# Supplementary material for: 3-Bromo-N-(3,5-di-tert-butyl­phen­yl)propanamide
Source: Acta Crystallogr Sect E Struct Rep Online. 2014 Jun 14;70(Pt 7):o770. doi: 10.1107/S1600536814012094 (PMC4120558; doi:10.1107/S1600536814012094)
Supplement: Supplementary file 1 [file e-70-0o770-sup1.cif]

##############################################################################
#                                                                            #
# This CIF contains the data in a paper accepted for publication in          #
# Acta Crystallographica Section E. It conforms to the requirements of       #
# Notes for Authors for Acta Crystallographica Section E, and has been       #
# peer reviewed under the auspices of the IUCr Commission on Journals.       #
#                                                                            #
# Full details of the Crystallographic Information File format               #
# are given in the paper "The Crystallographic Information File (CIF):       #
# a New Standard Archive File for Crystallography" by S. R. Hall, F. H.      #
# Allen and I. D. Brown [Acta Cryst. (1991), A47, 655-685].                  #
#                                                                            #
# The current version of the core CIF dictionary is obtainable from          #
# ftp://ftp.iucr.org/pub/cif_core.dic.                                       #
#                                                                            #
# Software is freely available for graphical display of the structure(s)     #
# in this CIF. For information consult the CIF software page                 #
# http://www.iucr.org/resources/cif/software.                                #
#                                                                            #
# This file may be used for bona fide research purposes within the           #
# scientific community so long as proper attribution is given to the journal # 
# article from which it was obtained.                                        #
#                                                                            #
##############################################################################
data_I
_audit_creation_method     SHELXL-2013
_database_code_depnum_ccdc_archive     'CCDC 1005148'
_chemical_name_systematic
;
3-Bromo-<i>N</i>-(3,5-di-<i>tert</i>-butylphenyl)propanamide
;
_chemical_name_common     ?
_chemical_formula_moiety     'C17 H26 Br N O'
_chemical_formula_sum     'C17 H26 Br N O'
_chemical_formula_iupac     'C17 H26 Br N O'
_chemical_formula_weight     340.30
_chemical_melting_point     ?
_shelx_space_group_comment
;
The symmetry employed for this shelxl refinement is uniquely defined
by the following loop, which should always be used as a source of
symmetry information in preference to the above space-group names.
They are only intended as comments.
;
_space_group_crystal_system     monoclinic
_space_group_name_H-M_alt     'P 21/c'
_space_group_name_Hall     '-P 2ybc'
loop_
    _space_group_symop_operation_xyz
    'x, y, z'
    '-x, y+1/2, -z+1/2'
    '-x, -y, -z'
    'x, -y-1/2, z-1/2'
_cell_length_a     15.666(2)
_cell_length_b     11.4885(16)
_cell_length_c     9.7829(14)
_cell_angle_alpha     90
_cell_angle_beta     97.436(4)
_cell_angle_gamma     90
_cell_volume     1745.9(4)
_cell_formula_units_Z     4
_cell_measurement_reflns_used     5619
_cell_measurement_theta_min     2.20
_cell_measurement_theta_max     26.00
_cell_measurement_temperature     150(2)
_exptl_crystal_description     needle
_exptl_crystal_colour     colourless
_exptl_crystal_size_max     0.398
_exptl_crystal_size_mid     0.200
_exptl_crystal_size_min     0.106
_exptl_crystal_density_diffrn     1.295
_exptl_crystal_density_meas     ?
_exptl_crystal_density_method     ?
_exptl_crystal_F_000     712
_exptl_absorpt_coefficient_mu     2.351
_exptl_absorpt_correction_type     multi-scan
_exptl_absorpt_process_details     '(SADABS; Bruker, 2013)'
_shelx_estimated_absorpt_T_min     0.455
_shelx_estimated_absorpt_T_max     0.789
_exptl_absorpt_correction_T_min     0.4546
_exptl_absorpt_correction_T_max     0.7887
_exptl_special_details
;
;
_diffrn_ambient_temperature     150(2)
_diffrn_radiation_type     MoK\a
_diffrn_radiation_wavelength     0.71073
_diffrn_measurement_device_type     'Bruker APEXII CCD'
_diffrn_measurement_method     '\f and \w scans'
_diffrn_detector_area_resol_mean     ?
_diffrn_reflns_number     21557
_diffrn_reflns_av_R_equivalents     0.0548
_diffrn_reflns_theta_min     2.205
_diffrn_reflns_theta_max     27.557
_diffrn_reflns_theta_full     25.242
_diffrn_measured_fraction_theta_max     0.990
_diffrn_measured_fraction_theta_full     0.999
_diffrn_reflns_limit_h_min     -20
_diffrn_reflns_limit_h_max     19
_diffrn_reflns_limit_k_min     -14
_diffrn_reflns_limit_k_max     14
_diffrn_reflns_limit_l_min     -8
_diffrn_reflns_limit_l_max     12
_refine_special_details
;
;
_reflns_number_total     4005
_reflns_number_gt     2738
_reflns_threshold_expression     I>2\s(I)
_refine_ls_structure_factor_coef     Fsqd
_refine_ls_matrix_type     full
_refine_ls_R_factor_all     0.0874
_refine_ls_R_factor_gt     0.0503
_refine_ls_wR_factor_gt     0.1256
_refine_ls_wR_factor_ref     0.1450
_refine_ls_goodness_of_fit_ref     1.039
_refine_ls_restrained_S_all     1.039
_refine_ls_number_reflns     4005
_refine_ls_number_parameters     187
_refine_ls_number_restraints     0
_refine_ls_hydrogen_treatment     constr
_refine_ls_weighting_scheme     calc
_refine_ls_weighting_details
              'w=1/[\s^2^(Fo^2^)+(0.0743P)^2^+1.5001P] where P=(Fo^2^+2Fc^2^)/3'
_atom_sites_solution_hydrogens     geom
_atom_sites_solution_primary     ?
_atom_sites_solution_secondary     ?
_refine_ls_shift/su_max     0.000
_refine_ls_shift/su_mean     0.000
_refine_diff_density_max     1.075
_refine_diff_density_min     -0.645
_refine_ls_extinction_method     none
_refine_ls_extinction_coef     .
loop_
    _atom_type_symbol
    _atom_type_description
    _atom_type_scat_dispersion_real
    _atom_type_scat_dispersion_imag
    _atom_type_scat_source
    'C' 'C' 0.0033 0.0016
                         'International Tables Vol C Tables 4.2.6.8 and 6.1.1.4'
    'H' 'H' 0.0000 0.0000
                         'International Tables Vol C Tables 4.2.6.8 and 6.1.1.4'
    'Br' 'Br' -0.2901 2.4595
                         'International Tables Vol C Tables 4.2.6.8 and 6.1.1.4'
    'N' 'N' 0.0061 0.0033
                         'International Tables Vol C Tables 4.2.6.8 and 6.1.1.4'
    'O' 'O' 0.0106 0.0060
                         'International Tables Vol C Tables 4.2.6.8 and 6.1.1.4'
_computing_data_collection     'APEX2 (Bruker, 2013)'
_computing_cell_refinement     'SAINT (Bruker, 2013)'
_computing_data_reduction     'SAINT (Bruker, 2013)'
_computing_structure_solution     'SIR92 (Altomare <i>et al.</i>, 1994)'
_computing_structure_refinement     'SHELXL2013 (Sheldrick, 2008)'
_computing_molecular_graphics     'CrystalMaker (CrystalMaker, 2014)'
_computing_publication_material     'SHELXTL (Sheldrick, 2008)'
loop_
    _atom_site_type_symbol
    _atom_site_label
    _atom_site_fract_x
    _atom_site_fract_y
    _atom_site_fract_z
    _atom_site_U_iso_or_equiv
    _atom_site_adp_type
    _atom_site_calc_flag
    _atom_site_occupancy
    _atom_site_disorder_assembly
    _atom_site_disorder_group
    Br Br1 0.58935(3) 0.54272(3) 0.85526(5) 0.04516(17) Uani d 1 . .
    N N1 0.61402(17) 0.2102(2) 0.8672(2) 0.0205(6) Uani d 1 . .
    H H1C 0.5990 0.2131 0.9508 0.025 Uiso calc 1 . .
    O O1 0.57853(15) 0.2805(2) 0.6495(2) 0.0292(6) Uani d 1 . .
    C C1 0.4854(2) 0.4604(3) 0.7774(4) 0.0303(8) Uani d 1 . .
    H H1A 0.4344 0.4974 0.8092 0.036 Uiso calc 1 . .
    H H1B 0.4790 0.4653 0.6756 0.036 Uiso calc 1 . .
    C C2 0.4901(2) 0.3353(3) 0.8208(3) 0.0234(7) Uani d 1 . .
    H H2A 0.4358 0.2957 0.7840 0.028 Uiso calc 1 . .
    H H2B 0.4961 0.3308 0.9227 0.028 Uiso calc 1 . .
    C C3 0.56518(19) 0.2730(3) 0.7699(3) 0.0201(6) Uani d 1 . .
    C C4 0.68642(19) 0.1401(3) 0.8510(3) 0.0201(6) Uani d 1 . .
    C C5 0.74057(19) 0.1639(3) 0.7525(3) 0.0219(7) Uani d 1 . .
    H H5 0.7282 0.2270 0.6904 0.026 Uiso calc 1 . .
    C C6 0.81286(19) 0.0950(3) 0.7452(3) 0.0226(7) Uani d 1 . .
    C C7 0.8718(2) 0.1217(3) 0.6355(3) 0.0267(7) Uani d 1 . .
    C C8 0.8922(3) 0.2519(4) 0.6334(5) 0.0476(11) Uani d 1 . .
    H H8A 0.9299 0.2674 0.5631 0.071 Uiso calc 1 . .
    H H8B 0.9211 0.2757 0.7240 0.071 Uiso calc 1 . .
    H H8C 0.8386 0.2959 0.6118 0.071 Uiso calc 1 . .
    C C9 0.8285(2) 0.0018(3) 0.8365(3) 0.0240(7) Uani d 1 . .
    H H9 0.8774 -0.0460 0.8308 0.029 Uiso calc 1 . .
    C C10 0.7749(2) -0.0236(3) 0.9359(3) 0.0222(7) Uani d 1 . .
    C C11 0.7922(2) -0.1243(3) 1.0380(3) 0.0263(7) Uani d 1 . .
    C C12 0.7155(3) -0.2089(4) 1.0182(5) 0.0467(10) Uani d 1 . .
    H H12A 0.6632 -0.1682 1.0367 0.070 Uiso calc 1 . .
    H H12B 0.7267 -0.2745 1.0820 0.070 Uiso calc 1 . .
    H H12C 0.7077 -0.2378 0.9232 0.070 Uiso calc 1 . .
    C C13 0.8033(3) -0.0751(3) 1.1850(4) 0.0364(9) Uani d 1 . .
    H H13A 0.8532 -0.0231 1.1975 0.055 Uiso calc 1 . .
    H H13B 0.8122 -0.1393 1.2514 0.055 Uiso calc 1 . .
    H H13C 0.7515 -0.0316 1.2001 0.055 Uiso calc 1 . .
    C C14 0.8740(2) -0.1920(3) 1.0187(4) 0.0355(9) Uani d 1 . .
    H H14A 0.8691 -0.2226 0.9245 0.053 Uiso calc 1 . .
    H H14B 0.8813 -0.2567 1.0844 0.053 Uiso calc 1 . .
    H H14C 0.9238 -0.1400 1.0349 0.053 Uiso calc 1 . .
    C C15 0.7037(2) 0.0485(3) 0.9422(3) 0.0218(6) Uani d 1 . .
    H H15 0.6666 0.0344 1.0100 0.026 Uiso calc 1 . .
    C C16 0.8254(2) 0.0852(4) 0.4948(4) 0.0385(9) Uani d 1 . .
    H H16A 0.7720 0.1299 0.4744 0.058 Uiso calc 1 . .
    H H16B 0.8119 0.0020 0.4961 0.058 Uiso calc 1 . .
    H H16C 0.8626 0.1004 0.4236 0.058 Uiso calc 1 . .
    C C17 0.9571(2) 0.0552(4) 0.6613(4) 0.0412(10) Uani d 1 . .
    H H17A 0.9459 -0.0285 0.6509 0.062 Uiso calc 1 . .
    H H17B 0.9849 0.0712 0.7549 0.062 Uiso calc 1 . .
    H H17C 0.9949 0.0802 0.5945 0.062 Uiso calc 1 . .
loop_
    _atom_site_aniso_label
    _atom_site_aniso_U_11
    _atom_site_aniso_U_22
    _atom_site_aniso_U_33
    _atom_site_aniso_U_12
    _atom_site_aniso_U_13
    _atom_site_aniso_U_23
    Br1 0.0416(3) 0.0352(2) 0.0631(3) -0.00389(17) 0.0234(2) -0.00846(19)
    N1 0.0228(13) 0.0298(15) 0.0107(12) 0.0051(11) 0.0087(10) -0.0011(10)
    O1 0.0302(13) 0.0479(15) 0.0109(10) 0.0089(11) 0.0083(9) 0.0029(10)
    C1 0.0244(17) 0.038(2) 0.0295(18) 0.0105(15) 0.0071(14) 0.0062(15)
    C2 0.0170(15) 0.0324(18) 0.0221(16) 0.0020(13) 0.0082(12) -0.0002(13)
    C3 0.0179(15) 0.0277(17) 0.0157(15) -0.0025(12) 0.0057(12) -0.0035(12)
    C4 0.0169(15) 0.0278(17) 0.0164(14) -0.0003(12) 0.0055(12) -0.0042(13)
    C5 0.0202(16) 0.0322(17) 0.0142(14) 0.0000(13) 0.0059(12) 0.0012(13)
    C6 0.0182(15) 0.0329(18) 0.0175(15) -0.0009(13) 0.0053(12) -0.0063(13)
    C7 0.0209(16) 0.039(2) 0.0216(16) 0.0031(14) 0.0092(13) -0.0050(14)
    C8 0.044(3) 0.047(3) 0.059(3) -0.0080(19) 0.034(2) -0.004(2)
    C9 0.0204(16) 0.0315(16) 0.0205(16) 0.0034(13) 0.0040(13) -0.0070(14)
    C10 0.0228(16) 0.0280(18) 0.0158(15) -0.0019(13) 0.0027(12) -0.0049(13)
    C11 0.0258(17) 0.0294(18) 0.0236(16) 0.0040(14) 0.0021(13) 0.0014(14)
    C12 0.044(2) 0.037(2) 0.058(3) -0.0040(18) 0.001(2) 0.012(2)
    C13 0.045(2) 0.044(2) 0.0216(17) 0.0137(17) 0.0070(16) 0.0071(16)
    C14 0.042(2) 0.036(2) 0.0290(19) 0.0125(17) 0.0032(16) 0.0002(16)
    C15 0.0222(16) 0.0289(17) 0.0158(14) -0.0024(13) 0.0084(12) -0.0026(13)
    C16 0.036(2) 0.061(3) 0.0204(17) -0.0049(18) 0.0109(15) -0.0013(17)
    C17 0.028(2) 0.064(3) 0.035(2) 0.0075(18) 0.0159(16) -0.0010(19)
_geom_special_details
;
 All esds (except the esd in the dihedral angle between two l.s. planes)
 are estimated using the full covariance matrix.  The cell esds are taken
 into account individually in the estimation of esds in distances, angles
 and torsion angles; correlations between esds in cell parameters are only
 used when they are defined by crystal symmetry.  An approximate (isotropic)
 treatment of cell esds is used for estimating esds involving l.s. planes.
;
loop_
    _geom_bond_atom_site_label_1
    _geom_bond_atom_site_label_2
    _geom_bond_site_symmetry_2
    _geom_bond_distance
    _geom_bond_publ_flag
    Br1 C1 . 1.951(4) ?
    N1 C3 . 1.350(4) ?
    N1 C4 . 1.416(4) ?
    N1 H1C . 0.8800 ?
    O1 C3 . 1.226(4) ?
    C1 C2 . 1.498(5) ?
    C1 H1A . 0.9900 ?
    C1 H1B . 0.9900 ?
    C2 C3 . 1.515(4) ?
    C2 H2A . 0.9900 ?
    C2 H2B . 0.9900 ?
    C4 C15 . 1.384(4) ?
    C4 C5 . 1.391(4) ?
    C5 C6 . 1.391(4) ?
    C5 H5 . 0.9500 ?
    C6 C9 . 1.396(5) ?
    C6 C7 . 1.534(4) ?
    C7 C8 . 1.530(6) ?
    C7 C16 . 1.530(5) ?
    C7 C17 . 1.531(5) ?
    C8 H8A . 0.9800 ?
    C8 H8B . 0.9800 ?
    C8 H8C . 0.9800 ?
    C9 C10 . 1.396(5) ?
    C9 H9 . 0.9500 ?
    C10 C15 . 1.397(4) ?
    C10 C11 . 1.529(5) ?
    C11 C14 . 1.531(5) ?
    C11 C13 . 1.534(5) ?
    C11 C12 . 1.538(5) ?
    C12 H12A . 0.9800 ?
    C12 H12B . 0.9800 ?
    C12 H12C . 0.9800 ?
    C13 H13A . 0.9800 ?
    C13 H13B . 0.9800 ?
    C13 H13C . 0.9800 ?
    C14 H14A . 0.9800 ?
    C14 H14B . 0.9800 ?
    C14 H14C . 0.9800 ?
    C15 H15 . 0.9500 ?
    C16 H16A . 0.9800 ?
    C16 H16B . 0.9800 ?
    C16 H16C . 0.9800 ?
    C17 H17A . 0.9800 ?
    C17 H17B . 0.9800 ?
    C17 H17C . 0.9800 ?
loop_
    _geom_angle_atom_site_label_1
    _geom_angle_atom_site_label_2
    _geom_angle_atom_site_label_3
    _geom_angle_site_symmetry_1
    _geom_angle_site_symmetry_3
    _geom_angle
    _geom_angle_publ_flag
    C3 N1 C4 . . 127.9(2) ?
    C3 N1 H1C . . 116.1 ?
    C4 N1 H1C . . 116.1 ?
    C2 C1 Br1 . . 110.3(2) ?
    C2 C1 H1A . . 109.6 ?
    Br1 C1 H1A . . 109.6 ?
    C2 C1 H1B . . 109.6 ?
    Br1 C1 H1B . . 109.6 ?
    H1A C1 H1B . . 108.1 ?
    C1 C2 C3 . . 111.8(3) ?
    C1 C2 H2A . . 109.2 ?
    C3 C2 H2A . . 109.2 ?
    C1 C2 H2B . . 109.2 ?
    C3 C2 H2B . . 109.2 ?
    H2A C2 H2B . . 107.9 ?
    O1 C3 N1 . . 124.3(3) ?
    O1 C3 C2 . . 121.2(3) ?
    N1 C3 C2 . . 114.5(3) ?
    C15 C4 C5 . . 120.7(3) ?
    C15 C4 N1 . . 116.9(3) ?
    C5 C4 N1 . . 122.3(3) ?
    C4 C5 C6 . . 119.9(3) ?
    C4 C5 H5 . . 120.1 ?
    C6 C5 H5 . . 120.1 ?
    C5 C6 C9 . . 118.7(3) ?
    C5 C6 C7 . . 119.4(3) ?
    C9 C6 C7 . . 121.9(3) ?
    C8 C7 C16 . . 109.3(3) ?
    C8 C7 C17 . . 108.2(3) ?
    C16 C7 C17 . . 108.3(3) ?
    C8 C7 C6 . . 110.5(3) ?
    C16 C7 C6 . . 108.4(3) ?
    C17 C7 C6 . . 112.1(3) ?
    C7 C8 H8A . . 109.5 ?
    C7 C8 H8B . . 109.5 ?
    H8A C8 H8B . . 109.5 ?
    C7 C8 H8C . . 109.5 ?
    H8A C8 H8C . . 109.5 ?
    H8B C8 H8C . . 109.5 ?
    C6 C9 C10 . . 122.3(3) ?
    C6 C9 H9 . . 118.9 ?
    C10 C9 H9 . . 118.9 ?
    C9 C10 C15 . . 117.6(3) ?
    C9 C10 C11 . . 122.7(3) ?
    C15 C10 C11 . . 119.7(3) ?
    C10 C11 C14 . . 112.6(3) ?
    C10 C11 C13 . . 108.8(3) ?
    C14 C11 C13 . . 107.9(3) ?
    C10 C11 C12 . . 109.0(3) ?
    C14 C11 C12 . . 108.4(3) ?
    C13 C11 C12 . . 110.0(3) ?
    C11 C12 H12A . . 109.5 ?
    C11 C12 H12B . . 109.5 ?
    H12A C12 H12B . . 109.5 ?
    C11 C12 H12C . . 109.5 ?
    H12A C12 H12C . . 109.5 ?
    H12B C12 H12C . . 109.5 ?
    C11 C13 H13A . . 109.5 ?
    C11 C13 H13B . . 109.5 ?
    H13A C13 H13B . . 109.5 ?
    C11 C13 H13C . . 109.5 ?
    H13A C13 H13C . . 109.5 ?
    H13B C13 H13C . . 109.5 ?
    C11 C14 H14A . . 109.5 ?
    C11 C14 H14B . . 109.5 ?
    H14A C14 H14B . . 109.5 ?
    C11 C14 H14C . . 109.5 ?
    H14A C14 H14C . . 109.5 ?
    H14B C14 H14C . . 109.5 ?
    C4 C15 C10 . . 120.9(3) ?
    C4 C15 H15 . . 119.6 ?
    C10 C15 H15 . . 119.6 ?
    C7 C16 H16A . . 109.5 ?
    C7 C16 H16B . . 109.5 ?
    H16A C16 H16B . . 109.5 ?
    C7 C16 H16C . . 109.5 ?
    H16A C16 H16C . . 109.5 ?
    H16B C16 H16C . . 109.5 ?
    C7 C17 H17A . . 109.5 ?
    C7 C17 H17B . . 109.5 ?
    H17A C17 H17B . . 109.5 ?
    C7 C17 H17C . . 109.5 ?
    H17A C17 H17C . . 109.5 ?
    H17B C17 H17C . . 109.5 ?
loop_
    _geom_torsion_atom_site_label_1
    _geom_torsion_atom_site_label_2
    _geom_torsion_atom_site_label_3
    _geom_torsion_atom_site_label_4
    _geom_torsion_site_symmetry_1
    _geom_torsion_site_symmetry_2
    _geom_torsion_site_symmetry_3
    _geom_torsion_site_symmetry_4
    _geom_torsion
    _geom_torsion_publ_flag
    Br1 C1 C2 C3 . . . . -61.5(3) ?
    C4 N1 C3 O1 . . . . -1.8(5) ?
    C4 N1 C3 C2 . . . . 178.0(3) ?
    C1 C2 C3 O1 . . . . -48.6(4) ?
    C1 C2 C3 N1 . . . . 131.6(3) ?
    C3 N1 C4 C15 . . . . -153.2(3) ?
    C3 N1 C4 C5 . . . . 29.4(5) ?
    C15 C4 C5 C6 . . . . 0.0(5) ?
    N1 C4 C5 C6 . . . . 177.3(3) ?
    C4 C5 C6 C9 . . . . 1.0(5) ?
    C4 C5 C6 C7 . . . . 179.7(3) ?
    C5 C6 C7 C8 . . . . 47.2(4) ?
    C9 C6 C7 C8 . . . . -134.1(3) ?
    C5 C6 C7 C16 . . . . -72.6(4) ?
    C9 C6 C7 C16 . . . . 106.1(4) ?
    C5 C6 C7 C17 . . . . 167.9(3) ?
    C9 C6 C7 C17 . . . . -13.4(4) ?
    C5 C6 C9 C10 . . . . -0.9(5) ?
    C7 C6 C9 C10 . . . . -179.6(3) ?
    C6 C9 C10 C15 . . . . -0.2(5) ?
    C6 C9 C10 C11 . . . . -179.0(3) ?
    C9 C10 C11 C14 . . . . 0.3(4) ?
    C15 C10 C11 C14 . . . . -178.5(3) ?
    C9 C10 C11 C13 . . . . 119.9(3) ?
    C15 C10 C11 C13 . . . . -58.9(4) ?
    C9 C10 C11 C12 . . . . -120.1(4) ?
    C15 C10 C11 C12 . . . . 61.1(4) ?
    C5 C4 C15 C10 . . . . -1.2(5) ?
    N1 C4 C15 C10 . . . . -178.6(3) ?
    C9 C10 C15 C4 . . . . 1.3(5) ?
    C11 C10 C15 C4 . . . . -179.9(3) ?
loop_
    _geom_hbond_atom_site_label_D
    _geom_hbond_atom_site_label_H
    _geom_hbond_atom_site_label_A
    _geom_hbond_site_symmetry_A
    _geom_hbond_distance_DH
    _geom_hbond_distance_HA
    _geom_hbond_distance_DA
    _geom_hbond_angle_DHA
    _geom_hbond_publ_flag
    N1 H1C O1 4_566 0.88 2.01 2.889(3) 174.0 y
    C5 H5 O1 . 0.95 2.41 2.931(4) 114.6 .
_shelx_hkl_file
;
   0   0   1    0.01    0.05
   0   0   1    0.04    0.06
   0   0  -1   -0.06    0.05
   0   0   2   42.08    2.26
   0   0   2   51.20    2.16
   0   0  -2   49.85    2.16
   0   0   3   -0.02    0.13
   0   0  -3   -0.06    0.12
   0   0   3    0.02    0.16
   0   0  -4   44.41    2.05
   0   0   4   42.42    2.15
   0   0   4   47.69    2.05
   0   0   5   -0.02    0.18
   0   0  -5   -0.01    0.18
   0   0   5   -0.06    0.24
   0   0   6   51.18    2.40
   0   0  -6   54.94    2.42
   0   0   6   51.24    2.54
   0   0   7    0.13    0.24
   0   0   7   -0.01    0.32
   0   0   8   12.24    0.81
   0   0   8   11.52    0.71
   0   0   8   13.02    0.74
   0   0   9    0.12    0.32
   0   0   9   -0.33    0.48
   0   0   9   -0.68    0.37
   0   0  10   24.00    1.22
   0   0  10   22.02    1.49
   0   0  10   23.93    1.33
   0   0  11    0.18    0.52
   0   0  11   -0.34    0.61
   0   0  12    0.12    0.69
   0   0  12    0.87    0.59
   0   1   0   -0.03    0.04
   0   1   0   -0.10    0.08
   0   1   0   -0.02    0.04
   0  -1   0   -0.06    0.06
   0  -1   0   -0.07    0.05
   0  -1   0   -0.04    0.05
   0  -1   0   -0.08    0.05
   0   1  -1    4.89    0.31
   0   1   1    5.29    0.36
   0   1  -1    6.78    0.31
   0   1  -1    6.85    0.32
   0   1   1    6.44    0.32
   0  -1  -1    5.61    0.31
   0  -1   1    5.25    0.32
   0  -1   1    7.03    0.31
   0  -1   1    5.33    0.31
   0  -1  -1    5.21    0.35
   0   1  -2    2.23    0.17
   0   1   2    1.85    0.21
   0   1   2    2.35    0.15
   0   1   2    2.47    0.22
   0  -1   2    2.10    0.18
   0  -1   2    2.13    0.17
   0  -1  -2    2.19    0.18
   0  -1  -2    2.28    0.16
   0  -1   2    2.55    0.16
   0   1   3  109.87    4.49
   0   1   3   92.73    4.70
   0   1  -3  101.50    4.50
   0   1   3   96.33    5.14
   0  -1   3  108.68    4.51
   0  -1  -3  100.55    4.70
   0  -1  -3   97.63    4.48
   0  -1   3   94.21    4.88
   0  -1  -3   97.35    4.49
   0   1   4    6.00    0.48
   0   1   4    5.98    0.43
   0   1  -4    7.01    0.42
   0   1   4    6.82    0.34
   0  -1  -4    5.78    0.42
   0  -1   4    6.03    0.41
   0  -1   4    5.00    0.43
   0  -1  -4    5.93    0.35
   0  -1  -4    5.64    0.29
   0  -1   4    5.66    0.29
   0   1   5    0.10    0.27
   0   1   5    0.02    0.16
   0   1   5    0.26    0.24
   0   1  -5    0.09    0.19
   0  -1   5   -0.09    0.21
   0  -1   5   -0.02    0.25
   0  -1  -5    0.42    0.16
   0   1   6   22.50    1.27
   0   1   6   19.97    1.12
   0   1   6   21.75    1.03
   0   1  -6   21.65    1.08
   0  -1   6   20.45    1.18
   0  -1   6   21.00    1.06
   0  -1   6   21.33    1.13
   0  -1   6   22.77    1.10
   0   1   7   21.29    1.34
   0   1   7   22.97    1.10
   0   1   7   23.19    1.22
   0  -1   7   21.94    1.21
   0  -1   7   22.65    1.14
   0  -1   7   24.46    1.18
   0   1   8    0.60    0.42
   0   1   8    0.83    0.26
   0   1   8    0.21    0.37
   0  -1   8    0.49    0.23
   0  -1   8    0.24    0.37
   0  -1   8    0.44    0.31
   0   1   9    2.33    0.47
   0   1   9    3.18    0.35
   0   1   9    3.53    0.57
   0  -1   9    2.67    0.39
   0  -1   9    3.21    0.49
   0   1  10    0.23    0.56
   0   1  10    1.19    0.49
   0  -1  10    0.47    0.47
   0  -1  10    0.86    0.39
   0   1  11    0.48    0.53
   0   1  11    0.74    0.62
   0  -1  11    0.31    0.62
   0  -1  11    0.73    0.53
   0  -1  11    0.84    0.42
   0   1  12    0.30    0.67
   0   1  12    1.26    0.60
   0  -1  12   -0.18    0.69
   0  -1  12    0.72    0.58
   0   2   0   57.55    3.08
   0   2   0   59.84    2.92
   0   2   0   59.02    2.69
   0  -2   0   60.16    2.69
   0  -2   0   60.86    2.81
   0  -2   0   58.21    3.07
   0  -2   0   61.02    2.92
   0   2  -1  139.68    7.30
   0   2  -1  143.16    7.42
   0   2   1  144.79    7.39
   0   2  -1  145.24    6.47
   0   2   1  145.10    7.02
   0   2   1  147.49    6.77
   0  -2  -1  141.53    6.47
   0  -2   1  137.72    7.31
   0  -2   1  146.17    7.41
   0  -2  -1  141.53    6.78
   0  -2   1  154.10    7.02
   0  -2   1  141.54    6.47
   0   2  -2   10.90    0.52
   0   2  -2    9.33    0.53
   0   2   2    9.72    0.53
   0   2   2    9.70    0.60
   0   2  -2   11.75    0.55
   0  -2   2    8.83    0.53
   0  -2  -2    9.58    0.60
   0  -2  -2    9.75    0.53
   0  -2   2   10.80    0.53
   0  -2   2    9.75    0.55
   0   2   3    8.03    0.33
   0   2  -3    7.04    0.43
   0   2   3    7.05    0.42
   0   2   3    6.84    0.49
   0  -2  -3    7.01    0.42
   0  -2   3    6.71    0.44
   0  -2  -3    7.22    0.49
   0  -2   3    5.58    0.37
   0   2   4   17.90    0.92
   0   2   4   18.05    1.02
   0   2   4   18.22    0.83
   0   2  -4   18.73    0.89
   0  -2   4   15.43    0.96
   0  -2   4   18.62    0.90
   0  -2  -4   19.01    0.92
   0  -2   4   17.88    0.90
   0   2   5    6.41    0.55
   0   2   5    6.40    0.35
   0   2   5    5.73    0.45
   0   2  -5    6.17    0.45
   0  -2  -5    5.11    0.33
   0  -2   5    4.94    0.45
   0  -2   5    6.43    0.36
   0  -2   5    6.00    0.45
   0  -2   5    6.27    0.33
   0   2   6    6.72    0.59
   0   2   6    6.26    0.38
   0   2   6    6.00    0.49
   0  -2   6    6.27    0.54
   0  -2   6    5.12    0.51
   0  -2   6    6.77    0.33
   0  -2   6    6.04    0.53
   0  -2   6    6.16    0.39
   0   2   7    0.27    0.19
   0   2   7   -0.50    0.29
   0   2   7    0.04    0.36
   0  -2   7   -0.25    0.33
   0  -2   7   -0.05    0.18
   0  -2   7    0.15    0.30
   0   2   8    1.50    0.39
   0   2   8    1.61    0.46
   0   2   8    2.42    0.26
   0  -2   8    1.61    0.41
   0  -2   8    1.44    0.23
   0  -2   8    1.90    0.36
   0   2   9   13.38    0.72
   0   2   9   12.59    0.98
   0   2   9   13.44    0.89
   0  -2   9   12.59    0.88
   0  -2   9   13.15    0.84
   0   2  10    1.21    0.49
   0   2  10    0.09    0.55
   0  -2  10    1.72    0.44
   0  -2  10    1.90    0.50
   0   2  11    1.36    0.55
   0   2  11    1.40    0.59
   0  -2  11    0.68    0.53
   0  -2  11    1.95    0.48
   0   2  12   -0.26    0.71
   0   2  12    0.61    0.59
   0  -2  12   -0.10    0.58
   0   3   0    0.09    0.13
   0   3   0   -0.14    0.12
   0   3   0   -0.02    0.19
   0  -3   0   -0.08    0.13
   0  -3   0    0.00    0.14
   0  -3   0    0.06    0.13
   0  -3   0    0.06    0.16
   0   3  -1   51.24    2.74
   0   3  -1   51.29    2.69
   0   3  -1   53.40    2.41
   0   3   1   52.97    2.61
   0   3   1   52.53    2.75
   0   3   1   54.40    2.50
   0   3  -1   55.92    2.60
   0  -3  -1   52.76    2.75
   0  -3   1   52.23    2.69
   0  -3  -1   55.58    2.51
   0  -3   1   53.20    2.60
   0  -3  -1   52.06    2.39
   0  -3   1   51.35    2.41
   0  -3   1   52.07    2.74
   0   3  -2   23.55    1.10
   0   3  -2   23.50    1.20
   0   3  -2   23.72    1.16
   0   3   2   22.87    1.13
   0   3   2   23.21    1.19
   0   3   2   22.00    1.25
   0  -3  -2   22.86    1.26
   0  -3   2   23.03    1.09
   0  -3   2   24.33    1.25
   0  -3  -2   23.30    1.13
   0  -3   2   23.80    1.20
   0  -3  -2   21.55    1.05
   0  -3   2   24.45    1.16
   0   3  -3   15.94    0.80
   0   3  -3   16.43    0.84
   0   3  -3   15.41    0.80
   0   3   3   15.16    0.91
   0   3   3   15.80    0.80
   0  -3   3   15.15    0.80
   0  -3  -3   15.40    0.82
   0  -3   3   16.13    0.84
   0  -3  -3   16.07    0.91
   0  -3   3   16.63    0.81
   0   3   4    5.96    0.50
   0   3  -4    5.68    0.46
   0   3   4    6.43    0.42
   0  -3   4    5.83    0.41
   0  -3  -4    6.56    0.43
   0  -3   4    6.32    0.36
   0  -3  -4    6.85    0.52
   0  -3   4    5.58    0.46
   0   3   5    0.14    0.21
   0   3   5    0.00    0.23
   0   3   5    0.68    0.29
   0  -3  -5    0.02    0.15
   0  -3   5    0.02    0.18
   0  -3   5    0.05    0.27
   0  -3   5   -0.04    0.11
   0   3   6   11.20    0.79
   0   3   6   12.41    0.56
   0   3   6   11.84    0.69
   0  -3  -6   11.19    0.58
   0  -3   6   11.51    0.71
   0  -3   6   10.79    0.60
   0  -3   6   11.69    0.58
   0  -3   6   11.05    0.70
   0   3   7   24.91    1.35
   0   3   7   27.88    1.21
   0   3   7   27.59    1.52
   0  -3  -7   25.44    1.20
   0  -3   7   26.15    1.20
   0  -3   7   25.61    1.30
   0  -3   7   27.06    1.44
   0  -3   7   26.54    1.34
   0  -3   7   24.76    1.37
   0   3   8    1.95    0.47
   0   3   8    1.34    0.20
   0   3   8    1.11    0.39
   0  -3   8    1.10    0.38
   0  -3   8    1.68    0.41
   0   3   9    0.53    0.51
   0   3   9    0.49    0.43
   0  -3   9    0.88    0.40
   0  -3   9    0.53    0.41
   0   3  10    2.04    0.61
   0   3  10    1.35    0.49
   0  -3  10    1.88    0.49
   0  -3  10    1.94    0.51
   0   3  11    2.86    0.58
   0   3  11    2.30    0.66
   0  -3  11    2.24    0.59
   0  -3  11    3.23    0.54
   0   3  12    1.12    0.66
   0   3  12    0.75    0.61
   0  -3  12    1.17    0.59
   0   4   0   84.10    4.05
   0   4   0   83.68    3.73
   0   4   0   81.24    4.19
   0   4   0   80.00    4.27
   0  -4   0   78.34    3.72
   0  -4   0   82.89    4.26
   0  -4   0   86.95    3.89
   0   4  -1  103.26    4.55
   0   4   1  103.22    4.75
   0   4  -1  101.71    5.20
   0   4   1  101.86    4.94
   0   4   1  100.86    5.20
   0   4  -1  101.83    4.93
   0   4  -1   97.11    5.11
   0  -4  -1  100.63    5.20
   0  -4   1   98.94    5.19
   0  -4   1  101.03    4.93
   0  -4   1   99.67    4.55
   0  -4  -1  101.06    4.75
   0  -4  -1   98.89    4.53
   0   4  -2    1.82    0.22
   0   4   2    1.66    0.26
   0   4  -2    1.99    0.19
   0   4  -2    1.83    0.17
   0   4   2    2.24    0.22
   0   4   2    1.58    0.22
   0  -4   2    1.84    0.19
   0  -4  -2    2.17    0.21
   0  -4   2    1.02    0.23
   0  -4  -2    1.60    0.26
   0  -4   2    1.85    0.16
   0  -4  -2    1.71    0.14
   0  -4   2    1.74    0.22
   0   4   3    3.10    0.26
   0   4   3    2.99    0.31
   0   4  -3    3.05    0.22
   0   4  -3    2.69    0.27
   0   4  -3    2.77    0.25
   0   4   3    2.54    0.27
   0  -4  -3    3.49    0.26
   0  -4  -3    3.42    0.31
   0  -4   3    2.17    0.28
   0  -4   3    2.77    0.27
   0  -4   3    2.75    0.29
   0  -4   3    2.70    0.22
   0   4   4   27.54    1.50
   0   4   4   26.01    1.34
   0   4  -4   26.08    1.35
   0  -4   4   27.66    1.36
   0  -4  -4   28.15    1.35
   0  -4   4   28.15    1.32
   0  -4   4   27.44    1.42
   0   4   5   45.14    2.48
   0   4   5   44.62    2.25
   0  -4   5   48.35    2.18
   0  -4   5   47.27    2.29
   0  -4   5   47.45    2.40
   0   4   6    2.35    0.34
   0   4   6    1.30    0.39
   0  -4  -6    1.99    0.24
   0  -4   6    2.23    0.24
   0  -4   6    2.23    0.26
   0  -4   6    2.18    0.17
   0  -4   6    2.44    0.37
   0   4   7    2.11    0.45
   0   4   7    1.80    0.35
   0  -4   7    1.51    0.28
   0  -4   7    2.21    0.40
   0  -4  -7    1.56    0.22
   0  -4   7    1.96    0.22
   0   4   8   -0.48    0.45
   0   4   8   -0.26    0.38
   0  -4   8   -0.18    0.39
   0  -4   8   -0.24    0.39
   0   4   9    0.21    0.51
   0   4   9    0.25    0.43
   0  -4   9   -0.48    0.42
   0  -4   9    0.54    0.43
   0   4  10   -0.19    0.57
   0   4  10    0.43    0.48
   0  -4  10    0.14    0.49
   0  -4  10    1.05    0.49
   0   4  11    1.77    0.69
   0   4  11    2.53    0.58
   0  -4  11    2.87    0.59
   0  -4  11    3.08    0.58
   0   4  12    0.35    0.60
   0  -4  12    0.64    0.57
   0   5   0   -0.25    0.19
   0   5   0   -0.04    0.18
   0   5   0   -0.02    0.27
   0   5   0   -0.11    0.19
   0  -5   0   -0.07    0.22
   0  -5   0   -0.41    0.17
   0  -5   0    0.25    0.18
   0   5  -1   20.48    1.12
   0   5  -1   20.98    1.10
   0   5  -1   21.90    1.20
   0   5   1   22.21    1.07
   0   5   1   21.88    1.13
   0   5  -1   21.83    1.03
   0   5   1   20.47    1.20
   0  -5  -1   19.66    1.09
   0  -5   1   21.69    1.19
   0  -5   1   21.20    1.03
   0  -5  -1   20.83    1.00
   0  -5  -1   21.61    1.22
   0   5   2  116.27    6.13
   0   5  -2  118.89    6.03
   0   5  -2  119.64    5.38
   0   5  -2  118.60    5.82
   0   5   2  120.10    5.60
   0  -5  -2  113.72    5.35
   0  -5  -2  122.50    5.60
   0  -5   2  118.35    5.38
   0  -5   2  122.36    5.82
   0  -5  -2  118.66    6.14
   0   5  -3    2.15    0.20
   0   5   3    2.08    0.32
   0   5   3    2.12    0.25
   0   5  -3    1.97    0.22
   0  -5  -3    2.25    0.25
   0  -5  -3    1.94    0.18
   0  -5   3    2.14    0.26
   0  -5   3    2.14    0.22
   0  -5   3    2.17    0.19
   0   5  -4   12.15    0.66
   0   5  -4   11.63    0.67
   0   5   4   11.00    0.80
   0   5   4   12.01    0.70
   0  -5   4   12.55    0.66
   0  -5   4   12.66    0.67
   0  -5  -4   11.06    0.70
   0  -5   4   11.47    0.66
   0   5  -5    0.08    0.15
   0   5   5    0.01    0.34
   0   5   5    0.07    0.27
   0  -5   5   -0.20    0.17
   0  -5   5    0.01    0.15
   0  -5   5   -0.08    0.30
   0   5   6   16.36    1.11
   0   5   6   18.71    0.99
   0  -5   6   18.04    0.99
   0  -5   6   18.27    0.99
   0  -5  -6   17.28    0.90
   0   5   7    3.56    0.42
   0   5   7    3.89    0.51
   0  -5   7    3.95    0.32
   0  -5   7    3.81    0.47
   0  -5  -7    2.99    0.31
   0   5   8   19.14    1.10
   0   5   8   17.66    1.23
   0  -5   8   20.36    1.12
   0  -5   8   18.74    1.10
   0   5   9    0.04    0.43
   0   5   9    0.33    0.50
   0  -5   9    0.56    0.47
   0  -5   9   -0.40    0.44
   0   5  10    0.73    0.50
   0   5  10    0.56    0.54
   0  -5  10   -0.07    0.45
   0  -5  10   -0.78    0.51
   0   5  11    0.10    0.61
   0   5  11    0.56    0.55
   0  -5  11    0.01    0.55
   0  -5  11    0.14    0.54
   0   6   0    1.43    0.25
   0   6   0    1.02    0.33
   0   6   0    1.34    0.24
   0  -6   0    1.46    0.24
   0  -6   0    1.44    0.23
   0   6   1    8.94    0.69
   0   6   1   10.77    0.57
   0   6  -1    9.15    0.56
   0   6  -1   10.32    0.62
   0   6  -1    8.17    0.59
   0   6  -1    8.70    0.70
   0  -6  -1   10.65    0.63
   0  -6   1    9.78    0.56
   0  -6   1    8.56    0.55
   0  -6  -1    7.90    0.51
   0   6   2    0.35    0.31
   0   6  -2    0.57    0.30
   0   6  -2    0.31    0.19
   0   6  -2    0.39    0.21
   0   6   2    0.12    0.23
   0  -6  -2   -0.11    0.16
   0  -6   2    0.31    0.24
   0  -6  -2   -0.20    0.23
   0   6  -3   13.49    0.71
   0   6   3   13.54    0.73
   0   6  -3   12.70    0.72
   0   6   3   12.74    0.84
   0  -6   3   12.06    0.74
   0  -6  -3   10.89    0.61
   0  -6  -3   12.95    0.74
   0   6  -4    0.12    0.20
   0   6  -4   -0.03    0.16
   0   6   4    0.06    0.25
   0   6   4   -0.19    0.33
   0  -6   4    0.16    0.16
   0  -6   4   -0.44    0.31
   0   6  -5   26.46    1.38
   0   6   5   28.39    1.39
   0   6   5   26.33    1.55
   0  -6   5   27.09    1.38
   0  -6   5   27.91    1.43
   0   6  -6    0.15    0.16
   0   6   6    0.38    0.31
   0   6   6   -0.19    0.40
   0  -6   6    0.50    0.39
   0  -6  -6   -0.32    0.27
   0  -6   6   -0.04    0.20
   0   6   7    1.31    0.37
   0   6   7    1.37    0.46
   0  -6   7    1.03    0.31
   0  -6  -7    1.14    0.29
   0  -6   7    1.57    0.45
   0   6   8    1.09    0.40
   0   6   8   -0.08    0.50
   0  -6   8    1.05    0.47
   0   6   9    0.23    0.56
   0   6   9    0.69    0.45
   0  -6   9    1.39    0.49
   0  -6   9    0.53    0.51
   0   6  10    0.47    0.50
   0   6  10   -0.14    0.61
   0  -6  10    0.29    0.53
   0  -6  10    0.32    0.52
   0   6  11    0.16    0.55
   0   6  11   -0.13    0.66
   0  -6  11    0.56    0.58
   0  -6  11   -0.46    0.54
   0   7   0    0.26    0.26
   0   7   0   -0.02    0.33
   0  -7   0   -0.28    0.24
   0   7  -1   -0.63    0.34
   0   7   1   -0.12    0.29
   0   7  -1   -0.04    0.23
   0   7   1   -0.59    0.34
   0  -7  -1   -0.30    0.21
   0  -7   1   -0.25    0.25
   0  -7  -1   -0.44    0.26
   0   7   2   17.20    1.11
   0   7   2   17.71    0.96
   0   7  -2   21.79    1.03
   0   7  -2   17.64    1.13
   0   7  -2   17.64    1.01
   0  -7   2   19.48    0.98
   0  -7  -2   17.17    0.89
   0   7  -3    1.41    0.23
   0   7   3    1.34    0.28
   0   7   3    0.91    0.37
   0   7  -3    1.56    0.26
   0  -7   3    1.36    0.34
   0  -7  -3    1.35    0.18
   0   7  -4    1.71    0.26
   0   7  -4    2.06    0.22
   0   7   4    1.06    0.40
   0   7   4    2.05    0.32
   0  -7  -4    1.71    0.12
   0  -7   4    1.57    0.36
   0   7   5    0.89    0.33
   0   7   5    0.16    0.39
   0   7  -5    0.01    0.23
   0  -7   5    0.38    0.37
   0  -7   5    0.30    0.18
   0   7   6    6.48    0.58
   0   7   6    6.31    0.63
   0  -7  -6    6.34    0.56
   0  -7   6    7.36    0.58
   0   7   7   -0.15    0.50
   0   7   7    0.19    0.38
   0  -7   7   -0.51    0.33
   0  -7  -7    0.20    0.32
   0  -7   7   -0.51    0.46
   0   7   8    3.12    0.49
   0   7   8    4.24    0.63
   0  -7   8    2.46    0.54
   0   7   9    0.68    0.48
   0   7   9    0.84    0.58
   0  -7   9    0.84    0.54
   0  -7   9    0.30    0.49
   0   7  10    1.12    0.53
   0   7  10   -0.39    0.67
   0  -7  10   -0.17    0.57
   0  -7  10   -0.07    0.52
   0   7  11    0.31    0.58
   0   7  11    0.03    0.70
   0  -7  11    0.20    0.61
   0   8   0   10.52    0.82
   0   8   0   11.17    0.73
   0  -8   0   10.17    0.66
   0   8  -1   14.45    1.03
   0   8  -1   14.10    0.91
   0   8   1   19.83    1.04
   0  -8   1   15.82    0.87
   0  -8  -1   14.94    0.82
   0   8  -2    0.50    0.28
   0   8  -2    0.53    0.42
   0   8   2    0.67    0.30
   0   8   2   -0.31    0.36
   0  -8  -2    0.81    0.22
   0  -8   2   -0.09    0.32
   0   8   3    2.56    0.44
   0   8   3    2.75    0.35
   0   8  -3    2.79    0.31
   0  -8  -3    2.11    0.24
   0  -8   3    2.70    0.40
   0   8   4    0.20    0.32
   0   8   4   -0.34    0.39
   0   8  -4    0.35    0.20
   0  -8   4    0.37    0.38
   0  -8  -4   -0.09    0.12
   0   8   5   11.29    0.73
   0   8   5   10.81    0.88
   0  -8   5   11.55    0.80
   0   8   6    4.24    0.46
   0   8   6    2.96    0.56
   0  -8  -6    1.98    0.40
   0  -8   6    2.36    0.49
   0   8   7    0.40    0.53
   0   8   7    0.18    0.42
   0  -8  -7   -0.31    0.36
   0  -8   7   -0.14    0.38
   0  -8   7   -0.28    0.49
   0   8   8    0.15    0.56
   0   8   8   -0.15    0.45
   0  -8   8   -0.49    0.53
   0   8   9    4.76    0.59
   0   8   9    3.99    0.71
   0  -8   9    4.64    0.66
   0   8  10    0.87    0.56
   0   8  10    0.44    0.64
   0  -8  10   -0.24    0.55
   0  -8  10   -0.26    0.57
   0   9   0   -0.40    0.33
   0   9   0   -0.57    0.41
   0  -9   0   -0.58    0.29
   0   9   1   11.90    0.86
   0   9  -1   12.37    0.96
   0   9  -1   12.39    0.79
   0   9   1   11.53    0.92
   0  -9   1   12.41    0.77
   0  -9  -1   11.86    0.71
   0   9  -2   16.76    1.00
   0   9   2   16.09    1.08
   0   9   2   16.67    1.14
   0   9  -2   14.79    1.13
   0  -9  -2   16.71    0.87
   0  -9   2   18.21    0.97
   0   9   3   19.52    1.08
   0   9  -3   18.52    1.13
   0   9   3   22.29    1.29
   0  -9   3   21.07    1.09
   0  -9  -3   19.80    0.98
   0   9   4   -0.22    0.45
   0   9   4   -0.01    0.35
   0   9  -4    0.37    0.23
   0  -9   4    0.02    0.42
   0   9   5    0.14    0.37
   0   9   5   -0.25    0.46
   0  -9   5   -0.14    0.44
   0   9   6    4.22    0.62
   0   9   6    5.13    0.52
   0  -9   6    4.86    0.57
   0  -9  -6    2.99    0.46
   0   9   7    9.50    0.99
   0   9   7   10.13    0.80
   0  -9   7   10.73    0.79
   0  -9   7   10.67    0.83
   0  -9  -7    9.31    0.75
   0   9   8    1.75    0.50
   0   9   8    1.46    0.62
   0  -9   8    1.14    0.53
   0   9   9    2.07    0.55
   0   9   9    2.65    0.72
   0  -9   9    2.57    0.60
   0  10   0   18.21    1.18
   0  10   0   16.38    1.07
   0 -10   0   17.46    0.96
   0  10   1    0.07    0.50
   0  10   1    0.04    0.41
   0  10  -1    0.20    0.35
   0  10  -1   -0.39    0.49
   0 -10  -1   -0.11    0.31
   0 -10   1    0.06    0.36
   0  10  -2    3.40    0.43
   0  10   2    3.43    0.50
   0  10   2    2.76    0.56
   0  10  -2    3.26    0.60
   0 -10  -2    3.42    0.35
   0 -10   2    3.59    0.47
   0  10   3    4.62    0.58
   0  10  -3    3.99    0.44
   0  10   3    3.87    0.56
   0 -10   3    4.58    0.51
   0 -10  -3    4.22    0.35
   0  10   4    9.87    0.71
   0  10   4    8.05    0.86
   0 -10   4    9.69    0.77
   0  10   5    6.69    0.56
   0  10   5    4.94    0.66
   0 -10  -5    4.79    0.54
   0 -10   5    5.40    0.59
   0  10   6    1.83    0.44
   0  10   6    1.63    0.59
   0 -10  -6    0.95    0.47
   0 -10   6    1.56    0.53
   0 -10   6    1.50    0.48
   0  10   7   -0.31    0.56
   0  10   7    0.63    0.46
   0 -10  -7   -0.48    0.44
   0 -10   7    0.32    0.47
   0 -10   7   -0.61    0.54
   0  10   8    0.06    0.51
   0  10   8   -0.19    0.64
   0 -10   8   -0.24    0.60
   0  10   9    0.65    0.66
   0  11   0   -0.15    0.53
   0  11   0   -0.32    0.43
   0 -11   0   -0.11    0.37
   0  11   1    1.59    0.48
   0  11  -1    2.09    0.43
   0  11   1    1.75    0.56
   0  11  -1    2.41    0.60
   0 -11   1    1.33    0.42
   0 -11  -1    1.41    0.37
   0  11  -2    0.69    0.58
   0  11   2    0.19    0.50
   0  11   2    0.85    0.53
   0  11  -2    0.61    0.41
   0 -11  -2    0.82    0.33
   0 -11   2    1.11    0.44
   0  11   3   13.62    1.02
   0 -11   3   14.42    0.91
   0  11   4    0.62    0.53
   0  11   4    0.13    0.53
   0  11   4    0.03    0.40
   0 -11   4    0.40    0.48
   0  11   5   -0.08    0.55
   0  11   5   -0.08    0.43
   0 -11  -5   -0.63    0.48
   0 -11   5   -0.51    0.49
   0  11   6   -0.23    0.58
   0  11   6    0.60    0.46
   0 -11   6   -0.20    0.54
   0 -11   6   -0.92    0.50
   0 -11  -6   -0.84    0.47
   0  11   7    1.87    0.65
   0 -11   7    1.73    0.60
   0 -11  -7    2.20    0.53
   0 -11   7    1.23    0.54
   0  11   8    0.63    0.65
   0  12   0   17.55    1.31
   0  12   0   19.11    1.19
   0 -12   0   18.77    1.05
   0  12   1   -0.12    0.59
   0  12   1    0.14    0.49
   0  12  -1   -0.49    0.61
   0 -12   1   -0.39    0.41
   0 -12  -1   -0.50    0.38
   0  12   2   -0.19    0.59
   0  12   2    0.33    0.54
   0  12  -2   -0.61    0.64
   0 -12   2   -0.16    0.45
   0  12   3    0.64    0.58
   0  12   3   -0.38    0.57
   0 -12   3    0.13    0.48
   0  12   4    7.12    0.75
   0  12   4    5.53    0.72
   0 -12   4    6.34    0.65
   0 -12  -4    5.23    0.64
   0  12   5    0.20    0.58
   0  12   5    1.13    0.48
   0  12   5    0.11    0.64
   0 -12  -5    0.84    0.53
   0 -12   5   -0.29    0.53
   0 -12   5   -0.22    0.55
   0  12   6    2.22    0.67
   0  12   6    1.95    0.70
   0 -12   6    1.78    0.62
   0 -12   6    1.34    0.58
   0 -12  -6    1.43    0.56
   0  12   7    0.13    0.64
   0  12   7    1.39    0.72
   0 -12  -7    0.73    0.54
   0 -12   7    0.74    0.57
   0  13   0   -0.65    0.64
   0 -13   0   -0.02    0.44
   0  13  -1    0.30    0.68
   0  13   1    1.71    0.56
   0  13   1    0.80    0.63
   0 -13   1    1.62    0.51
   0  13   2    0.45    0.63
   0  13   2    0.02    0.53
   0 -13   2    0.45    0.50
   0  13   3   13.23    1.04
   0  13   3   12.30    1.12
   0 -13  -3   12.27    1.00
   0  13   4    1.60    0.68
   0  13   4    2.77    0.68
   0 -13  -4    2.76    0.60
   0 -13   4    0.65    0.61
   0 -13   4    1.72    0.58
   0  13   5    0.15    0.69
   0  13   5    1.22    0.70
   0 -13   5   -0.07    0.60
   0 -13   5    0.01    0.58
   0 -13  -5    0.02    0.57
   0  13   6    0.26    0.70
   0 -13  -6    0.10    0.59
   0 -13   6   -1.45    0.58
   0  14   0    2.73    0.76
   0 -14   0    2.31    0.63
   0  14  -1    1.47    0.75
   0  14   1    2.16    0.73
   0 -14  -1    3.07    0.66
   0 -14   1    2.56    0.65
   0 -14   1    2.37    0.54
   0  14   2   -0.82    0.66
   0 -14  -2   -0.48    0.60
   0 -14   2   -0.27    0.52
   0 -14   2   -0.61    0.62
   0  14   3    1.76    0.67
   0  14   3    2.46    0.72
   0 -14   3    1.44    0.59
   0 -14  -3    2.70    0.65
   0 -14   3    1.33    0.62
   0  14   4    0.49    0.70
   0 -14   4   -0.19    0.64
   0 -14  -4    0.40    0.57
   0 -14   4    0.27    0.61
  -1   0  12    1.49    0.61
  -1   0  12    1.24    0.69
  -1   0  11   -0.26    0.61
  -1   0  11    0.34    0.53
  -1   0  10    3.21    0.41
  -1   0  10    2.61    0.52
  -1   0  10    3.38    0.62
  -1   0   9   -0.41    0.41
  -1   0   9    0.28    0.33
  -1   0   9    0.06    0.47
  -1   0   9   -0.32    0.31
  -1   0   8   -0.03    0.28
  -1   0   8    0.25    0.37
  -1   0   7   -0.08    0.31
  -1   0   7    0.23    0.25
  -1   0   6   33.30    1.58
  -1   0   6   34.11    1.68
  -1   0   5    0.15    0.19
  -1   0   5   -0.02    0.22
  -1   0   4   44.30    2.38
  -1   0   4   55.39    2.28
  -1   0   3   -0.12    0.17
  -1   0   3   -0.01    0.07
  -1   0   3   -0.20    0.14
  -1   0   2  254.56   11.47
  -1   0  -1   -0.01    0.07
   1   0   1   -0.08    0.07
  -1   0  -1   -0.01    0.07
   1   0   1   -0.08    0.06
  -1   0  -1   -0.08    0.06
   1   0   1   -0.12    0.09
   1   0   1    0.05    0.08
  -1   0  -1   -0.05    0.09
   1   0   2    5.78    0.32
  -1   0  -2    5.36    0.31
   1   0   2    4.38    0.35
   1   0   2    5.70    0.31
  -1   0  -2    4.88    0.31
   1   0   3   -0.02    0.13
   1   0   3    0.26    0.11
  -1   0  -3    0.11    0.13
   1   0   3    0.11    0.16
  -1   0  -3    0.03    0.16
   1   0   4   41.63    2.06
   1   0   4   43.40    2.11
  -1   0  -4   42.37    1.96
   1   0   4   44.13    1.96
   1   0   5    0.07    0.15
   1   0   5    0.13    0.25
  -1   0  -5   -0.25    0.17
   1   0   5    0.06    0.18
   1   0   6    0.17    0.17
  -1   0  -6    0.20    0.21
   1   0   6   -0.23    0.22
   1   0   6   -0.05    0.28
   1   0   7   -0.05    0.21
   1   0   7    0.09    0.33
   1   0   7    0.04    0.24
   1   0   8    6.05    0.44
   1   0   8    6.58    0.59
   1   0   8    5.24    0.51
   1   0   9    0.02    0.42
   1   0   9   -0.17    0.50
   1   0   9    0.12    0.33
   1   0  10    5.93    0.63
   1   0  10    5.82    0.73
   1   0  10    6.69    0.59
   1   0  11    0.60    0.63
   1   0  11    0.28    0.53
   1   0  12    3.92    0.67
   1   0  12    5.03    0.79
  -1   1  12    0.19    0.68
  -1   1  12   -0.04    0.59
  -1  -1  12   -0.17    0.68
  -1  -1  12   -0.01    0.57
  -1   1  11    6.00    0.75
  -1   1  11    5.32    0.66
  -1  -1  11    5.22    0.65
  -1  -1  11    6.14    0.77
  -1   1  10    1.27    0.49
  -1   1  10    0.20    0.55
  -1  -1  10    1.31    0.40
  -1  -1  10    1.16    0.45
  -1   1   9    1.61    0.31
  -1   1   9    1.29    0.52
  -1   1   9    0.75    0.43
  -1  -1   9    1.17    0.29
  -1  -1   9    1.37    0.37
  -1  -1   9    0.15    0.43
  -1   1   8    0.17    0.41
  -1   1   8    0.78    0.26
  -1   1   8    0.08    0.36
  -1  -1   8   -0.03    0.38
  -1  -1   8    0.24    0.26
  -1  -1   8    0.58    0.31
  -1   1   7    0.46    0.37
  -1   1   7    0.65    0.32
  -1   1   7    0.86    0.22
  -1  -1   7    0.50    0.23
  -1  -1   7   -0.14    0.32
  -1  -1   7    0.84    0.28
  -1   1   6    0.18    0.28
  -1   1   6    0.46    0.33
  -1   1   6    0.84    0.19
  -1  -1   6    0.23    0.30
  -1  -1   6    0.60    0.20
  -1  -1   6    0.39    0.25
  -1   1   5   19.28    1.02
  -1   1   5   18.55    1.13
  -1   1   5   21.47    0.95
  -1  -1   5   19.57    1.02
  -1  -1   5   18.67    1.04
  -1  -1   5   21.86    0.99
  -1   1   4   12.52    0.69
  -1   1   4   12.73    0.61
  -1   1   4   13.27    0.78
  -1  -1   4   12.48    0.64
  -1  -1   4   11.69    0.66
  -1   1   3   98.13    4.67
  -1   1   3   92.66    4.26
  -1   1   3   97.65    4.07
  -1  -1   3   84.00    4.09
  -1  -1   3   79.63    4.42
   1  -1  -3   91.69    4.05
  -1   1   2   24.28    1.00
  -1   1   2   22.10    1.06
   1   1  -2   18.56    1.09
   1  -1  -2   23.64    1.00
   1  -1  -2   21.71    1.06
  -1  -1   2   19.57    1.03
  -1  -1   2   24.12    1.10
  -1   1   1   33.08    1.55
  -1   1   1   35.29    1.62
  -1   1   1   28.80    1.77
   1   1  -1   37.69    1.69
   1  -1  -1   33.89    1.62
   1  -1  -1   32.75    1.55
   1  -1  -1   35.08    1.78
  -1  -1   1   38.30    1.69
   1   1   0   17.62    0.84
  -1   1   0   17.08    0.89
  -1   1   0   17.19    0.79
  -1   1   0   18.01    0.90
   1   1   0   17.08    0.91
  -1   1   0   17.33    0.79
   1   1   0   16.68    0.86
   1  -1   0   17.62    0.79
   1  -1   0   17.17    0.79
  -1  -1   0   16.80    0.83
   1  -1   0   16.60    0.89
   1  -1   0   18.00    0.90
  -1  -1   0   17.19    0.91
  -1  -1   0   18.37    0.86
   1   1   1   14.17    0.72
  -1   1  -1   14.59    0.77
   1   1   1   15.67    0.75
  -1   1  -1   15.18    0.69
   1   1   1   14.65    0.79
  -1   1  -1   15.02    0.68
   1  -1   1   15.07    0.69
  -1  -1  -1   14.37    0.72
   1  -1   1   15.09    0.68
  -1  -1  -1   14.79    0.79
  -1  -1  -1   14.77    0.75
   1  -1   1   14.58    0.77
   1   1   2   92.65    3.76
   1   1   2   80.82    3.93
   1   1   2   95.59    4.08
  -1   1  -2   81.93    3.76
   1   1   2   77.84    4.29
  -1   1  -2   80.00    4.24
   1  -1   2   81.86    4.24
  -1  -1  -2   82.75    3.76
   1  -1   2   87.86    3.77
  -1  -1  -2   80.64    3.93
   1  -1   2   79.43    3.93
   1  -1   2   80.28    3.74
   1   1   3   42.63    2.09
   1   1   3   41.33    2.02
   1   1   3   45.82    1.92
  -1   1  -3   43.99    1.93
   1   1   3   41.40    2.21
   1  -1   3   42.78    1.90
   1  -1   3   42.71    2.18
   1  -1   3   40.78    1.93
  -1  -1  -3   41.16    1.92
   1  -1   3   40.75    2.02
  -1  -1  -3   41.45    2.02
   1   1   4    1.67    0.22
  -1   1  -4    1.63    0.20
   1   1   4    1.57    0.17
   1   1   4    1.40    0.26
   1   1   4    1.05    0.18
  -1  -1  -4    1.58    0.22
   1  -1   4    1.44    0.21
   1  -1   4    1.46    0.21
  -1  -1  -4    1.63    0.16
   1  -1   4    1.32    0.24
   1   1   5    5.98    0.46
  -1   1  -5    6.44    0.46
   1   1   5    5.09    0.53
   1   1   5    6.37    0.39
   1   1   5    5.91    0.42
   1  -1   5    5.68    0.44
   1  -1   5    5.53    0.41
   1  -1   5    6.55    0.36
   1  -1   5    5.31    0.50
  -1  -1  -5    5.78    0.40
   1   1   6    2.11    0.34
   1   1   6    2.21    0.26
   1   1   6    2.55    0.38
   1   1   6    3.02    0.25
   1  -1   6    2.54    0.30
   1  -1   6    2.73    0.21
   1  -1   6    2.55    0.35
  -1  -1  -6    2.41    0.25
   1   1   7    7.22    0.69
   1   1   7    7.03    0.56
   1   1   7    6.98    0.58
   1   1   7    7.44    0.47
   1  -1   7    7.57    0.55
   1  -1   7    6.36    0.60
   1  -1   7    7.87    0.48
  -1  -1  -7    7.68    0.52
   1   1   8   11.43    0.77
   1   1   8   10.52    0.86
   1   1   8   10.18    0.73
   1   1   8   11.76    0.66
   1  -1   8   10.84    0.76
   1  -1   8   10.93    0.70
   1  -1   8   12.22    0.66
   1   1   9    0.76    0.30
   1   1   9    0.28    0.42
   1   1   9    0.09    0.44
   1  -1   9    0.02    0.35
   1  -1   9    0.32    0.42
   1   1  10    2.43    0.53
   1   1  10    2.51    0.60
   1  -1  10    2.99    0.53
   1  -1  10    2.70    0.44
   1   1  11    1.07    0.55
   1   1  11    1.22    0.62
   1  -1  11    0.99    0.65
   1  -1  11    0.76    0.53
   1   1  12    0.51    0.59
   1   1  12    0.22    0.68
   1  -1  12    0.90    0.59
   1  -1  12    0.61    0.69
  -1   2  12   -0.24    0.58
  -1   2  12   -0.46    0.70
  -1  -2  12   -0.65    0.57
  -1   2  11    1.05    0.54
  -1   2  11    1.20    0.60
  -1  -2  11    0.53    0.54
  -1  -2  11    0.83    0.46
  -1   2  10   -0.08    0.54
  -1   2  10    0.62    0.47
  -1  -2  10   -0.03    0.46
  -1  -2  10    0.11    0.43
  -1   2   9    0.37    0.43
  -1   2   9   -0.66    0.49
  -1   2   9    0.66    0.26
  -1  -2   9   -0.21    0.42
  -1  -2   9    0.51    0.38
  -1   2   8    2.59    0.26
  -1   2   8    2.76    0.41
  -1   2   8    2.23    0.47
  -1  -2   8    2.41    0.38
  -1  -2   8    2.06    0.43
  -1  -2   8    2.49    0.28
  -1   2   7    0.95    0.20
  -1   2   7    0.07    0.32
  -1   2   7    0.58    0.37
  -1  -2   7    0.96    0.31
  -1  -2   7    0.55    0.21
  -1  -2   7    0.19    0.34
  -1   2   6    3.34    0.28
  -1   2   6    2.78    0.33
  -1   2   6    2.61    0.39
  -1  -2   6    2.04    0.29
  -1  -2   6    2.62    0.32
  -1  -2   6    3.01    0.24
  -1   2   5   30.92    1.69
  -1   2   5   29.69    1.43
  -1   2   5   30.88    1.53
  -1  -2   5   32.25    1.56
  -1  -2   5   31.31    1.48
   1  -2  -5   30.00    1.42
  -1  -2   5   31.64    1.63
   1  -2  -5   33.45    1.54
  -1   2   4   16.54    0.79
  -1   2   4   17.09    0.97
   1   2  -4   16.10    0.85
  -1   2   4   15.96    0.86
   1  -2  -4   17.13    0.80
  -1  -2   4   18.88    0.87
   1  -2  -4   17.76    0.87
  -1  -2   4   16.99    0.92
  -1  -2   4   16.82    0.86
  -1   2   3    7.31    0.49
   1   2  -3    6.40    0.44
  -1   2   3    7.66    0.34
   1   2  -3    6.14    0.40
  -1   2   3    7.37    0.42
   1  -2  -3    8.46    0.52
   1  -2  -3    7.05    0.38
  -1  -2   3    7.13    0.44
   1  -2  -3    6.82    0.41
  -1  -2   3    7.16    0.42
  -1   2   2   64.56    2.85
   1   2  -2   68.52    2.97
  -1   2   2   55.79    3.12
  -1  -2   2   55.10    3.07
  -1  -2   2   57.27    2.74
   1  -2  -2   61.91    2.72
   1  -2  -2   61.72    2.85
  -1  -2   2   65.65    2.97
   1  -2  -2   54.51    3.12
  -1   2   1   28.69    1.52
   1   2  -1   27.05    1.52
  -1   2   1   32.15    1.38
  -1   2   1   27.76    1.32
   1  -2  -1   28.08    1.33
  -1  -2   1   27.11    1.34
   1  -2  -1   29.11    1.32
  -1  -2   1   26.20    1.52
   1  -2  -1   30.70    1.38
  -1  -2   1   32.28    1.45
   1  -2  -1   30.42    1.53
  -1   2   0    6.64    0.40
   1   2   0    7.28    0.40
  -1   2   0    7.77    0.43
  -1   2   0    7.07    0.35
   1   2   0    6.28    0.40
   1   2   0    6.37    0.45
   1  -2   0    7.00    0.43
  -1  -2   0    6.86    0.40
   1  -2   0    6.60    0.36
  -1  -2   0    6.66    0.44
  -1  -2   0    6.94    0.41
   1  -2   0    6.17    0.40
   1   2   1    2.01    0.18
   1   2   1    2.06    0.20
   1   2   1    2.70    0.19
  -1   2  -1    1.68    0.16
  -1   2  -1    2.23    0.22
   1  -2   1    1.33    0.17
   1  -2   1    2.08    0.21
  -1  -2  -1    2.64    0.18
   1  -2   1    1.26    0.17
  -1  -2  -1    1.89    0.18
  -1  -2  -1    2.68    0.20
  -1   2  -2   92.41    4.68
  -1   2  -2   92.86    4.51
   1   2   2   91.50    4.75
  -1   2  -2   93.05    4.17
   1   2   2   96.02    4.52
   1   2   2   89.17    4.34
  -1  -2  -2   89.43    4.16
   1  -2   2   94.47    4.68
   1  -2   2   93.96    4.14
  -1  -2  -2   89.56    4.34
   1  -2   2   92.49    4.17
  -1  -2  -2   93.58    4.75
  -1   2  -3   81.22    3.57
   1   2   3   76.41    4.07
   1   2   3   77.62    3.72
   1   2   3   84.18    3.87
  -1   2  -3   79.91    4.01
   1  -2   3   78.32    3.53
  -1  -2  -3   76.64    3.72
   1  -2   3   78.88    4.00
  -1  -2  -3   77.40    4.07
  -1  -2  -3   76.53    3.54
   1  -2   3   79.21    3.57
   1   2   4    2.26    0.24
   1   2   4    3.25    0.22
   1   2   4    1.89    0.29
   1   2   4    2.98    0.27
  -1   2  -4    2.49    0.25
   1  -2   4    1.77    0.25
  -1  -2  -4    2.84    0.24
   1  -2   4    2.29    0.18
   1  -2   4    2.14    0.23
  -1  -2  -4    2.45    0.17
   1   2   5    0.06    0.29
   1   2   5    0.19    0.14
   1   2   5    0.13    0.24
   1   2   5   -0.16    0.18
   1  -2   5   -0.10    0.26
   1  -2   5    0.04    0.09
  -1  -2  -5    0.14    0.14
   1  -2   5   -0.11    0.23
   1  -2   5   -0.04    0.12
   1  -2   5    0.21    0.20
   1   2   6    0.20    0.17
   1   2   6    0.40    0.32
   1   2   6   -0.40    0.22
   1   2   6   -0.18    0.28
   1  -2   6    0.02    0.11
   1  -2   6   -0.41    0.25
  -1  -2  -6    0.02    0.10
   1  -2   6    0.23    0.23
  -1  -2  -6   -0.05    0.17
   1  -2   6   -0.03    0.29
   1   2   7    1.66    0.36
   1   2   7    2.40    0.25
   1   2   7    2.01    0.41
   1  -2   7    2.14    0.34
   1  -2   7    2.09    0.18
   1  -2   7    2.30    0.39
   1   2   8   11.91    0.65
   1   2   8   11.09    0.78
   1   2   8   11.44    0.89
   1  -2   8   11.66    0.62
   1  -2   8   10.89    0.79
   1  -2   8   11.91    0.76
   1   2   9    3.01    0.47
   1   2   9    2.61    0.54
   1   2   9    2.94    0.31
   1  -2   9    1.78    0.47
   1  -2   9    2.46    0.42
   1   2  10   -0.11    0.54
   1   2  10   -0.13    0.47
   1  -2  10   -0.01    0.47
   1  -2  10    0.60    0.42
   1   2  11    0.52    0.53
   1   2  11    0.31    0.57
   1  -2  11    0.97    0.47
   1  -2  11   -0.57    0.51
   1   2  12    1.45    0.72
   1   2  12    2.28    0.63
   1  -2  12    1.51    0.61
  -1   3  12    0.83    0.61
  -1   3  12    0.54    0.67
  -1  -3  12    1.32    0.60
  -1   3  11    1.55    0.65
  -1   3  11    2.15    0.57
  -1  -3  11    2.19    0.56
  -1  -3  11    2.23    0.53
  -1   3  10    0.47    0.47
  -1   3  10   -0.05    0.52
  -1  -3  10   -0.22    0.47
  -1  -3  10   -0.10    0.45
  -1   3   9    3.17    0.55
  -1   3   9    2.77    0.47
  -1  -3   9    2.90    0.48
  -1  -3   9    1.68    0.47
  -1   3   8    0.55    0.44
  -1   3   8    0.70    0.18
  -1   3   8    0.04    0.36
  -1  -3   8    0.04    0.39
  -1  -3   8    0.16    0.20
  -1  -3   8    0.18    0.39
  -1   3   7   33.43    1.77
  -1   3   7   37.12    1.97
  -1   3   7   36.36    1.63
  -1  -3   7   35.54    1.72
  -1  -3   7   36.58    1.78
  -1  -3   7   34.76    1.89
  -1   3   6    0.01    0.27
  -1   3   6    0.41    0.34
  -1   3   6    0.24    0.11
  -1  -3   6   -0.64    0.20
  -1  -3   6   -0.25    0.17
   1  -3  -6   -0.15    0.16
  -1  -3   6    0.20    0.30
  -1   3   5    5.68    0.26
  -1   3   5    5.54    0.52
  -1   3   5    5.53    0.42
  -1  -3   5    5.37    0.47
  -1  -3   5    4.16    0.35
  -1  -3   5    3.79    0.39
   1  -3  -5    5.02    0.34
   1  -3  -5    6.44    0.43
  -1   3   4   47.71    2.51
   1   3  -4   47.16    2.21
   1   3  -4   47.44    2.35
  -1   3   4   47.89    2.28
   1  -3  -4   47.57    2.51
   1  -3  -4   46.77    2.17
   1  -3  -4   49.09    2.28
  -1  -3   4   46.09    2.44
  -1  -3   4   48.97    2.35
  -1  -3   4   48.78    2.21
   1   3  -3   26.55    1.34
  -1   3   3   28.77    1.30
   1   3  -3   25.54    1.28
  -1   3   3   27.28    1.45
  -1  -3   3   25.22    1.37
   1  -3  -3   27.23    1.30
  -1  -3   3   25.82    1.28
  -1  -3   3   27.46    1.34
   1  -3  -3   27.17    1.24
   1  -3  -3   27.25    1.44
   1   3  -2    0.35    0.07
   1   3  -2    0.49    0.14
  -1   3   2    0.42    0.08
  -1   3   2    0.74    0.14
  -1   3   2    0.47    0.20
  -1  -3   2    0.08    0.19
  -1  -3   2    0.53    0.16
   1  -3  -2    0.25    0.07
  -1  -3   2    0.50    0.15
   1  -3  -2    0.65    0.19
   1  -3  -2    0.48    0.13
  -1   3   1    0.18    0.19
   1   3  -1    0.23    0.14
  -1   3   1    0.35    0.13
   1   3  -1   -0.20    0.09
   1   3  -1    0.07    0.18
  -1   3   1   -0.05    0.10
  -1  -3   1   -0.16    0.14
  -1  -3   1    0.13    0.15
   1  -3  -1   -0.05    0.18
   1  -3  -1    0.23    0.13
  -1  -3   1   -0.28    0.16
   1  -3  -1   -0.11    0.11
   1   3   0    8.94    0.53
   1   3   0    8.05    0.60
   1   3   0    9.26    0.55
  -1   3   0    9.65    0.54
  -1   3   0    9.95    0.59
  -1   3   0    9.88    0.49
  -1  -3   0    9.11    0.54
  -1  -3   0    9.00    0.49
   1  -3   0    9.63    0.49
  -1  -3   0    9.41    0.53
   1  -3   0   11.12    0.59
  -1  -3   0   10.01    0.61
  -1   3  -1   62.65    3.09
   1   3   1   65.02    3.11
  -1   3  -1   61.66    2.86
   1   3   1   62.40    3.27
  -1   3  -1   64.06    3.26
  -1   3  -1   61.90    3.21
   1   3   1   66.32    2.99
  -1  -3  -1   66.62    2.99
  -1  -3  -1   61.65    3.11
  -1  -3  -1   63.42    3.27
   1  -3   1   61.66    3.21
   1  -3   1   60.63    2.86
  -1   3  -2   85.22    3.80
   1   3   2   87.20    4.13
   1   3   2   82.28    4.33
  -1   3  -2   84.29    4.10
   1   3   2   81.28    3.96
  -1   3  -2   85.39    4.27
   1  -3   2   82.87    3.80
   1  -3   2   86.30    4.33
  -1  -3  -2   82.46    4.34
  -1  -3  -2   83.38    3.96
   1  -3   2   83.62    4.26
  -1   3  -3   87.85    4.39
   1   3   3   88.99    4.64
   1   3   3   86.90    4.24
  -1   3  -3   89.35    4.56
   1   3   3   92.61    4.41
  -1   3  -3   88.98    4.07
   1  -3   3   92.30    4.07
  -1  -3  -3   93.54    4.64
  -1  -3  -3   86.98    4.04
   1  -3   3   91.29    4.56
  -1  -3  -3   89.80    4.24
  -1   3  -4   13.84    0.75
   1   3   4   13.55    0.75
   1   3   4   14.41    0.86
   1   3   4   15.08    0.79
   1  -3   4   14.71    0.69
   1  -3   4   14.20    0.79
  -1  -3  -4   14.20    0.76
   1  -3   4   13.29    0.75
  -1  -3  -4   13.43    0.65
   1   3   5   37.01    1.84
   1   3   5   33.78    1.76
   1   3   5   37.12    1.95
  -1  -3  -5   35.70    1.64
   1  -3   5   35.76    1.64
   1  -3   5   37.77    1.88
   1  -3   5   35.62    1.71
   1   3   6   11.19    0.77
   1   3   6    9.89    0.67
   1  -3   6   10.64    0.70
   1  -3   6   11.57    0.70
   1  -3   6   10.48    0.67
   1  -3   6   11.00    0.55
   1   3   7    0.48    0.40
   1   3   7    0.54    0.17
   1   3   7    0.61    0.34
   1  -3   7    0.44    0.15
   1  -3   7    0.37    0.34
  -1  -3  -7    0.10    0.14
   1  -3   7    0.24    0.34
   1   3   8    1.16    0.40
   1   3   8    1.21    0.47
   1   3   8    1.96    0.23
   1  -3   8    1.46    0.38
   1  -3   8    1.00    0.41
   1   3   9    1.68    0.46
   1   3   9    0.62    0.51
   1  -3   9    0.47    0.44
   1  -3   9    1.57    0.42
   1   3  10    2.02    0.61
   1   3  10    2.47    0.50
   1  -3  10    1.77    0.51
   1  -3  10    1.44    0.47
   1   3  11    2.48    0.67
   1   3  11    1.59    0.57
   1  -3  11    3.14    0.53
   1  -3  11    1.84    0.56
   1   3  12    1.32    0.62
  -1   4  12   -0.20    0.58
  -1   4  12   -0.02    0.70
  -1  -4  12   -0.16    0.57
  -1   4  11    1.49    0.68
  -1   4  11    2.03    0.57
  -1  -4  11    1.52    0.56
  -1  -4  11    1.73    0.54
  -1   4  10    0.56    0.58
  -1   4  10    1.15    0.47
  -1  -4  10    0.85    0.46
  -1  -4  10    1.05    0.48
  -1   4   9    1.46    0.54
  -1   4   9    1.73    0.45
  -1  -4   9    1.03    0.46
  -1  -4   9    1.66    0.47
  -1   4   8    2.18    0.49
  -1   4   8    1.93    0.39
  -1  -4   8    1.93    0.46
  -1  -4   8    1.80    0.43
  -1  -4   8    2.07    0.22
   1  -4  -8    1.59    0.22
  -1   4   7    5.05    0.54
  -1   4   7    5.39    0.44
  -1  -4   7    4.55    0.47
  -1  -4   7    4.73    0.37
  -1  -4   7    4.53    0.46
   1  -4  -7    4.81    0.38
  -1   4   6    0.13    0.34
  -1   4   6    0.45    0.28
  -1  -4   6    0.15    0.19
  -1  -4   6    0.10    0.33
  -1  -4   6    0.21    0.17
   1  -4  -6    0.17    0.20
  -1   4   5   20.75    1.16
  -1   4   5   19.48    1.01
   1   4  -5   19.68    1.01
   1  -4  -5   20.27    1.04
  -1  -4   5   19.37    1.01
  -1  -4   5   19.73    1.05
  -1  -4   5   20.16    1.03
   1  -4  -5   19.18    0.95
  -1   4   4    4.05    0.39
   1   4  -4    3.88    0.33
  -1   4   4    4.78    0.35
  -1  -4   4    3.95    0.30
   1  -4  -4    4.07    0.36
  -1  -4   4    4.21    0.35
   1  -4  -4    4.81    0.32
  -1  -4   4    4.41    0.36
   1   4  -3   13.70    0.74
   1   4  -3   13.51    0.74
  -1   4   3   13.66    0.72
  -1   4   3   13.31    0.86
   1  -4  -3   13.98    0.84
   1  -4  -3   13.89    0.72
  -1  -4   3   13.79    0.75
  -1  -4   3   14.63    0.82
  -1  -4   3   13.75    0.75
  -1  -4   3   14.04    0.72
  -1   4   2   31.64    1.47
   1   4  -2   30.82    1.65
  -1   4   2   33.12    1.56
  -1   4   2   32.16    1.73
   1   4  -2   32.53    1.62
   1  -4  -2   32.69    1.55
  -1  -4   2   33.06    1.52
  -1  -4   2   32.94    1.72
   1  -4  -2   34.33    1.74
   1  -4  -2   31.10    1.47
  -1  -4   2   32.17    1.61
  -1   4   1   46.94    2.13
  -1   4   1   46.61    2.46
   1   4  -1   49.09    2.46
   1   4  -1   45.61    2.39
  -1   4   1   47.83    2.23
   1   4  -1   46.84    2.32
   1  -4  -1   46.78    2.24
   1  -4  -1   44.88    2.13
  -1  -4   1   47.08    2.32
   1  -4  -1   45.66    2.47
  -1  -4   1   48.82    2.45
  -1  -4   1   47.03    2.15
   1   4   0   53.30    2.54
  -1   4   0   52.08    2.68
  -1   4   0   48.86    2.62
   1   4   0   48.87    2.68
  -1   4   0   52.11    2.53
  -1   4   0   50.67    2.33
  -1  -4   0   50.28    2.33
   1  -4   0   48.28    2.33
   1  -4   0   53.60    2.43
  -1  -4   0   52.45    2.68
   1  -4   0   52.01    2.67
  -1  -4   0   53.40    2.45
  -1  -4   0   49.99    2.54
  -1   4  -1    6.46    0.48
   1   4   1    6.16    0.45
  -1   4  -1    5.55    0.42
  -1   4  -1    6.65    0.41
   1   4   1    6.57    0.50
   1   4   1    6.37    0.44
  -1   4  -1    6.64    0.41
   1  -4   1    6.87    0.46
  -1  -4  -1    6.18    0.45
  -1  -4  -1    6.02    0.52
  -1  -4  -1    4.71    0.36
  -1  -4  -1    6.11    0.47
   1  -4   1    6.15    0.42
   1  -4   1    5.33    0.40
  -1   4  -2    4.15    0.37
  -1   4  -2    4.07    0.32
   1   4   2    3.97    0.36
   1   4   2    4.49    0.40
  -1   4  -2    3.86    0.33
   1   4   2    3.91    0.35
   1  -4   2    4.48    0.33
   1  -4   2    4.11    0.36
  -1  -4  -2    4.39    0.36
   1  -4   2    4.05    0.39
  -1  -4  -2    4.17    0.27
  -1  -4  -2    4.81    0.45
  -1   4  -3    4.21    0.31
   1   4   3    4.00    0.31
   1   4   3    3.79    0.36
  -1   4  -3    3.88    0.35
  -1   4  -3    3.89    0.29
   1   4   3    3.54    0.32
  -1  -4  -3    4.17    0.30
  -1  -4  -3    3.88    0.35
   1  -4   3    3.27    0.32
   1  -4   3    4.06    0.33
   1  -4   3    4.23    0.42
   1   4   4    0.39    0.28
  -1   4  -4    0.50    0.11
   1   4   4    0.45    0.22
  -1   4  -4    0.69    0.19
  -1  -4  -4    0.40    0.21
   1  -4   4    0.54    0.26
   1  -4   4    0.69    0.17
   1   4   5   12.73    0.73
   1   4   5   12.85    0.84
   1  -4   5   12.82    0.73
   1  -4   5   12.81    0.75
   1  -4   5   12.51    0.66
   1   4   6    0.63    0.37
   1   4   6    0.58    0.30
   1  -4   6    0.72    0.20
   1  -4   6    0.53    0.23
   1  -4   6    0.78    0.31
   1   4   7   -0.05    0.35
   1   4   7    0.30    0.41
  -1  -4  -7    0.17    0.19
   1  -4   7   -0.18    0.36
   1  -4   7    0.06    0.20
   1  -4   7    0.66    0.36
   1   4   8    6.75    0.62
   1   4   8    5.93    0.64
   1  -4   8    7.18    0.60
   1  -4   8    5.81    0.55
   1   4   9    2.86    0.57
   1   4   9    2.53    0.48
   1  -4   9    2.21    0.49
   1  -4   9    2.83    0.50
   1   4  10    1.03    0.58
   1   4  10    1.27    0.51
   1  -4  10    0.54    0.49
   1  -4  10    0.38    0.48
   1   4  11    0.05    0.63
   1   4  11    0.03    0.56
   1  -4  11    0.94    0.54
   1  -4  11    0.27    0.52
   1   4  12    0.60    0.62
   1  -4  12    0.88    0.55
  -1   5  11   -0.79    0.63
  -1   5  11    0.30    0.52
  -1  -5  11    0.31    0.55
  -1  -5  11   -0.85    0.52
  -1   5  10    1.47    0.61
  -1   5  10    1.76    0.52
  -1  -5  10    1.24    0.51
  -1  -5  10    1.53    0.54
  -1   5   9    0.16    0.53
  -1   5   9    0.64    0.44
  -1  -5   9    0.13    0.45
  -1  -5   9    0.37    0.49
  -1   5   8   15.82    1.05
  -1   5   8   13.95    0.89
   1  -5  -8   14.79    0.78
  -1  -5   8   15.04    0.94
  -1  -5   8   14.89    0.79
  -1   5   7    0.87    0.44
  -1   5   7    0.92    0.34
   1  -5  -7    1.03    0.26
  -1  -5   7    1.38    0.41
  -1  -5   7    0.93    0.20
  -1   5   6    4.84    0.46
  -1   5   6    4.45    0.51
  -1  -5   6    5.24    0.47
  -1  -5   6    4.73    0.40
   1  -5  -6    4.77    0.43
  -1  -5   6    5.04    0.39
  -1   5   5    1.86    0.27
  -1   5   5    1.33    0.36
   1   5  -5    1.61    0.21
  -1  -5   5    1.84    0.18
  -1  -5   5    1.38    0.22
  -1  -5   5    1.41    0.34
   1  -5  -5    1.54    0.26
  -1   5   4   48.93    2.65
  -1   5   4   50.85    2.40
   1   5  -4   49.42    2.48
  -1  -5   4   49.23    2.47
   1  -5  -4   49.32    2.29
   1  -5  -4   49.92    2.39
  -1  -5   4   51.15    2.54
  -1  -5   4   50.74    2.33
   1   5  -3   -0.04    0.18
  -1   5   3   -0.01    0.26
   1   5  -3    0.07    0.10
  -1   5   3    0.32    0.20
   1  -5  -3    0.01    0.09
   1  -5  -3    0.11    0.17
  -1  -5   3    0.20    0.26
  -1  -5   3    0.10    0.19
   1   5  -2   10.33    0.61
  -1   5   2   10.53    0.58
   1   5  -2   10.05    0.57
   1   5  -2   11.92    0.70
  -1   5   2   10.05    0.70
  -1   5   2    9.74    0.65
  -1  -5   2   10.31    0.67
   1  -5  -2   10.77    0.59
   1  -5  -2   10.18    0.73
  -1  -5   2   10.22    0.61
  -1  -5   2    8.63    0.60
  -1   5   1    3.47    0.30
   1   5  -1    2.62    0.24
  -1   5   1    2.28    0.33
   1   5  -1    2.88    0.26
  -1   5   1    3.44    0.28
  -1   5   1    3.51    0.28
   1   5  -1    2.03    0.33
  -1  -5   1    3.00    0.26
  -1  -5   1    2.54    0.27
   1  -5  -1    3.38    0.34
  -1  -5   1    2.89    0.29
   1  -5  -1    2.96    0.28
  -1  -5   1    2.21    0.27
   1  -5  -1    3.25    0.28
   1   5   0   19.76    1.23
  -1   5   0   23.37    1.14
   1   5   0   20.96    1.15
  -1   5   0   20.91    1.02
  -1   5   0   20.95    1.21
  -1   5   0   22.54    1.17
  -1  -5   0   19.42    1.04
   1  -5   0   23.24    1.08
   1  -5   0   24.19    1.22
   1  -5   0   20.65    1.04
  -1  -5   0   21.92    1.22
  -1  -5   0   21.31    1.09
  -1  -5   0   20.88    1.13
  -1   5  -1    5.75    0.42
   1   5   1    4.52    0.45
   1   5   1    4.78    0.39
  -1   5  -1    5.25    0.49
  -1   5  -1    5.41    0.42
   1   5   1    3.67    0.40
  -1   5  -1    5.67    0.40
   1  -5   1    4.76    0.39
  -1  -5  -1    3.95    0.38
  -1  -5  -1    5.08    0.41
  -1  -5  -1    5.28    0.38
   1  -5   1    5.11    0.45
  -1  -5  -1    4.61    0.34
   1   5   2   93.88    4.99
  -1   5  -2   96.09    4.90
  -1   5  -2   94.79    4.72
  -1   5  -2   98.37    4.37
   1   5   2   96.33    4.55
   1  -5   2   98.95    4.90
  -1  -5  -2   94.08    4.34
  -1  -5  -2  100.68    4.56
   1  -5   2   94.22    4.37
   1   5   3    3.38    0.31
  -1   5  -3    3.36    0.32
  -1   5  -3    3.23    0.27
   1   5   3    4.01    0.37
  -1  -5  -3    3.58    0.24
   1  -5   3    2.52    0.32
  -1  -5  -3    3.58    0.31
   1  -5   3    3.70    0.27
   1   5   4   -0.45    0.24
  -1   5  -4   -0.34    0.15
  -1   5  -4   -0.16    0.19
   1   5   4   -0.48    0.30
   1  -5   4   -0.35    0.27
   1  -5   4   -0.22    0.17
   1   5   5    0.27    0.35
  -1   5  -5    0.29    0.11
   1   5   5    0.06    0.28
   1  -5   5    0.07    0.23
   1  -5   5    0.09    0.31
   1  -5   5    0.32    0.20
   1   5   6   22.11    1.32
   1   5   6   20.50    1.17
   1  -5   6   22.64    1.21
   1  -5   6   23.02    1.09
   1  -5   6   22.57    1.16
   1   5   7    1.31    0.38
   1   5   7    1.17    0.45
   1  -5   7    1.61    0.29
   1  -5   7    2.26    0.43
   1  -5   7    1.71    0.26
  -1  -5  -7    1.61    0.27
   1   5   8    2.84    0.46
   1   5   8    3.46    0.55
   1  -5   8    3.28    0.47
   1  -5   8    2.59    0.48
   1   5   9    2.55    0.59
   1   5   9    2.94    0.50
   1  -5   9    2.07    0.49
   1  -5   9    2.01    0.50
   1   5  10    0.07    0.59
   1   5  10    0.25    0.48
   1  -5  10   -0.06    0.50
   1  -5  10    0.28    0.51
   1   5  11   -0.15    0.62
   1   5  11   -0.40    0.55
   1  -5  11   -0.35    0.53
   1  -5  11    0.22    0.54
  -1   6  11    2.86    0.60
  -1   6  11    2.59    0.72
  -1  -6  11    1.42    0.58
  -1  -6  11    2.26    0.63
  -1   6  10    0.70    0.62
  -1   6  10    1.28    0.52
  -1  -6  10    1.40    0.56
  -1  -6  10    0.69    0.52
  -1   6   9    1.68    0.46
  -1   6   9    1.62    0.54
  -1  -6   9    0.62    0.53
  -1   6   8    0.41    0.39
  -1   6   8    0.06    0.50
   1  -6  -8    0.03    0.29
  -1  -6   8    0.16    0.48
  -1  -6   8    0.40    0.30
  -1   6   7    4.29    0.44
  -1   6   7    3.85    0.55
   1  -6  -7    3.49    0.36
  -1  -6   7    3.03    0.50
   1   6  -6    0.67    0.20
  -1   6   6    0.68    0.42
  -1   6   6    0.62    0.31
   1  -6  -6    0.32    0.29
  -1  -6   6    0.47    0.17
  -1  -6   6    0.39    0.38
  -1  -6   6    0.63    0.22
   1   6  -5   32.81    1.69
  -1   6   5   32.99    1.87
  -1   6   5   34.20    1.66
   1  -6  -5   32.92    1.58
  -1  -6   5   33.27    1.63
  -1  -6   5   34.17    1.69
  -1   6   4    1.16    0.26
   1   6  -4    0.69    0.23
  -1   6   4    0.54    0.34
  -1  -6   4    0.84    0.23
  -1  -6   4    0.69    0.33
   1  -6  -4    0.68    0.23
  -1   6   3    0.32    0.23
   1   6  -3   -0.20    0.21
   1   6  -3    0.22    0.13
  -1   6   3    0.11    0.32
  -1  -6   3   -0.09    0.22
   1  -6  -3   -0.25    0.20
  -1  -6   3   -0.52    0.29
   1   6  -2    8.95    0.54
  -1   6   2    9.24    0.55
  -1   6   2    7.83    0.67
   1   6  -2    8.96    0.57
   1   6  -2    9.69    0.68
   1  -6  -2    8.47    0.54
  -1  -6   2    9.38    0.60
   1  -6  -2    8.61    0.48
  -1  -6   2    9.13    0.58
   1   6  -1   47.80    2.46
   1   6  -1   45.45    2.53
  -1   6   1   54.83    2.25
  -1   6   1   53.40    2.56
  -1   6   1   48.05    2.61
   1  -6  -1   49.07    2.37
  -1  -6   1   48.93    2.37
  -1  -6   1   48.44    2.27
   1  -6  -1   48.07    2.25
  -1  -6   1   47.57    2.46
  -1   6   0    2.00    0.37
  -1   6   0    2.77    0.29
  -1   6   0    2.62    0.30
   1   6   0    2.91    0.38
  -1   6   0    3.20    0.26
   1  -6   0    4.07    0.29
  -1  -6   0    2.62    0.27
  -1  -6   0    3.16    0.32
  -1  -6   0    3.92    0.31
   1  -6   0    3.13    0.27
   1   6   1   -0.55    0.29
  -1   6  -1    0.46    0.20
  -1   6  -1    0.21    0.29
  -1   6  -1    0.02    0.22
  -1   6  -1    0.39    0.22
   1   6   1   -0.24    0.23
  -1  -6  -1   -0.72    0.18
  -1  -6  -1   -0.20    0.25
   1  -6   1   -0.23    0.23
  -1   6  -2    4.09    0.41
   1   6   2    4.73    0.42
   1   6   2    5.07    0.38
  -1   6  -2    4.23    0.41
  -1  -6  -2    4.52    0.34
   1  -6   2    4.22    0.39
   1  -6   2    3.21    0.35
  -1  -6  -2    4.71    0.38
  -1   6  -3   63.55    3.20
   1   6   3   61.22    2.99
  -1   6  -3   63.09    3.09
   1   6   3   58.89    3.29
   1  -6   3   64.05    2.89
  -1  -6  -3   59.30    2.83
   1  -6   3   67.59    3.20
   1   6   4    3.57    0.42
  -1   6  -4    3.03    0.27
   1   6   4    3.74    0.35
  -1   6  -4    3.38    0.30
   1  -6   4    3.71    0.29
   1  -6   4    2.81    0.38
   1   6   5    5.08    0.54
   1   6   5    5.38    0.51
  -1   6  -5    6.09    0.41
   1  -6   5    6.20    0.48
   1  -6   5    7.07    0.52
   1  -6   5    6.36    0.55
   1   6   6   -0.20    0.32
   1   6   6    0.05    0.39
   1  -6   6    0.27    0.37
   1  -6   6    0.03    0.23
   1  -6   6    0.29    0.27
   1   6   7    3.82    0.46
   1   6   7    3.31    0.55
   1  -6   7    4.12    0.36
   1  -6   7    3.92    0.49
  -1  -6  -7    4.26    0.37
   1   6   8    0.56    0.42
   1   6   8   -0.69    0.44
   1  -6   8    0.44    0.46
   1  -6   8   -0.44    0.42
   1   6   9    2.60    0.61
   1   6   9    4.16    0.55
   1  -6   9    4.20    0.58
   1  -6   9    3.10    0.54
   1   6  10    0.66    0.51
   1   6  10    0.16    0.59
   1  -6  10    0.35    0.55
   1  -6  10   -0.62    0.50
   1   6  11    1.20    0.58
   1   6  11    1.44    0.71
   1  -6  11    1.37    0.59
   1  -6  11    2.18    0.59
  -1   7  11    0.87    0.58
  -1   7  11    0.52    0.72
  -1  -7  11   -0.86    0.62
  -1   7  10    0.39    0.62
  -1   7  10    0.29    0.52
  -1  -7  10    0.61    0.56
  -1  -7  10    0.18    0.54
  -1   7   9    0.00    0.58
  -1   7   9   -0.01    0.45
  -1  -7   9    0.51    0.55
  -1   7   8    7.98    0.80
  -1   7   8   10.62    0.77
   1  -7  -8    9.23    0.63
  -1  -7   8    9.43    0.67
  -1  -7   8    9.11    0.81
  -1   7   7    1.74    0.39
  -1   7   7    0.93    0.50
   1  -7  -7    1.21    0.33
  -1  -7   7    1.53    0.49
  -1   7   6    1.77    0.36
  -1   7   6    2.17    0.47
  -1  -7   6    2.40    0.45
  -1  -7   6    2.20    0.28
   1  -7  -6    1.37    0.35
  -1   7   5    5.14    0.54
  -1   7   5    5.18    0.44
   1   7  -5    5.40    0.39
  -1  -7   5    4.91    0.47
  -1  -7   5    4.54    0.49
   1  -7  -5    5.00    0.43
  -1   7   4   15.37    1.07
   1   7  -4   16.14    0.94
  -1   7   4   19.01    0.93
  -1  -7   4   16.51    0.95
  -1  -7   4   17.22    0.94
   1   7  -3   -0.08    0.17
  -1   7   3    0.21    0.25
   1   7  -3   -0.05    0.24
  -1   7   3    0.04    0.35
   1  -7  -3    0.03    0.22
  -1  -7   3   -0.31    0.31
   1  -7  -3    0.06    0.15
  -1  -7   3   -0.08    0.25
  -1   7   2   13.50    0.93
  -1   7   2   14.41    0.78
   1   7  -2   14.86    0.81
   1   7  -2   14.20    0.95
  -1   7   2   14.12    0.89
   1  -7  -2   14.28    0.82
  -1  -7   2   14.87    0.79
   1  -7  -2   12.37    0.71
  -1  -7   2   14.16    0.81
  -1   7   1   10.87    0.84
  -1   7   1   13.17    0.65
   1   7  -1   10.74    0.70
  -1   7   1   11.35    0.75
   1   7  -1    9.98    0.83
   1  -7  -1   12.09    0.70
  -1  -7   1   11.32    0.67
  -1  -7   1   11.44    0.72
   1  -7  -1   12.30    0.63
  -1   7   0   25.28    1.25
   1   7   0   24.84    1.49
  -1   7   0   25.29    1.48
  -1   7   0   26.14    1.42
   1   7   0   26.05    1.40
   1  -7   0   28.50    1.31
  -1  -7   0   25.19    1.26
   1  -7   0   26.17    1.26
   1   7   1    3.94    0.48
  -1   7  -1    5.28    0.46
  -1   7  -1    5.13    0.49
  -1  -7  -1    5.14    0.43
   1  -7   1    5.08    0.44
  -1   7  -2   31.27    1.50
  -1   7  -2   29.01    1.63
   1   7   2   26.96    1.62
  -1   7  -2   28.87    1.54
   1   7   2   29.05    1.46
   1  -7   2   28.68    1.42
  -1  -7  -2   27.82    1.35
  -1   7  -3    0.40    0.22
   1   7   3    0.32    0.28
   1   7   3    0.19    0.35
  -1   7  -3    0.19    0.25
   1  -7   3   -0.20    0.30
   1  -7   3    0.03    0.20
  -1  -7  -3    0.39    0.17
   1   7   4    0.57    0.30
  -1   7  -4    0.41    0.23
   1   7   4    0.45    0.37
  -1   7  -4    0.56    0.23
  -1  -7  -4    0.66    0.12
   1  -7   4    0.65    0.35
   1  -7   4    0.71    0.21
  -1   7  -5    2.58    0.29
   1   7   5    2.61    0.47
   1   7   5    2.88    0.38
  -1   7  -5    2.76    0.27
   1  -7   5    2.75    0.37
   1  -7   5    2.77    0.28
   1  -7   5    2.31    0.42
   1   7   6   17.77    1.08
   1   7   6   19.04    1.23
   1  -7   6   20.86    1.09
   1  -7   6   20.08    1.02
   1   7   7    0.44    0.41
   1   7   7    0.04    0.49
  -1  -7  -7   -0.37    0.32
   1  -7   7   -0.02    0.43
   1  -7   7   -0.07    0.31
   1   7   8   -0.15    0.53
   1   7   8   -0.53    0.43
   1  -7   8   -0.30    0.46
   1   7   9    1.22    0.51
   1   7   9    1.33    0.62
   1  -7   9    0.47    0.50
   1  -7   9    1.13    0.55
   1   7  10    1.26    0.66
   1   7  10    1.82    0.56
   1  -7  10    2.02    0.61
   1  -7  10    2.49    0.58
   1   7  11    1.89    0.61
   1  -7  11    1.85    0.63
  -1   8  10    2.78    0.73
  -1   8  10    3.92    0.61
  -1  -8  10    3.32    0.67
  -1  -8  10    2.16    0.62
  -1   8   9    4.26    0.67
  -1   8   9    3.25    0.55
  -1  -8   9    4.87    0.63
  -1   8   8    0.02    0.59
  -1   8   8    0.35    0.45
  -1  -8   8   -0.47    0.52
  -1   8   7    1.29    0.55
  -1   8   7    1.09    0.41
  -1  -8   7    0.29    0.50
   1  -8  -7    1.18    0.38
  -1   8   6    3.73    0.44
  -1   8   6    2.30    0.54
   1  -8  -6    3.42    0.42
  -1  -8   6    4.05    0.52
  -1   8   5    1.50    0.47
  -1   8   5    2.49    0.38
  -1  -8   5    1.83    0.45
   1  -8  -5    1.98    0.38
   1   8  -4    8.19    0.46
  -1   8   4    7.49    0.73
  -1   8   4    8.47    0.58
  -1  -8   4    7.55    0.64
   1  -8  -4    6.66    0.41
   1  -8  -4    7.73    0.61
  -1   8   3    0.24    0.38
  -1   8   3   -0.13    0.27
   1   8  -3   -0.14    0.20
   1  -8  -3   -0.45    0.18
  -1  -8   3    0.33    0.35
   1   8  -2    4.73    0.56
  -1   8   2    6.97    0.59
   1   8  -2    5.17    0.49
  -1   8   2    5.07    0.54
  -1  -8   2    5.90    0.45
   1  -8  -2    5.94    0.43
   1   8  -1   37.56    1.94
  -1   8   1   38.32    1.99
   1   8  -1   33.46    2.04
  -1   8   1   38.52    2.04
  -1  -8   1   37.18    1.76
   1  -8  -1   36.06    1.73
   1   8   0   14.07    1.00
   1   8   0   16.31    0.91
  -1   8   0   13.14    0.98
  -1   8   0   15.29    0.92
  -1  -8   0   14.39    0.82
   1  -8   0   15.76    0.82
   1   8   1    0.99    0.39
  -1   8  -1    1.44    0.42
  -1   8  -1    1.28    0.31
   1  -8   1    2.13    0.33
  -1  -8  -1    1.02    0.26
   1   8   2   -0.17    0.30
  -1   8  -2    0.13    0.40
   1   8   2   -0.55    0.37
  -1   8  -2   -0.22    0.28
   1  -8   2   -0.25    0.31
  -1  -8  -2   -0.04    0.22
   1   8   3    7.98    0.58
  -1   8  -3    7.94    0.59
   1   8   3    7.25    0.70
   1  -8   3    8.36    0.62
  -1  -8  -3    7.35    0.48
   1   8   4    5.99    0.48
  -1   8  -4    5.63    0.50
  -1   8  -4    5.41    0.48
   1   8   4    3.93    0.54
  -1  -8  -4    4.34    0.33
   1  -8   4    5.25    0.49
  -1   8  -5   12.67    0.74
   1   8   5   11.47    0.92
   1   8   5   12.97    0.82
   1  -8   5   11.87    0.80
   1  -8   5   11.31    0.82
   1   8   6   -0.20    0.39
   1   8   6   -0.34    0.48
   1  -8   6   -0.26    0.34
   1  -8   6    0.20    0.44
   1   8   7    2.20    0.55
   1   8   7    2.47    0.48
  -1  -8  -7    2.27    0.40
   1  -8   7    2.76    0.53
   1  -8   7    2.40    0.40
   1   8   8    0.58    0.47
   1   8   8    0.23    0.53
   1  -8   8    1.24    0.54
   1   8   9    1.37    0.64
   1   8   9    2.13    0.56
   1  -8   9    2.22    0.61
   1  -8   9    1.95    0.56
   1   8  10    0.18    0.68
   1   8  10    0.16    0.55
   1  -8  10    0.16    0.62
   1  -8  10    0.50    0.57
  -1   9  10    1.10    0.71
  -1   9   9    0.32    0.65
  -1  -9   9    0.24    0.61
  -1   9   8    1.48    0.61
  -1   9   8    2.39    0.50
  -1  -9   8    1.87    0.58
  -1   9   7    4.33    0.67
  -1   9   7    5.63    0.55
   1  -9  -7    4.11    0.49
  -1  -9   7    4.77    0.61
  -1   9   6    4.65    0.65
  -1   9   6    6.05    0.52
  -1  -9   6    4.64    0.58
   1  -9  -6    3.77    0.48
  -1   9   5    8.17    0.63
  -1   9   5    8.00    0.81
  -1  -9   5    8.01    0.72
   1  -9  -5    8.02    0.70
  -1   9   4    2.23    0.37
  -1   9   4    1.52    0.46
  -1  -9   4    1.06    0.44
   1  -9  -4    1.00    0.40
   1   9  -3   17.36    1.08
  -1   9   3   19.72    1.05
  -1   9   3   18.41    1.19
  -1   9   3   21.33    1.23
  -1  -9   3   20.83    1.07
   1  -9  -3   19.36    0.95
  -1   9   2    3.21    0.49
   1   9  -2    2.99    0.55
  -1   9   2    4.26    0.52
   1   9  -2    4.47    0.39
   1  -9  -2    3.84    0.34
  -1  -9   2    3.75    0.43
   1   9  -1    1.03    0.47
   1   9  -1    0.66    0.31
  -1   9   1    0.05    0.43
  -1   9   1    0.60    0.39
   1  -9  -1    0.22    0.28
  -1  -9   1    0.86    0.33
  -1   9   0    3.00    0.41
   1   9   0    1.55    0.48
  -1   9   0    2.29    0.48
   1   9   0    2.51    0.38
   1  -9   0    2.23    0.33
  -1  -9   0    1.60    0.33
  -1   9  -1   17.10    1.05
   1   9   1   16.37    1.17
   1   9   1   19.72    1.08
  -1   9  -1   16.23    1.16
   1  -9   1   17.48    0.97
  -1  -9  -1   17.80    0.93
  -1   9  -2    4.28    0.58
   1   9   2    4.68    0.55
  -1   9  -2    4.34    0.44
  -1  -9  -2    4.37    0.36
   1  -9   2    4.05    0.44
   1   9   3    8.28    0.77
  -1   9  -3    7.74    0.64
   1   9   3    7.62    0.61
   1  -9   3    8.63    0.67
  -1  -9  -3    8.52    0.52
  -1   9  -4   -0.04    0.28
   1   9   4   -0.02    0.37
   1   9   4   -0.72    0.44
   1  -9   4   -0.06    0.40
   1   9   5    8.07    0.65
   1   9   5    7.93    0.82
   1  -9   5    8.17    0.73
   1  -9   5    9.10    0.74
   1   9   6    1.32    0.45
   1   9   6    1.51    0.54
   1  -9   6    1.15    0.42
   1  -9   6    2.01    0.48
   1   9   7    5.69    0.59
   1   9   7    4.90    0.68
  -1  -9  -7    4.22    0.50
   1  -9   7    5.59    0.52
   1  -9   7    5.47    0.63
   1   9   8    0.01    0.49
   1   9   8   -0.01    0.60
   1  -9   8   -0.14    0.56
   1   9   9   -0.04    0.53
   1   9   9    0.23    0.66
   1  -9   9    0.02    0.56
   1  -9   9   -0.77    0.61
  -1  10   9    0.04    0.68
  -1  10   8   -0.04    0.63
  -1 -10   8    0.08    0.56
  -1  10   7    1.73    0.63
  -1  10   7    3.32    0.51
  -1 -10   7    2.58    0.57
   1 -10  -7    2.08    0.47
  -1  10   6    1.95    0.58
  -1  10   6    3.28    0.47
  -1 -10   6    3.08    0.54
   1 -10  -6    2.26    0.48
  -1  10   5    1.83    0.57
  -1  10   5    3.14    0.43
   1 -10  -5    1.78    0.45
  -1 -10   5    2.29    0.51
  -1  10   4    0.25    0.53
  -1  10   4    1.04    0.38
  -1  10   4    0.91    0.48
   1 -10  -4    0.78    0.45
  -1 -10   4    0.19    0.46
  -1  10   3    0.05    0.49
  -1  10   3   -0.31    0.47
  -1 -10   3   -0.03    0.43
   1 -10  -3    0.12    0.25
   1  10  -2    9.06    0.72
  -1  10   2   11.01    0.83
   1  10  -2    8.84    0.91
  -1  10   2   10.78    0.89
  -1 -10   2   10.87    0.74
   1 -10  -2   10.59    0.65
   1  10  -1    2.22    0.39
   1  10  -1    1.61    0.55
  -1  10   1    2.09    0.44
  -1  10   1    1.23    0.52
  -1 -10   1    2.30    0.39
   1 -10  -1    2.15    0.35
   1  10   0   15.86    1.15
  -1  10   0   17.25    1.06
  -1  10   0   15.68    1.15
   1  10   0   18.06    1.06
  -1 -10   0   16.99    0.95
   1 -10   0   16.35    0.91
   1  10   1   -0.30    0.47
  -1  10  -1   -0.13    0.48
  -1  10  -1    0.37    0.38
   1  10   1    0.17    0.41
   1 -10   1   -0.25    0.34
  -1 -10  -1   -0.01    0.32
   1  10   2    0.87    0.48
  -1  10  -2    0.27    0.53
  -1  10  -2    0.96    0.38
   1  10   2    0.61    0.43
   1 -10   2    0.56    0.39
  -1 -10  -2    0.09    0.30
   1  10   3    8.34    0.67
   1  10   3    8.24    0.79
  -1  10  -3    6.83    0.71
   1 -10   3    8.98    0.69
  -1 -10  -3    7.50    0.54
   1  10   4    2.98    0.55
   1  10   4    2.41    0.44
   1 -10   4    2.32    0.49
   1 -10   4    2.31    0.48
   1  10   5    1.29    0.55
   1  10   5    2.96    0.47
   1 -10   5    2.07    0.49
   1 -10   5    1.79    0.48
   1  10   6    0.85    0.55
   1  10   6    2.17    0.49
   1 -10   6    1.19    0.53
   1 -10   6    1.74    0.49
   1  10   7    0.74    0.60
   1  10   7    1.61    0.51
   1 -10   7    1.14    0.56
  -1 -10  -7    1.20    0.49
   1 -10   7    1.09    0.49
   1  10   8    2.28    0.55
   1  10   8    1.04    0.66
   1 -10   8    1.67    0.56
   1  10   9    0.70    0.56
  -1  11   8    1.59    0.70
  -1 -11   8    0.71    0.64
  -1  11   7    0.50    0.64
  -1  11   7    0.38    0.66
  -1 -11   7    1.03    0.54
   1 -11  -7    1.01    0.52
  -1 -11   7    0.85    0.59
  -1  11   6    0.66    0.64
  -1  11   6    0.48    0.57
   1 -11  -6    0.39    0.49
  -1 -11   6    0.32    0.54
  -1  11   5    1.22    0.43
  -1  11   5    0.99    0.59
  -1  11   5    0.26    0.60
   1 -11  -5    0.90    0.49
  -1 -11   5    1.45    0.53
  -1  11   4    0.19    0.55
  -1  11   4   -0.12    0.55
   1 -11  -4   -0.29    0.47
  -1 -11   4    0.40    0.49
  -1  11   3    3.21    0.59
  -1  11   3    2.54    0.58
  -1 -11   3    2.86    0.50
   1 -11  -3    1.71    0.50
  -1  11   2    2.91    0.60
   1  11  -2    1.96    0.64
  -1  11   2    2.92    0.56
  -1 -11   2    4.12    0.51
   1 -11  -2    3.12    0.37
   1  11  -1    0.06    0.39
   1  11  -1   -0.47    0.54
  -1  11   1    0.34    0.47
  -1  11   1   -0.42    0.53
   1 -11  -1    0.40    0.36
  -1 -11   1    0.06    0.41
  -1  11   0    1.09    0.45
  -1  11   0    1.00    0.56
   1  11   0    1.72    0.55
   1  11   0    1.28    0.44
   1 -11   0    1.86    0.38
  -1 -11   0    1.11    0.38
  -1  11  -1   10.65    0.81
  -1  11  -1   10.16    0.96
   1  11   1    9.63    0.92
   1  11   1    8.82    0.84
   1 -11   1   10.06    0.72
  -1 -11  -1    9.95    0.71
   1  11   2   -0.31    0.54
  -1  11  -2    0.15    0.42
   1  11   2   -0.31    0.45
  -1  11  -2   -0.40    0.58
  -1 -11  -2    0.06    0.31
   1 -11   2    0.09    0.42
   1  11   3    5.39    0.63
   1  11   3    6.21    0.70
   1 -11   3    5.47    0.59
   1 -11   3    4.91    0.56
   1  11   4    1.20    0.44
   1  11   4   -0.37    0.52
   1 -11   4    0.31    0.48
   1 -11   4    0.21    0.50
   1  11   5    0.83    0.56
   1  11   5    1.33    0.47
   1 -11   5    1.10    0.52
   1 -11   5    0.71    0.52
   1  11   6    0.70    0.47
   1  11   6    0.62    0.58
  -1 -11  -6   -0.23    0.48
   1 -11   6    0.36    0.53
   1 -11   6    0.09    0.51
   1  11   7    0.97    0.52
   1  11   7   -0.39    0.62
   1 -11   7   -0.08    0.54
   1 -11   7    0.40    0.58
  -1 -11  -7    0.38    0.48
   1  11   8    1.22    0.69
  -1  12   7    0.79    0.67
  -1  12   7   -0.02    0.71
  -1 -12   7   -0.32    0.62
   1 -12  -7    0.51    0.53
  -1 -12   7   -0.46    0.56
  -1  12   6    4.12    0.71
  -1  12   6    4.74    0.76
   1 -12  -6    4.05    0.60
  -1 -12   6    4.53    0.67
  -1  12   5    0.68    0.60
  -1  12   5   -1.97    0.62
  -1 -12   5    0.44    0.54
   1 -12  -5    0.40    0.52
  -1  12   4    1.39    0.62
  -1  12   4    1.44    0.64
  -1 -12   4    1.68    0.55
   1 -12  -4    1.86    0.53
  -1  12   3   -0.22    0.55
  -1  12   3   -0.41    0.58
   1 -12  -3   -0.41    0.50
  -1 -12   3   -0.67    0.48
  -1  12   2    7.84    0.77
   1  12  -2    5.86    0.81
  -1  12   2    8.04    0.78
  -1 -12   2    5.98    0.62
  -1  12   1    0.85    0.58
   1  12  -1   -0.34    0.59
  -1  12   1    0.97    0.51
   1 -12  -1    0.71    0.39
  -1 -12   1    1.01    0.44
   1 -12  -1    1.35    0.52
  -1  12   0   12.05    1.12
  -1  12   0   14.57    1.03
   1  12   0   13.98    1.12
   1  12   0   14.71    0.99
   1 -12   0   13.73    0.89
  -1 -12   0   15.28    0.91
   1 -12   0   14.18    0.93
  -1  12  -1    0.64    0.48
   1  12   1    0.95    0.49
   1  12   1    0.60    0.60
  -1  12  -1    0.51    0.63
   1 -12   1    0.49    0.49
  -1 -12  -1    1.29    0.39
   1 -12   1    0.24    0.44
   1  12   2    0.92    0.59
   1  12   2    0.25    0.53
   1 -12   2   -0.25    0.45
   1 -12   2   -0.60    0.52
   1  12   3   -0.23    0.55
   1  12   3    0.34    0.59
   1 -12   3   -0.44    0.48
   1 -12   3   -0.29    0.52
   1  12   4    5.35    0.75
   1  12   4    7.85    0.78
   1 -12   4    7.32    0.67
   1 -12   4    5.69    0.67
   1  12   5    0.06    0.60
   1  12   5    0.34    0.47
   1 -12   5   -0.37    0.54
   1 -12   5   -0.37    0.55
   1  12   6    0.68    0.51
   1  12   6   -0.67    0.59
   1 -12   6   -0.49    0.53
   1 -12   6   -0.16    0.54
  -1 -12  -6   -0.85    0.52
   1  12   7    1.30    0.68
  -1 -12  -7   -0.56    0.54
   1 -12   7   -0.84    0.53
  -1  13   6    0.24    0.72
  -1 -13   6    0.34    0.61
   1 -13  -6   -0.28    0.56
  -1  13   5    0.24    0.68
  -1  13   5    0.87    0.68
   1 -13  -5    0.41    0.57
  -1 -13   5   -0.31    0.57
  -1  13   4    0.16    0.63
  -1  13   4    0.19    0.66
  -1 -13   4   -0.12    0.55
   1 -13  -4    0.65    0.57
  -1  13   3    2.87    0.71
  -1  13   3    2.75    0.66
   1 -13  -3    2.62    0.57
  -1 -13   3    3.44    0.58
  -1  13   2   -0.29    0.56
   1  13  -2   -2.34    0.68
  -1  13   2   -0.21    0.63
  -1 -13   2    0.03    0.49
   1 -13  -2   -0.56    0.55
  -1  13   1    0.36    0.62
  -1  13   1   -0.13    0.55
   1  13  -1    0.23    0.67
  -1 -13   1   -0.28    0.49
   1 -13  -1   -0.41    0.48
  -1  13   0   -0.33    0.65
   1  13   0   -0.42    0.62
   1 -13   0   -0.29    0.45
  -1 -13   0   -0.77    0.42
   1 -13   0   -0.61    0.53
   1  13   1    5.27    0.66
   1  13   1    4.22    0.75
  -1  13  -1    5.82    0.85
   1 -13   1    7.24    0.63
   1 -13   1    6.55    0.66
   1  13   2    1.27    0.66
   1  13   2    2.56    0.61
   1 -13   2    1.02    0.56
   1 -13   2    0.85    0.51
   1  13   3    1.37    0.65
   1  13   3    1.32    0.62
   1 -13   3    0.83    0.53
   1 -13   3    0.90    0.59
   1  13   4    2.64    0.69
   1  13   4    3.19    0.67
   1 -13   4    1.69    0.62
   1 -13   4    2.51    0.59
   1  13   5    1.00    0.69
   1  13   5    0.64    0.67
   1 -13   5    1.54    0.60
  -1 -13  -5    1.24    0.58
   1 -13   5    0.90    0.61
   1  13   6    0.48    0.72
   1 -13   6    0.22    0.60
  -1 -13  -6    0.53    0.58
  -1  14   4    1.02    0.69
  -1 -14   4    0.88    0.58
   1 -14  -4    0.33    0.62
  -1  14   3    0.37    0.65
  -1  14   3    1.29    0.71
  -1 -14   3    0.32    0.56
   1 -14  -3    1.19    0.62
  -1  14   2    1.38    0.64
  -1  14   2    0.98    0.68
   1 -14  -2    1.05    0.60
  -1 -14   2    0.92    0.56
   1  14  -1    0.63    0.75
  -1  14   1    2.78    0.76
   1 -14  -1    2.36    0.59
  -1 -14   1    2.43    0.53
  -1  14   0    0.50    0.72
   1  14   0    0.31    0.70
   1 -14   0    0.83    0.61
   1  14   1    0.69    0.68
  -1  14  -1   -0.09    0.73
   1 -14   1    0.26    0.60
   1 -14   1    0.66    0.53
   1  14   2   -0.63    0.68
   1 -14   2   -1.00    0.53
   1 -14   2   -0.92    0.53
   1  14   3   -0.61    0.65
   1  14   3    0.36    0.70
   1 -14   3    0.56    0.64
   1 -14   3   -0.07    0.55
   1  14   4    0.71    0.68
  -1 -14  -4    0.51    0.63
   1 -14   4    0.77    0.59
   1 -14   4    0.43    0.58
  -2   0  12    0.11    0.58
  -2   0  12    0.57    0.69
  -2   0  11    0.00    0.61
  -2   0  11   -0.28    0.52
  -2   0  10    4.18    0.68
  -2   0  10    5.35    0.47
  -2   0  10    5.50    0.62
  -2   0   9    0.43    0.33
  -2   0   9    0.41    0.43
  -2   0   9    0.24    0.33
  -2   0   9   -0.18    0.47
  -2   0   8    5.20    0.49
  -2   0   8    4.60    0.41
  -2   0   8    4.89    0.42
  -2   0   7   -0.01    0.26
  -2   0   7   -0.13    0.32
  -2   0   6   66.04    2.99
  -2   0   6   65.19    3.14
  -2   0   5   -0.31    0.23
  -2   0   5   -0.23    0.19
  -2   0   5   -0.05    0.10
  -2   0   4   24.33    1.05
  -2   0   4   21.36    1.09
  -2   0   2 1000.00   48.74
   2   0  -1   -0.19    0.09
  -2   0   1   -0.12    0.09
   2   0  -1   -0.07    0.09
  -2   0   1   -0.11    0.10
  -2   0   0    2.07    0.15
  -2   0   0    1.98    0.18
   2   0   0    2.21    0.18
   2   0   0    2.24    0.17
  -2   0   0    2.22    0.19
   2   0   0    1.95    0.16
  -2   0  -1   -0.17    0.11
   2   0   1   -0.07    0.08
   2   0   1    0.03    0.11
   2   0   1    0.04    0.10
  -2   0  -1   -0.03    0.09
   2   0   1    0.05    0.11
  -2   0  -1    0.10    0.10
  -2   0  -1   -0.11    0.09
   2   0   2   49.15    2.44
  -2   0  -2   54.12    2.52
   2   0   2   50.75    2.52
   2   0   2   51.18    2.63
  -2   0  -2   50.21    2.33
   2   0   2   53.59    2.34
  -2   0  -2   49.90    2.64
  -2   0  -2   52.84    2.44
   2   0   3   -0.27    0.15
  -2   0  -3    0.06    0.09
   2   0   3   -0.08    0.17
   2   0   3   -0.09    0.17
  -2   0  -3   -0.19    0.14
  -2   0  -3   -0.09    0.16
   2   0   4  105.47    5.00
   2   0   4  105.71    4.77
  -2   0  -4  104.48    4.78
   2   0   4  105.27    5.17
   2   0   4  106.66    5.39
  -2   0  -4  107.65    4.74
   2   0   5   -0.33    0.21
   2   0   5   -0.06    0.19
  -2   0  -5    0.12    0.19
   2   0   6    1.04    0.20
  -2   0  -6    1.75    0.24
   2   0   6    1.47    0.32
   2   0   6    1.51    0.24
   2   0   7   -0.40    0.28
   2   0   7   -0.59    0.20
   2   0   7    0.52    0.26
   2   0   8   10.24    0.65
   2   0   8   10.47    0.75
   2   0   9    0.17    0.33
   2   0   9   -0.01    0.51
   2   0   9    0.01    0.42
   2   0  10    5.21    0.49
   2   0  10    5.10    0.60
   2   0  11    0.24    0.62
   2   0  11    0.89    0.53
   2   0  12    2.17    0.62
  -2   1  12   -1.39    0.67
  -2   1  12    0.31    0.59
  -2  -1  12   -0.32    0.59
  -2  -1  12   -0.51    0.68
  -2   1  11   -0.71    0.62
  -2   1  11    0.13    0.54
  -2  -1  11   -0.35    0.60
  -2  -1  11    0.22    0.53
  -2   1  10    0.32    0.47
  -2   1  10    0.63    0.39
  -2   1  10   -0.23    0.56
  -2  -1  10    0.44    0.48
  -2  -1  10    0.75    0.40
  -2   1   9   22.02    1.42
  -2   1   9   24.65    1.17
  -2   1   9   22.71    1.28
  -2  -1   9   22.04    1.29
  -2  -1   9   24.29    1.26
  -2  -1   9   24.38    1.22
  -2   1   8    7.68    0.51
  -2   1   8    7.08    0.71
  -2   1   8    6.36    0.60
  -2  -1   8    6.37    0.53
  -2  -1   8    5.59    0.56
  -2  -1   8    8.20    0.55
  -2   1   7    0.33    0.37
  -2   1   7    1.44    0.25
  -2   1   7    1.21    0.33
  -2  -1   7    0.18    0.33
  -2  -1   7    0.99    0.25
  -2  -1   7    0.71    0.30
  -2   1   6    1.34    0.21
  -2   1   6    1.50    0.33
  -2   1   6    0.73    0.29
  -2  -1   6    1.31    0.28
  -2  -1   6    1.62    0.24
  -2  -1   6    0.59    0.31
  -2   1   5  100.40    4.49
  -2   1   5  101.33    5.15
  -2   1   5   89.53    4.69
  -2  -1   5  107.22    4.87
  -2  -1   5   98.76    4.50
  -2   1   4   -0.16    0.17
  -2   1   4   -0.52    0.15
  -2   1   4   -0.10    0.21
  -2   1   4   -0.24    0.10
  -2  -1   4   -0.33    0.20
  -2  -1   4    0.38    0.17
  -2   1   3  150.18    7.37
  -2   1   3  152.18    8.06
  -2   1   3  168.02    7.02
  -2  -1   3  161.07    7.08
  -2  -1   3  154.72    7.67
   2   1  -2   16.81    0.82
  -2   1   2   15.99    0.79
  -2   1   2   15.29    0.87
  -2   1   2   16.93    0.76
  -2  -1   2   16.53    0.84
   2  -1  -2   15.94    0.76
  -2  -1   2   15.54    0.83
   2   1  -1    0.42    0.11
   2   1  -1    0.51    0.08
  -2   1   1    0.25    0.10
  -2   1   1    0.31    0.13
  -2   1   1    0.36    0.10
   2  -1  -1    0.43    0.12
  -2  -1   1    0.44    0.12
   2  -1  -1    0.42    0.09
   2  -1  -1    0.18    0.11
  -2  -1   1    0.37    0.09
   2   1   0    2.70    0.23
  -2   1   0    2.31    0.18
   2   1   0    2.40    0.21
   2   1   0    2.33    0.19
  -2   1   0    2.13    0.19
  -2   1   0    2.18    0.22
   2   1   0    2.46    0.20
  -2   1   0    2.44    0.15
  -2  -1   0    2.37    0.21
  -2  -1   0    2.25    0.22
   2  -1   0    2.41    0.19
   2  -1   0    2.56    0.19
   2  -1   0    2.57    0.21
   2  -1   0    2.67    0.20
  -2  -1   0    2.87    0.19
  -2  -1   0    2.41    0.19
   2  -1   0    2.30    0.15
   2   1   1  393.19   20.10
  -2   1  -1  386.15   17.55
  -2   1  -1  398.76   17.65
   2   1   1  395.55   19.15
   2   1   1  389.87   18.41
  -2   1  -1  382.85   19.10
  -2   1  -1  406.63   18.40
   2   1   1  386.92   19.89
  -2   1  -1  383.68   19.88
  -2  -1  -1  388.28   19.15
   2  -1   1  399.50   17.54
  -2  -1  -1  391.67   18.41
   2  -1   1  380.21   19.89
  -2  -1  -1  395.64   20.11
   2  -1   1  398.85   17.66
   2  -1   1  393.27   18.40
  -2   1  -2   16.72    0.84
   2   1   2   17.23    0.87
  -2   1  -2   17.08    0.92
  -2   1  -2   17.80    0.81
   2   1   2   17.01    0.85
  -2   1  -2   17.65    0.79
   2   1   2   15.83    0.93
   2   1   2   16.81    0.91
   2   1   2   16.72    0.79
   2  -1   2   17.59    0.91
  -2  -1  -2   16.73    0.85
  -2  -1  -2   16.33    0.79
  -2  -1  -2   17.59    0.87
   2  -1   2   16.22    0.84
   2  -1   2   16.89    0.81
   2  -1   2   17.35    0.85
   2  -1   2   17.95    0.79
   2   1   3   24.87    1.35
   2   1   3   25.16    1.15
  -2   1  -3   25.45    1.14
   2   1   3   24.34    1.22
  -2   1  -3   25.12    1.18
   2   1   3   25.87    1.26
  -2   1  -3   24.81    1.32
   2  -1   3   26.11    1.33
   2  -1   3   24.41    1.23
  -2  -1  -3   25.12    1.16
   2  -1   3   24.09    1.22
   2  -1   3   23.82    1.17
  -2  -1  -3   25.33    1.23
   2   1   4    2.15    0.26
  -2   1  -4    2.29    0.22
   2   1   4    2.03    0.28
   2   1   4    2.41    0.19
   2   1   4    1.51    0.20
  -2  -1  -4    2.05    0.19
   2  -1   4    2.17    0.24
   2  -1   4    2.47    0.24
  -2  -1  -4    2.12    0.25
   2  -1   4    1.49    0.25
   2  -1   4    1.60    0.14
   2   1   5   34.72    1.88
  -2   1  -5   35.47    1.64
   2   1   5   36.37    1.61
   2   1   5   35.43    1.75
   2   1   5   34.09    1.71
   2  -1   5   33.13    1.72
  -2  -1  -5   35.35    1.61
   2  -1   5   34.15    1.63
   2  -1   5   34.49    1.72
   2  -1   5   35.29    1.85
   2   1   6    0.40    0.34
   2   1   6   -0.01    0.20
   2   1   6    0.69    0.29
   2   1   6    0.63    0.21
  -2  -1  -6    0.23    0.19
   2  -1   6    0.40    0.29
   2  -1   6    0.14    0.14
   2  -1   6    0.47    0.25
   2   1   7    0.25    0.24
   2   1   7    0.17    0.38
   2   1   7   -0.39    0.23
   2   1   7    0.23    0.33
  -2  -1  -7    0.14    0.22
   2  -1   7    0.20    0.27
   2  -1   7   -0.11    0.33
   2  -1   7   -0.60    0.15
   2   1   8    3.74    0.53
   2   1   8    5.06    0.47
   2  -1   8    2.67    0.37
   2  -1   8    2.81    0.45
   2   1   9    0.27    0.31
   2   1   9    0.21    0.42
   2   1   9    0.44    0.49
   2  -1   9    0.23    0.42
   2  -1   9    0.25    0.35
   2   1  10   -0.05    0.50
   2   1  10   -0.29    0.46
   2  -1  10   -0.23    0.46
   2  -1  10    0.47    0.39
   2   1  11    4.85    0.75
   2   1  11    4.90    0.64
   2  -1  11    4.02    0.74
   2  -1  11    4.24    0.63
   2   1  12    0.23    0.58
   2  -1  12    0.98    0.59
  -2   2  12   -0.46    0.63
  -2   2  12    0.40    0.60
  -2  -2  12    0.16    0.58
  -2   2  11    0.11    0.52
  -2   2  11    0.22    0.61
  -2  -2  11    0.42    0.54
  -2  -2  11    1.09    0.46
  -2   2  10    0.33    0.47
  -2   2  10    0.73    0.55
  -2  -2  10    0.49    0.43
  -2  -2  10   -0.05    0.48
  -2   2   9    1.96    0.28
  -2   2   9    1.16    0.48
  -2   2   9    1.27    0.44
  -2  -2   9    1.50    0.44
  -2  -2   9    1.36    0.31
  -2  -2   9    1.94    0.43
  -2   2   8   -0.05    0.34
  -2   2   8    0.82    0.23
  -2   2   8   -0.01    0.42
  -2  -2   8    0.34    0.26
  -2  -2   8   -0.02    0.38
  -2  -2   8    0.86    0.38
  -2   2   7   15.42    1.01
  -2   2   7   15.47    0.90
  -2   2   7   15.17    0.78
  -2  -2   7   15.78    0.91
  -2  -2   7   17.00    0.87
  -2  -2   7   16.33    0.87
  -2   2   6   17.25    1.04
  -2   2   6   16.44    0.82
  -2   2   6   15.84    0.92
  -2  -2   6   17.37    0.91
  -2  -2   6   19.47    0.93
  -2   2   5    7.02    0.47
  -2   2   5    6.16    0.54
  -2   2   5    6.84    0.38
  -2  -2   5    7.85    0.45
   2  -2  -5    6.11    0.38
  -2  -2   5    7.24    0.49
  -2   2   4    3.69    0.34
  -2   2   4    4.29    0.35
  -2   2   4    4.99    0.28
  -2  -2   4    3.76    0.32
   2  -2  -4    3.84    0.29
  -2  -2   4    3.92    0.33
  -2   2   3   10.83    0.65
  -2   2   3   10.76    0.55
   2   2  -3   11.88    0.58
  -2  -2   3   10.29    0.58
   2  -2  -3   10.04    0.54
  -2  -2   3    9.44    0.59
   2  -2  -3   10.71    0.65
   2  -2  -3   10.64    0.55
  -2   2   2   65.41    2.72
  -2   2   2   53.59    3.11
   2   2  -2   69.75    2.97
  -2   2   2   53.02    2.72
  -2   2   2   64.47    2.84
   2  -2  -2   60.99    2.72
  -2  -2   2   61.71    3.07
   2  -2  -2   59.08    2.84
  -2  -2   2   65.41    2.97
   2  -2  -2   58.55    3.12
  -2  -2   2   52.41    3.11
  -2   2   1   32.34    1.72
  -2   2   1   31.38    1.71
  -2   2   1   32.95    1.55
  -2   2   1   32.25    1.50
   2   2  -1   37.07    1.73
   2   2  -1   38.60    1.68
  -2   2   1   31.13    1.50
   2  -2  -1   33.03    1.50
  -2  -2   1   31.53    1.64
   2  -2  -1   32.19    1.55
   2  -2  -1   32.32    1.70
   2  -2  -1   30.55    1.50
  -2  -2   1   30.38    1.72
   2  -2  -1   35.84    1.73
  -2   2   0    0.33    0.13
   2   2   0    0.21    0.14
  -2   2   0    0.37    0.12
   2   2   0   -0.03    0.16
  -2   2   0    0.13    0.12
  -2   2   0    0.21    0.13
   2   2   0   -0.07    0.16
   2  -2   0    0.24    0.12
  -2  -2   0    0.26    0.15
  -2  -2   0    0.13    0.13
  -2  -2   0    0.25    0.15
   2  -2   0    0.17    0.12
   2  -2   0    0.15    0.12
   2  -2   0    0.11    0.13
   2   2   1  287.74   14.40
   2   2   1  292.96   15.14
  -2   2  -1  289.91   14.95
   2   2   1  293.90   13.86
  -2   2  -1  288.79   13.20
  -2   2  -1  305.86   13.26
  -2  -2  -1  301.66   15.13
   2  -2   1  293.10   13.27
  -2  -2  -1  281.21   14.41
   2  -2   1  295.00   14.94
   2  -2   1  302.22   13.20
  -2  -2  -1  299.23   13.85
   2   2   2   12.73    0.66
  -2   2  -2   11.62    0.60
   2   2   2   11.75    0.60
   2   2   2   11.53    0.68
  -2   2  -2   11.21    0.65
   2  -2   2   11.49    0.60
  -2  -2  -2   11.55    0.56
  -2  -2  -2   11.73    0.62
  -2  -2  -2   12.19    0.69
   2  -2   2   11.85    0.66
   2  -2   2   11.41    0.58
  -2  -2  -2   11.80    0.64
   2   2   3   79.18    3.87
   2   2   3   84.29    4.02
  -2   2  -3   83.20    3.71
   2   2   3   79.08    4.23
  -2   2  -3   82.17    4.18
   2  -2   3   79.48    3.71
   2  -2   3   81.74    3.87
  -2  -2  -3   80.82    3.87
   2  -2   3   80.58    3.67
  -2  -2  -3   80.58    3.69
  -2  -2  -3   85.76    4.24
   2  -2   3   86.30    4.17
  -2   2  -4   17.20    0.88
   2   2   4   16.45    0.99
   2   2   4   17.94    0.91
   2   2   4   16.12    0.88
   2   2   4   17.36    0.81
   2  -2   4   17.55    0.90
   2  -2   4   17.09    0.86
   2  -2   4   17.69    0.81
  -2  -2  -4   17.07    0.90
   2  -2   4   17.12    0.94
  -2  -2  -4   16.97    0.81
   2   2   5   13.80    0.65
   2   2   5   13.10    0.84
   2   2   5   12.33    0.75
   2   2   5   13.83    0.76
   2  -2   5   12.32    0.77
   2  -2   5   14.02    0.64
   2  -2   5   12.19    0.75
  -2  -2  -5   12.53    0.66
   2  -2   5   12.94    0.71
   2   2   6    1.89    0.22
   2   2   6    2.17    0.33
   2   2   6    1.36    0.25
   2   2   6    1.89    0.36
  -2  -2  -6    1.32    0.21
   2  -2   6    0.96    0.33
   2  -2   6    1.76    0.30
   2   2   7   16.72    0.80
   2   2   7   15.57    1.02
   2   2   7   14.92    0.91
   2  -2   7   14.84    0.88
   2  -2   7   16.17    0.88
  -2  -2  -7   15.68    0.82
   2   2   8   12.49    0.95
   2   2   8   13.56    0.84
   2   2   8   13.84    0.73
   2  -2   8   11.96    0.84
   2  -2   8   13.15    0.82
   2   2   9    0.10    0.28
   2   2   9    0.29    0.49
   2   2   9   -0.03    0.41
   2  -2   9    0.33    0.43
   2  -2   9   -0.32    0.38
   2   2  10    0.13    0.55
   2   2  10    0.71    0.49
   2  -2  10    0.68    0.48
   2  -2  10    0.29    0.40
   2   2  11    1.87    0.67
   2   2  11    2.30    0.58
   2  -2  11    3.10    0.58
   2  -2  11    2.39    0.50
   2   2  12    0.72    0.59
  -2   3  12    0.07    0.69
  -2   3  12   -0.12    0.56
  -2  -3  12   -0.51    0.57
  -2   3  11   -0.05    0.64
  -2   3  11   -0.32    0.52
  -2  -3  11   -0.07    0.52
  -2  -3  11    0.80    0.51
  -2   3  10    2.91    0.53
  -2   3  10    3.11    0.62
  -2  -3  10    3.84    0.53
  -2  -3  10    3.89    0.56
  -2   3   9    7.49    0.77
  -2   3   9    8.54    0.64
  -2  -3   9    7.85    0.61
  -2  -3   9    6.08    0.63
  -2   3   8   22.89    1.05
  -2   3   8   23.96    1.39
  -2   3   8   21.54    1.20
  -2  -3   8   21.73    1.18
  -2  -3   8   22.91    1.18
  -2  -3   8   20.46    1.23
  -2   3   7    0.24    0.15
  -2   3   7    0.63    0.31
  -2   3   7    0.47    0.38
  -2  -3   7    0.51    0.23
  -2  -3   7   -0.26    0.24
  -2  -3   7    0.27    0.35
  -2   3   6    6.72    0.39
  -2   3   6    8.76    0.69
  -2   3   6    8.36    0.52
   2  -3  -6    7.81    0.45
  -2  -3   6    7.70    0.57
  -2  -3   6    7.72    0.49
  -2  -3   6    6.96    0.52
  -2   3   5   11.98    0.77
  -2   3   5   12.04    0.67
  -2   3   5   11.74    0.56
  -2  -3   5   11.70    0.68
   2  -3  -5   13.44    0.69
  -2  -3   5   11.67    0.69
   2  -3  -5   11.94    0.61
  -2  -3   5   10.50    0.66
  -2   3   4   36.30    1.62
  -2   3   4   35.04    1.73
   2   3  -4   38.17    1.79
  -2   3   4   34.73    1.91
   2  -3  -4   34.42    1.64
  -2  -3   4   37.64    1.70
   2  -3  -4   34.87    1.91
  -2  -3   4   34.13    1.84
   2  -3  -4   37.71    1.73
  -2  -3   4   36.39    1.79
   2   3  -3   62.90    2.89
  -2   3   3   58.76    2.77
  -2   3   3   58.46    2.64
  -2   3   3   57.54    3.05
  -2  -3   3   59.58    2.89
  -2  -3   3   58.44    2.69
   2  -3  -3   57.46    2.66
   2  -3  -3   57.15    3.05
  -2  -3   3   59.15    3.05
   2  -3  -3   58.13    2.78
  -2   3   2    2.56    0.21
  -2   3   2    2.17    0.22
   2   3  -2    3.11    0.30
  -2   3   2    3.28    0.27
   2  -3  -2    3.08    0.23
  -2  -3   2    3.68    0.30
  -2  -3   2    2.93    0.25
   2  -3  -2    2.96    0.23
   2  -3  -2    3.14    0.26
  -2  -3   2    2.52    0.26
   2   3  -1   19.89    1.05
  -2   3   1   18.07    1.04
  -2   3   1   18.66    0.89
   2   3  -1   19.11    0.98
  -2   3   1   18.71    1.03
  -2   3   1   19.60    0.91
  -2  -3   1   19.72    0.95
   2  -3  -1   18.03    1.07
  -2  -3   1   18.10    1.04
   2  -3  -1   19.27    0.89
   2  -3  -1   18.87    0.91
  -2  -3   1   19.51    0.98
   2  -3  -1   19.81    0.92
   2   3   0  119.56    6.47
  -2   3   0  128.91    6.46
  -2   3   0  126.10    5.67
   2   3   0  125.29    6.16
  -2   3   0  125.30    6.39
   2  -3   0  127.79    6.47
  -2  -3   0  124.17    6.16
  -2  -3   0  124.83    5.92
   2  -3   0  127.53    6.39
   2  -3   0  125.79    5.67
  -2  -3   0  129.71    6.47
   2  -3   0  126.87    5.64
   2   3   1   90.36    4.40
  -2   3  -1   90.71    4.05
  -2   3  -1   86.70    4.56
   2   3   1   91.58    4.62
   2   3   1   93.34    4.23
  -2  -3  -1   92.69    4.63
   2  -3   1   86.99    4.61
  -2  -3  -1   91.95    4.23
  -2  -3  -1   86.62    4.40
   2  -3   1   90.32    4.56
   2  -3   1   87.91    4.03
   2  -3   1   87.74    4.05
   2   3   2   66.85    3.14
   2   3   2   63.61    3.02
  -2   3  -2   62.63    3.25
   2   3   2   62.12    3.30
  -2   3  -2   62.92    2.90
  -2   3  -2   64.44    3.11
  -2  -3  -2   62.84    3.14
   2  -3   2   60.10    2.89
  -2  -3  -2   68.78    3.31
   2  -3   2   63.33    3.24
   2  -3   2   61.72    2.87
  -2  -3  -2   64.56    3.02
   2   3   3    0.10    0.20
   2   3   3    0.09    0.19
  -2   3  -3    0.32    0.19
  -2   3  -3    0.46    0.18
   2   3   3    0.27    0.22
  -2  -3  -3    0.24    0.18
   2  -3   3    0.25    0.16
   2  -3   3    0.25    0.16
   2  -3   3    0.70    0.20
  -2  -3  -3    0.40    0.20
  -2  -3  -3    0.20    0.10
  -2   3  -4    5.18    0.43
   2   3   4    5.49    0.44
   2   3   4    4.41    0.42
   2   3   4    5.51    0.43
   2  -3   4    5.51    0.42
   2  -3   4    5.32    0.43
  -2  -3  -4    5.06    0.30
   2  -3   4    4.84    0.33
   2   3   5   30.50    1.47
   2   3   5   28.17    1.56
   2   3   5   26.71    1.41
   2  -3   5   28.41    1.36
   2  -3   5   28.15    1.30
   2  -3   5   28.22    1.50
   2  -3   5   27.22    1.42
  -2  -3  -5   27.84    1.30
   2   3   6    7.12    0.56
   2   3   6    7.78    0.64
  -2  -3  -6    7.36    0.43
   2  -3   6    8.04    0.56
   2  -3   6    7.07    0.43
   2  -3   6    7.10    0.58
   2   3   7    0.60    0.41
   2   3   7    1.21    0.36
   2  -3   7    1.04    0.34
   2  -3   7    1.47    0.37
  -2  -3  -7    1.47    0.20
   2   3   8    3.47    0.53
   2   3   8    2.53    0.44
   2  -3   8    3.35    0.47
   2  -3   8    3.62    0.43
   2   3   9    1.07    0.45
   2   3   9    1.26    0.53
   2  -3   9    1.52    0.46
   2  -3   9    1.81    0.45
   2   3  10    2.26    0.61
   2   3  10    2.18    0.54
   2  -3  10    1.75    0.52
   2  -3  10    1.65    0.47
   2   3  11    0.96    0.65
   2   3  11    0.27    0.55
   2  -3  11    0.79    0.54
   2  -3  11    0.65    0.49
   2   3  12    0.00    0.58
  -2   4  12   -0.20    0.70
  -2   4  12    0.38    0.60
  -2  -4  12    0.67    0.57
  -2   4  11    2.16    0.57
  -2   4  11    2.40    0.67
  -2  -4  11    1.13    0.55
  -2  -4  11    1.40    0.54
  -2   4  10    3.70    0.67
  -2   4  10    3.44    0.54
  -2  -4  10    2.90    0.55
  -2  -4  10    2.81    0.54
  -2   4   9    1.36    0.54
  -2   4   9    1.48    0.44
  -2  -4   9    1.36    0.46
  -2  -4   9    1.57    0.48
  -2   4   8    7.91    0.65
  -2   4   8    7.30    0.74
  -2  -4   8    7.79    0.67
  -2  -4   8    7.08    0.53
  -2   4   7    5.58    0.48
  -2   4   7    5.31    0.53
  -2  -4   7    4.17    0.36
  -2  -4   7    5.60    0.49
   2  -4  -7    4.59    0.40
  -2  -4   7    4.50    0.43
  -2   4   6    4.16    0.45
  -2   4   6    3.92    0.35
   2  -4  -6    3.37    0.28
  -2  -4   6    3.55    0.40
  -2  -4   6    2.84    0.27
  -2  -4   6    3.67    0.30
   2   4  -5    6.48    0.44
  -2   4   5    7.18    0.60
  -2   4   5    7.22    0.47
   2  -4  -5    7.35    0.47
   2  -4  -5    6.67    0.44
  -2  -4   5    7.19    0.46
  -2  -4   5    5.71    0.41
  -2  -4   5    6.31    0.54
  -2   4   4   -0.27    0.26
  -2   4   4    0.06    0.18
   2   4  -4   -0.21    0.17
  -2  -4   4    0.13    0.27
   2  -4  -4   -0.07    0.18
  -2  -4   4    0.19    0.19
   2  -4  -4   -0.10    0.19
  -2   4   3   12.29    0.61
  -2   4   3   11.07    0.71
   2   4  -3   10.65    0.65
  -2   4   3   10.83    0.53
   2  -4  -3   11.87    0.62
  -2  -4   3   11.17    0.64
   2  -4  -3   11.64    0.72
  -2  -4   3   11.48    0.71
  -2  -4   3   10.27    0.65
   2  -4  -3   11.88    0.60
   2   4  -2   34.07    1.79
  -2   4   2   33.90    1.79
  -2   4   2   33.23    1.60
  -2   4   2   33.47    1.77
   2   4  -2   34.25    1.68
  -2   4   2   32.40    1.52
  -2  -4   2   33.52    1.57
   2  -4  -2   33.47    1.55
   2  -4  -2   31.40    1.52
  -2  -4   2   34.22    1.68
  -2  -4   2   33.51    1.78
   2  -4  -2   33.44    1.59
   2  -4  -2   34.38    1.79
   2   4  -1   98.91    4.76
   2   4  -1   95.21    5.01
  -2   4   1   95.93    5.01
  -2   4   1   97.45    4.37
  -2   4   1   99.08    4.95
  -2  -4   1   98.44    4.39
   2  -4  -1   97.19    4.37
   2  -4  -1   96.62    4.37
   2  -4  -1   95.36    5.01
   2  -4  -1   96.34    4.56
  -2  -4   1   97.33    4.58
  -2  -4   1   96.52    5.00
  -2  -4   1   97.85    4.76
  -2   4   0   29.25    1.61
  -2   4   0   31.20    1.43
   2   4   0   30.31    1.56
   2   4   0   30.56    1.51
  -2   4   0   32.44    1.65
   2   4   0   30.20    1.66
  -2  -4   0   32.14    1.66
   2  -4   0   31.50    1.61
   2  -4   0   30.19    1.43
  -2  -4   0   31.11    1.52
  -2  -4   0   29.75    1.56
   2  -4   0   32.08    1.65
   2  -4   0   30.68    1.44
   2   4   1    0.03    0.18
  -2   4  -1    0.08    0.16
   2   4   1    0.04    0.20
  -2   4  -1    0.32    0.21
  -2   4  -1    0.08    0.17
   2   4   1   -0.17    0.23
  -2  -4  -1   -0.05    0.22
  -2  -4  -1   -0.17    0.20
  -2  -4  -1   -0.18    0.20
   2  -4   1   -0.03    0.19
   2  -4   1    0.20    0.15
   2  -4   1   -0.15    0.18
   2  -4   1    0.22    0.17
  -2   4  -2    3.33    0.28
  -2   4  -2    3.83    0.35
   2   4   2    3.46    0.34
  -2   4  -2    3.79    0.30
   2   4   2    3.78    0.31
   2   4   2    3.77    0.30
   2  -4   2    2.99    0.29
  -2  -4  -2    4.08    0.34
   2  -4   2    4.29    0.29
  -2  -4  -2    3.39    0.33
   2  -4   2    3.64    0.38
   2  -4   2    4.37    0.34
  -2  -4  -2    3.31    0.30
   2   4   3   35.66    1.73
   2   4   3   32.38    1.82
  -2   4  -3   33.87    1.77
  -2   4  -3   33.68    1.68
   2   4   3   33.62    1.65
  -2  -4  -3   33.91    1.66
   2  -4   3   33.65    1.56
   2  -4   3   33.79    1.60
   2  -4   3   34.59    1.76
   2   4   4    0.10    0.29
   2   4   4    0.00    0.24
  -2   4  -4   -0.09    0.20
  -2  -4  -4   -0.10    0.10
   2  -4   4    0.03    0.19
   2  -4   4   -0.21    0.19
   2  -4   4   -0.15    0.25
   2   4   5   10.34    0.65
   2   4   5    9.94    0.75
   2  -4   5   11.68    0.65
  -2  -4  -5    9.85    0.51
   2  -4   5   11.10    0.58
   2  -4   5   10.48    0.66
   2   4   6    0.70    0.38
   2   4   6    1.03    0.32
  -2  -4  -6    0.81    0.13
   2  -4   6    0.84    0.21
   2  -4   6    0.57    0.34
   2  -4   6    0.87    0.26
   2  -4   6    0.86    0.32
   2   4   7   -0.01    0.42
   2   4   7    1.03    0.36
   2  -4   7    0.78    0.36
   2  -4   7    0.33    0.21
   2  -4   7    0.67    0.34
   2   4   8    2.00    0.50
   2   4   8    2.01    0.44
   2  -4   8    2.16    0.44
   2  -4   8    1.65    0.44
   2   4   9    4.16    0.54
   2   4   9    4.02    0.62
   2  -4   9    4.94    0.53
   2  -4   9    3.49    0.54
   2   4  10   -0.34    0.56
   2   4  10   -0.48    0.49
   2  -4  10    0.52    0.48
   2  -4  10    0.14    0.49
   2   4  11   -0.19    0.63
   2   4  11    0.33    0.56
   2  -4  11    0.10    0.54
   2  -4  11    0.46    0.51
  -2   5  11    0.50    0.52
  -2   5  11    0.32    0.66
  -2  -5  11    0.90    0.58
  -2  -5  11   -0.11    0.53
  -2   5  10    3.87    0.55
  -2   5  10    4.16    0.68
  -2  -5  10    4.95    0.60
  -2  -5  10    3.21    0.58
  -2   5   9    0.41    0.53
  -2   5   9    0.45    0.42
  -2  -5   9    1.39    0.50
  -2   5   8   16.34    0.94
  -2   5   8   15.05    1.10
   2  -5  -8   15.68    0.84
  -2  -5   8   17.78    1.00
  -2   5   7    2.51    0.36
  -2   5   7    2.23    0.45
   2  -5  -7    2.62    0.30
  -2  -5   7    2.76    0.46
  -2  -5   7    2.55    0.28
  -2   5   6    2.47    0.43
  -2   5   6    2.90    0.33
   2   5  -6    2.50    0.25
  -2  -5   6    2.68    0.28
   2  -5  -6    2.08    0.29
  -2  -5   6    2.70    0.41
  -2  -5   6    2.00    0.20
  -2   5   5    5.16    0.43
  -2   5   5    4.05    0.46
   2   5  -5    4.97    0.41
   2  -5  -5    4.84    0.42
  -2  -5   5    5.01    0.42
   2  -5  -5    5.06    0.44
  -2  -5   5    4.35    0.43
  -2   5   4   46.48    2.52
  -2   5   4   48.22    2.28
   2   5  -4   47.97    2.37
  -2  -5   4   49.64    2.23
   2  -5  -4   44.83    2.18
  -2  -5   4   47.77    2.37
   2  -5  -4   48.00    2.28
   2   5  -3    0.17    0.20
  -2   5   3    0.45    0.18
  -2   5   3    0.16    0.12
  -2   5   3    0.22    0.26
   2  -5  -3    0.08    0.17
  -2  -5   3    0.21    0.26
  -2  -5   3    0.20    0.21
   2  -5  -3    0.06    0.22
   2  -5  -3    0.01    0.11
   2   5  -2   11.23    0.74
  -2   5   2   11.72    0.57
  -2   5   2   12.47    0.60
   2   5  -2   10.51    0.60
  -2   5   2   10.73    0.73
   2   5  -2   10.83    0.67
  -2   5   2   11.45    0.73
  -2  -5   2   11.08    0.68
   2  -5  -2   12.13    0.61
   2  -5  -2   11.38    0.63
   2  -5  -2   11.20    0.76
  -2  -5   2   11.48    0.71
  -2  -5   2    9.27    0.65
   2  -5  -2   10.90    0.56
  -2   5   1    0.28    0.23
   2   5  -1   -0.14    0.27
  -2   5   1    0.15    0.15
  -2   5   1    0.09    0.25
   2   5  -1    0.52    0.20
   2  -5  -1    0.06    0.22
  -2  -5   1    0.71    0.19
  -2  -5   1    0.17    0.22
  -2  -5   1    0.28    0.22
   2  -5  -1   -0.04    0.25
   2  -5  -1   -0.11    0.18
   2  -5  -1    0.17    0.16
  -2  -5   1    0.20    0.22
  -2   5   0   52.48    2.81
  -2   5   0   52.76    2.77
   2   5   0   53.57    2.83
  -2   5   0   51.26    2.45
   2   5   0   52.99    2.67
  -2  -5   0   53.01    2.68
  -2  -5   0   54.29    2.46
   2  -5   0   55.21    2.81
  -2  -5   0   55.75    2.58
   2  -5   0   53.23    2.45
   2  -5   0   55.59    2.55
   2  -5   0   52.20    2.45
  -2  -5   0   55.66    2.83
   2   5   1    8.92    0.67
   2   5   1    9.68    0.58
  -2   5  -1    9.35    0.54
  -2   5  -1    9.72    0.57
  -2   5  -1    9.62    0.60
   2   5   1    9.47    0.56
  -2   5  -1    9.79    0.64
   2  -5   1    9.04    0.54
   2  -5   1   10.20    0.63
  -2  -5  -1    9.69    0.52
  -2  -5  -1    7.67    0.60
  -2  -5  -1    8.86    0.62
   2  -5   1    9.33    0.56
  -2  -5  -1    9.52    0.70
   2  -5   1    9.49    0.59
  -2   5  -2   33.78    1.71
   2   5   2   35.47    1.68
  -2   5  -2   34.30    1.79
   2   5   2   34.11    1.85
  -2  -5  -2   33.12    1.75
   2  -5   2   31.37    1.60
  -2  -5  -2   36.44    1.69
   2  -5   2   34.50    1.60
   2  -5   2   34.85    1.78
  -2   5  -3    2.09    0.20
   2   5   3    1.83    0.28
  -2   5  -3    1.79    0.25
   2   5   3    1.79    0.32
   2  -5   3    2.00    0.23
   2  -5   3    1.62    0.26
   2  -5   3    2.01    0.28
  -2   5  -4    2.89    0.29
   2   5   4    2.04    0.37
  -2   5  -4    2.69    0.26
   2   5   4    2.11    0.33
   2  -5   4    2.70    0.28
  -2  -5  -4    2.69    0.17
   2  -5   4    2.42    0.33
   2  -5   4    2.90    0.27
   2   5   5    0.40    0.34
  -2   5  -5    0.39    0.25
   2   5   5    0.51    0.30
   2  -5   5    0.37    0.32
   2  -5   5    0.29    0.21
   2  -5   5    0.24    0.23
   2   5   6   21.71    1.17
   2   5   6   21.71    1.31
   2  -5   6   21.56    1.16
   2  -5   6   22.06    1.07
   2  -5   6   22.38    1.21
   2   5   7   -0.65    0.43
   2   5   7    0.13    0.37
   2  -5   7    0.38    0.23
   2  -5   7   -0.17    0.38
   2  -5   7    0.51    0.39
   2   5   8    0.18    0.41
   2   5   8   -0.02    0.45
   2  -5   8   -0.40    0.42
   2  -5   8   -0.10    0.42
   2   5   9    0.07    0.45
   2   5   9    0.31    0.53
   2  -5   9   -0.11    0.41
   2  -5   9    0.79    0.47
   2   5  10   -0.48    0.57
   2   5  10   -0.53    0.49
   2  -5  10    0.03    0.49
   2  -5  10   -0.12    0.50
   2   5  11    0.09    0.57
   2   5  11   -0.24    0.66
   2  -5  11    0.25    0.53
   2  -5  11   -0.13    0.53
  -2   6  11    1.26    0.55
  -2   6  11    1.76    0.72
  -2  -6  11    2.05    0.63
  -2  -6  11    1.33    0.57
  -2   6  10    0.43    0.47
  -2   6  10    1.04    0.60
  -2  -6  10    0.17    0.51
  -2  -6  10    0.60    0.55
  -2   6   9   -0.19    0.55
  -2   6   9   -0.12    0.43
  -2  -6   9    0.02    0.52
  -2   6   8    0.48    0.37
  -2   6   8   -0.01    0.47
  -2  -6   8    0.51    0.48
   2  -6  -8    0.07    0.30
  -2   6   7   15.91    1.04
  -2   6   7   15.48    0.87
   2  -6  -7   13.23    0.81
  -2  -6   7   15.32    0.85
  -2  -6   7   15.42    0.94
  -2   6   6    1.13    0.30
   2   6  -6    0.78    0.23
  -2   6   6    0.24    0.41
  -2  -6   6    0.78    0.38
   2  -6  -6    1.07    0.29
  -2  -6   6    0.54    0.25
  -2   6   5   13.90    0.78
  -2   6   5   13.73    0.92
   2   6  -5   13.57    0.79
   2  -6  -5   13.36    0.77
  -2  -6   5   14.18    0.84
  -2  -6   5   13.63    0.79
  -2   6   4    0.70    0.34
  -2   6   4    1.23    0.25
   2   6  -4    0.95    0.24
   2  -6  -4    0.56    0.22
   2  -6  -4    0.76    0.27
  -2  -6   4    0.53    0.32
  -2  -6   4    0.61    0.25
  -2   6   3   16.84    0.77
  -2   6   3   14.29    0.91
   2   6  -3   13.76    0.83
   2  -6  -3   15.60    0.78
  -2  -6   3   12.16    0.81
   2  -6  -3   14.68    0.78
  -2  -6   3   14.20    0.83
   2  -6  -3   13.44    0.69
  -2   6   2    6.83    0.42
  -2   6   2    6.40    0.56
  -2   6   2    5.57    0.58
  -2   6   2    6.67    0.43
   2   6  -2    6.60    0.41
   2   6  -2    5.97    0.49
   2   6  -2    6.15    0.60
  -2  -6   2    6.04    0.50
   2  -6  -2    6.68    0.45
  -2  -6   2    6.27    0.49
   2  -6  -2    7.21    0.50
   2  -6  -2    6.52    0.39
  -2   6   1   53.47    2.83
   2   6  -1   54.26    2.68
   2   6  -1   49.45    2.84
  -2   6   1   53.48    2.45
  -2   6   1   55.44    2.78
   2  -6  -1   52.50    2.45
  -2  -6   1   57.10    2.48
   2  -6  -1   52.84    2.57
  -2  -6   1   53.92    2.67
   2  -6  -1   53.11    2.45
  -2   6   0    0.70    0.26
  -2   6   0    0.64    0.22
  -2   6   0    0.82    0.20
   2   6   0    0.51    0.31
  -2   6   0    0.60    0.30
   2  -6   0    1.07    0.20
   2  -6   0    0.57    0.22
  -2  -6   0    0.68    0.26
  -2  -6   0    0.34    0.24
  -2   6  -1   12.60    0.71
   2   6   1   10.90    0.69
  -2   6  -1   12.01    0.69
  -2   6  -1   11.84    0.77
   2   6   1   11.23    0.79
  -2  -6  -1   10.40    0.72
   2  -6   1   12.67    0.71
   2  -6   1   11.64    0.65
  -2  -6  -1   10.59    0.63
  -2   6  -2    1.39    0.27
   2   6   2    1.09    0.32
   2   6   2    1.32    0.28
  -2   6  -2    1.45    0.22
   2  -6   2    1.74    0.27
  -2  -6  -2    1.26    0.20
   2  -6   2    1.49    0.28
   2  -6   2    1.40    0.22
  -2   6  -3   65.52    3.42
   2   6   3   67.23    3.19
  -2   6  -3   64.48    3.28
  -2  -6  -3   65.83    3.01
   2  -6   3   64.48    3.06
   2  -6   3   67.32    3.04
   2  -6   3   70.91    3.41
   2   6   4    3.18    0.36
  -2   6  -4    3.40    0.32
   2   6   4    2.87    0.42
  -2   6  -4    3.02    0.26
  -2  -6  -4    3.22    0.25
   2  -6   4    2.63    0.32
   2  -6   4    2.81    0.36
   2  -6   4    3.68    0.30
  -2   6  -5    3.20    0.32
  -2   6  -5    2.65    0.20
   2   6   5    2.57    0.44
   2   6   5    2.33    0.37
   2  -6   5    2.88    0.31
   2  -6   5    3.48    0.31
   2  -6   5    2.35    0.39
   2   6   6   -0.16    0.42
   2   6   6    0.19    0.35
   2  -6   6   -0.05    0.37
   2  -6   6    0.18    0.26
   2  -6   6    0.40    0.27
   2   6   7    7.69    0.65
   2  -6   7    8.32    0.54
   2  -6   7    7.79    0.68
   2  -6   7    8.62    0.69
   2   6   8    0.53    0.42
   2   6   8    0.06    0.50
   2  -6   8    0.28    0.45
   2  -6   8    0.49    0.44
   2   6   9    3.48    0.55
   2   6   9    3.63    0.63
   2  -6   9    4.05    0.56
   2  -6   9    3.38    0.56
   2   6  10    2.80    0.57
   2   6  10    2.59    0.64
   2  -6  10    3.49    0.60
   2  -6  10    2.24    0.57
   2   6  11   -0.03    0.58
   2  -6  11   -0.23    0.57
  -2   7  11    1.30    0.71
  -2  -7  11    0.81    0.62
  -2   7  10    0.66    0.51
  -2   7  10    0.41    0.64
  -2  -7  10   -0.11    0.60
  -2   7   9    0.94    0.45
  -2   7   9   -0.29    0.53
  -2  -7   9   -0.08    0.54
  -2   7   8    2.31    0.43
  -2   7   8    1.18    0.56
  -2  -7   8    1.12    0.52
   2  -7  -8    1.38    0.35
  -2   7   7    0.07    0.50
  -2   7   7    0.42    0.36
  -2  -7   7    0.37    0.47
   2  -7  -7   -0.12    0.32
  -2   7   6    0.51    0.33
  -2   7   6    0.41    0.44
   2  -7  -6    0.11    0.31
  -2  -7   6    0.19    0.28
  -2  -7   6    0.65    0.42
   2   7  -5    1.96    0.30
  -2   7   5    1.46    0.43
  -2   7   5    2.13    0.32
  -2  -7   5    1.82    0.30
  -2  -7   5    1.36    0.40
   2  -7  -5    1.87    0.33
   2   7  -4   24.30    1.33
  -2   7   4   26.16    1.28
  -2   7   4   24.55    1.46
  -2  -7   4   25.31    1.33
   2  -7  -4   24.93    1.26
   2  -7  -4   25.75    1.27
  -2  -7   4   25.47    1.28
  -2   7   3    0.87    0.38
  -2   7   3    1.47    0.26
  -2   7   3    1.32    0.37
   2   7  -3    1.17    0.14
   2  -7  -3    1.23    0.18
   2  -7  -3    0.85    0.30
  -2  -7   3    0.78    0.32
  -2  -7   3    1.21    0.29
   2  -7  -3    1.22    0.24
   2   7  -2    0.17    0.37
  -2   7   2    0.72    0.34
   2   7  -2    0.21    0.19
  -2   7   2    0.52    0.34
  -2  -7   2    0.28    0.28
   2  -7  -2    0.22    0.19
  -2  -7   2    0.05    0.28
   2  -7  -2    0.70    0.24
   2  -7  -2    0.68    0.30
  -2   7   1    2.83    0.41
   2   7  -1    4.50    0.38
  -2   7   1    2.44    0.38
  -2   7   1    3.59    0.29
   2   7  -1    2.82    0.44
   2  -7  -1    3.28    0.29
  -2  -7   1    3.87    0.35
  -2  -7   1    2.98    0.36
   2  -7  -1    3.37    0.33
   2   7   0   13.66    0.97
  -2   7   0   15.69    0.91
  -2   7   0   16.53    0.96
  -2  -7   0   12.94    0.78
   2  -7   0   16.69    0.82
   2  -7   0   14.48    0.80
  -2  -7   0   13.90    0.90
  -2   7  -1    1.61    0.37
  -2   7  -1    2.01    0.31
   2   7   1    1.69    0.38
   2   7   1    1.92    0.33
  -2  -7  -1    2.30    0.26
   2  -7   1    0.91    0.28
  -2  -7  -1    1.57    0.34
   2   7   2   14.30    0.81
  -2   7  -2   14.10    0.80
  -2   7  -2   14.02    0.82
   2   7   2   12.40    0.90
   2  -7   2   13.41    0.82
   2  -7   2   13.22    0.78
   2  -7   2   12.50    0.76
  -2  -7  -2   13.66    0.71
   2   7   3    0.74    0.36
   2   7   3    0.79    0.31
  -2   7  -3    0.64    0.22
  -2   7  -3    0.06    0.27
   2  -7   3    0.45    0.23
  -2  -7  -3    0.41    0.18
   2  -7   3    0.23    0.31
   2  -7   3    0.78    0.30
  -2   7  -4    8.03    0.59
   2   7   4    6.72    0.70
   2   7   4    7.76    0.60
  -2   7  -4    7.61    0.54
   2  -7   4    7.93    0.57
   2  -7   4    8.68    0.58
   2  -7   4    8.11    0.61
  -2  -7  -4    7.59    0.43
  -2   7  -5    0.08    0.28
   2   7   5   -0.11    0.41
   2   7   5   -0.15    0.33
  -2   7  -5   -0.16    0.19
   2  -7   5   -0.13    0.37
   2  -7   5   -0.17    0.31
   2  -7   5    0.02    0.24
   2   7   6   10.11    0.72
   2   7   6   10.18    0.85
   2  -7   6    9.91    0.76
   2  -7   6   10.42    0.67
   2   7   7    0.08    0.40
   2   7   7    0.31    0.49
   2  -7   7   -0.14    0.32
   2  -7   7   -0.07    0.43
   2   7   8    0.27    0.54
   2   7   8   -0.19    0.46
   2  -7   8    0.32    0.47
   2  -7   8   -0.29    0.45
   2   7   9    0.48    0.50
   2   7   9    1.84    0.61
   2  -7   9    0.38    0.51
   2  -7   9    1.22    0.52
   2   7  10    1.68    0.58
   2   7  10    0.63    0.65
   2  -7  10    0.77    0.55
   2  -7  10    1.14    0.58
  -2   8  10    0.66    0.69
  -2  -8  10    0.05    0.60
  -2   8   9   -0.25    0.61
  -2   8   9    1.13    0.48
  -2  -8   9    0.55    0.59
  -2   8   8    2.59    0.47
  -2   8   8    1.73    0.59
  -2  -8   8    2.27    0.57
   2  -8  -8    2.05    0.40
  -2   8   7    0.79    0.53
  -2   8   7    1.01    0.38
  -2  -8   7    1.55    0.51
   2  -8  -7    0.52    0.38
  -2   8   6    3.49    0.55
  -2   8   6    3.75    0.43
  -2  -8   6    3.36    0.51
  -2  -8   6    3.29    0.37
   2  -8  -6    3.34    0.43
  -2   8   5    3.56    0.51
  -2   8   5    4.13    0.40
  -2  -8   5    3.05    0.47
   2  -8  -5    3.30    0.42
  -2  -8   5    2.85    0.37
  -2   8   4    0.49    0.29
  -2   8   4    0.09    0.44
  -2   8   4    0.22    0.40
  -2  -8   4    0.23    0.31
  -2  -8   4    0.13    0.37
   2  -8  -4    0.02    0.34
   2   8  -3    2.30    0.23
  -2   8   3    3.09    0.45
  -2   8   3    3.30    0.33
  -2   8   3    2.96    0.47
   2  -8  -3    2.17    0.38
  -2  -8   3    2.73    0.40
   2  -8  -3    2.50    0.31
   2  -8  -3    2.51    0.24
  -2  -8   3    2.29    0.35
   2   8  -2    9.45    0.61
  -2   8   2    9.18    0.77
   2   8  -2    8.28    0.81
  -2   8   2   11.92    0.75
  -2  -8   2    8.65    0.65
  -2  -8   2    8.87    0.66
   2  -8  -2    9.13    0.67
   2  -8  -2    9.17    0.54
   2  -8  -2    9.11    0.64
  -2   8   1   11.82    0.90
   2   8  -1   12.15    0.94
  -2   8   1   13.18    0.84
  -2  -8   1   15.23    0.78
   2  -8  -1   12.89    0.79
   2  -8  -1   13.44    0.78
  -2  -8   1   13.74    0.83
   2  -8  -1   11.81    0.71
   2   8   0    5.67    0.58
  -2   8   0    6.03    0.50
  -2   8   0    5.33    0.55
   2  -8   0    5.85    0.51
  -2  -8   0    6.25    0.47
  -2  -8   0    5.94    0.57
  -2   8  -1    0.85    0.33
  -2   8  -1    0.63    0.40
   2   8   1    0.11    0.39
   2  -8   1    0.95    0.31
  -2  -8  -1    0.27    0.25
   2   8   2    2.55    0.44
   2   8   2    2.56    0.38
  -2   8  -2    3.44    0.38
   2  -8   2    2.56    0.37
  -2  -8  -2    2.72    0.29
   2  -8   2    2.72    0.40
  -2   8  -3   14.35    0.93
   2   8   3   14.44    1.04
   2   8   3   16.19    0.90
  -2  -8  -3   15.06    0.79
   2  -8   3   16.67    0.93
   2  -8   3   16.27    0.90
   2  -8   3   16.85    0.92
  -2   8  -4    8.74    0.69
   2   8   4    8.24    0.76
   2   8   4    8.95    0.66
  -2   8  -4    9.42    0.62
   2  -8   4   10.57    0.66
   2  -8   4    9.66    0.70
   2  -8   4    9.37    0.70
  -2  -8  -4    8.72    0.50
   2   8   5    0.08    0.39
   2   8   5    0.61    0.45
  -2   8  -5    0.31    0.28
   2  -8   5    0.33    0.40
   2  -8   5    0.43    0.35
   2   8   6    0.41    0.47
   2   8   6    0.74    0.40
   2  -8   6    0.30    0.44
   2  -8   6    0.90    0.37
   2   8   7    1.46    0.47
   2   8   7    0.88    0.54
   2  -8   7    0.81    0.49
   2  -8   7    0.36    0.37
   2   8   8    2.13    0.60
   2   8   8    1.79    0.52
   2  -8   8    1.44    0.53
   2  -8   8    1.51    0.53
   2   8   9    1.04    0.61
   2   8   9    1.50    0.56
   2  -8   9    0.65    0.54
   2  -8   9    0.11    0.54
   2   8  10    0.85    0.59
   2   8  10    1.73    0.69
   2  -8  10    1.45    0.59
   2  -8  10    1.42    0.63
  -2   9  10    0.62    0.69
  -2   9   9    2.21    0.71
  -2  -9   9    2.34    0.62
  -2   9   8    4.17    0.69
  -2   9   8    4.48    0.53
  -2  -9   8    3.27    0.63
  -2   9   7    0.83    0.41
  -2   9   7    0.55    0.57
  -2  -9   7    0.18    0.53
   2  -9  -7    0.28    0.42
  -2   9   6    0.69    0.37
  -2   9   6   -0.17    0.51
   2  -9  -6   -0.25    0.40
  -2  -9   6   -0.21    0.48
  -2   9   5    8.13    0.59
  -2   9   5    6.08    0.67
  -2   9   5    6.31    0.70
  -2  -9   5    7.54    0.64
   2  -9  -5    7.72    0.58
  -2  -9   5    6.59    0.61
  -2   9   4   15.51    1.11
  -2   9   4   15.71    0.88
  -2   9   4   16.71    1.08
   2  -9  -4   15.20    0.77
   2  -9  -4   15.58    0.92
  -2  -9   4   15.27    0.95
   2   9  -3   17.31    1.02
  -2   9   3   18.91    1.19
  -2   9   3   18.33    1.17
  -2  -9   3   19.36    1.04
   2  -9  -3   18.57    0.92
  -2  -9   3   18.35    1.09
   2  -9  -3   19.48    1.04
   2   9  -2   -0.57    0.45
   2   9  -2    0.06    0.27
  -2   9   2   -0.19    0.41
  -2   9   2   -0.29    0.41
   2  -9  -2    0.50    0.25
   2  -9  -2    0.66    0.38
  -2  -9   2    0.48    0.35
  -2  -9   2    0.51    0.36
  -2   9   1   -0.02    0.38
   2   9  -1   -0.54    0.43
   2   9  -1   -0.07    0.29
  -2   9   1   -0.93    0.41
   2  -9  -1   -0.12    0.27
  -2  -9   1   -0.01    0.32
   2  -9  -1    0.15    0.38
  -2   9   0   11.30    0.85
  -2   9   0   10.59    0.76
   2   9   0   10.58    0.90
   2   9   0   11.07    0.75
   2  -9   0   10.44    0.74
   2  -9   0   11.13    0.67
  -2  -9   0   10.87    0.67
  -2   9  -1    5.62    0.64
   2   9   1    9.30    0.76
  -2   9  -1    7.38    0.65
   2  -9   1    6.90    0.57
  -2  -9  -1    6.90    0.54
   2  -9   1    7.22    0.65
   2   9   2    4.11    0.46
  -2   9  -2    3.63    0.45
   2   9   2    3.14    0.51
   2  -9   2    3.78    0.46
  -2  -9  -2    3.72    0.34
   2  -9   2    4.56    0.45
  -2   9  -3    0.83    0.37
   2   9   3    1.24    0.45
   2   9   3    0.88    0.37
   2  -9   3    1.37    0.40
  -2  -9  -3    1.58    0.25
   2  -9   3    1.32    0.39
  -2   9  -4    6.71    0.66
   2   9   4    7.33    0.62
   2   9   4    7.28    0.69
   2  -9   4    7.92    0.65
   2  -9   4    8.24    0.66
   2   9   5    4.43    0.59
   2   9   5    4.64    0.50
   2  -9   5    4.14    0.49
   2  -9   5    3.42    0.52
   2   9   6    5.97    0.71
   2   9   6    7.15    0.63
   2  -9   6    7.74    0.60
   2  -9   6    8.57    0.67
   2   9   7    1.39    0.50
   2   9   7    0.85    0.55
   2  -9   7    0.24    0.53
   2  -9   7    0.72    0.43
   2   9   8    0.34    0.50
   2   9   8    0.30    0.59
   2  -9   8   -1.08    0.56
   2   9   9   -0.05    0.66
   2   9   9    0.38    0.54
   2  -9   9    0.37    0.61
   2  -9   9   -0.45    0.57
  -2  10   9    1.33    0.71
  -2 -10   9   -0.02    0.65
  -2  10   8    3.09    0.70
  -2  10   8    2.39    0.69
  -2 -10   8    2.17    0.63
  -2  10   7    2.35    0.62
  -2  10   7    1.18    0.67
  -2 -10   7    2.41    0.59
   2 -10  -7    1.62    0.47
  -2  10   6    8.51    0.81
  -2  10   6    7.41    0.77
  -2  10   6    9.26    0.68
  -2 -10   6    7.23    0.71
   2 -10  -6    8.61    0.74
  -2  10   5    4.42    0.44
  -2  10   5    3.41    0.62
  -2  10   5    2.55    0.58
   2 -10  -5    3.83    0.50
  -2 -10   5    3.40    0.55
  -2  10   4    0.89    0.55
  -2  10   4    0.82    0.51
  -2 -10   4    0.22    0.45
   2 -10  -4    0.60    0.45
  -2  10   3    2.45    0.55
  -2  10   3    3.12    0.55
   2 -10  -3    2.95    0.31
   2 -10  -3    3.42    0.49
  -2 -10   3    3.08    0.48
  -2  10   2   23.73    1.44
   2  10  -2   24.87    1.38
   2  10  -2   22.27    1.54
  -2  10   2   25.71    1.51
   2 -10  -2   25.26    1.23
   2 -10  -2   26.30    1.31
  -2 -10   2   24.32    1.28
   2  10  -1    5.62    0.49
  -2  10   1    4.21    0.62
   2  10  -1    5.63    0.67
  -2  10   1    6.36    0.57
   2 -10  -1    6.31    0.53
   2 -10  -1    5.60    0.54
  -2 -10   1    5.58    0.49
   2  10   0    7.89    0.64
  -2  10   0    6.26    0.67
  -2  10   0    5.72    0.59
   2  10   0    6.12    0.68
  -2 -10   0    7.54    0.56
   2 -10   0    5.98    0.57
   2 -10   0    6.94    0.60
  -2  10  -1    1.32    0.43
   2  10   1    0.60    0.51
  -2  10  -1    0.68    0.53
   2  10   1    1.04    0.42
   2 -10   1    1.02    0.39
  -2 -10  -1    1.44    0.34
   2 -10   1    1.72    0.45
   2  10   2    9.43    0.87
  -2  10  -2   10.03    0.82
  -2 -10  -2   10.21    0.64
   2 -10   2   10.04    0.73
   2 -10   2   11.30    0.82
   2  10   3    6.65    0.56
  -2  10  -3    5.48    0.54
   2  10   3    4.70    0.62
   2 -10   3    5.00    0.55
   2 -10   3    5.07    0.54
  -2 -10  -3    5.71    0.49
   2  10   4    5.75    0.65
   2  10   4    6.31    0.57
   2 -10   4    5.55    0.56
   2 -10   4    5.27    0.58
   2  10   5    0.62    0.44
   2  10   5    1.52    0.56
   2 -10   5    0.91    0.46
   2 -10   5    1.07    0.48
   2  10   6   -0.11    0.56
   2  10   6   -0.17    0.46
   2 -10   6   -0.06    0.53
   2 -10   6   -0.37    0.45
   2  10   7    2.79    0.54
   2  10   7    2.45    0.64
   2 -10   7    2.58    0.55
   2 -10   7    2.63    0.51
   2  10   8    3.85    0.61
   2  10   8    4.22    0.74
   2 -10   8    3.55    0.67
   2  10   9    0.74    0.58
  -2  11   8    0.41    0.64
  -2  11   8    0.23    0.71
  -2  11   7    0.11    0.62
  -2  11   7   -0.17    0.67
   2 -11  -7   -0.37    0.49
  -2 -11   7    0.40    0.56
  -2  11   6    0.02    0.62
  -2  11   6   -0.18    0.61
   2 -11  -6    0.27    0.48
  -2 -11   6    0.52    0.55
  -2  11   5    8.41    0.80
  -2  11   5    7.14    0.75
  -2 -11   5    5.78    0.67
   2 -11  -5    6.81    0.64
  -2  11   4    0.35    0.54
  -2  11   4    0.30    0.56
   2 -11  -4    0.35    0.48
  -2 -11   4    0.68    0.49
  -2  11   3    3.12    0.62
  -2  11   3    3.60    0.61
  -2 -11   3    3.11    0.51
   2 -11  -3    2.27    0.51
   2  11  -2   -0.53    0.59
  -2  11   2   -0.32    0.53
  -2  11   2   -0.29    0.51
   2 -11  -2    0.29    0.46
   2 -11  -2    0.70    0.32
  -2 -11   2   -0.01    0.44
  -2  11   1    0.67    0.54
   2  11  -1    0.39    0.39
  -2  11   1    0.77    0.49
   2  11  -1    0.39    0.58
   2 -11  -1    0.79    0.47
  -2 -11   1   -0.02    0.42
   2 -11  -1    0.51    0.35
  -2  11   0   -0.15    0.45
  -2  11   0   -0.31    0.54
   2  11   0    0.00    0.39
   2  11   0   -0.72    0.53
   2 -11   0   -0.24    0.38
  -2 -11   0   -0.03    0.38
   2 -11   0   -0.05    0.45
   2  11   1   16.94    1.23
  -2  11  -1   17.60    1.13
   2  11   1   18.31    1.14
  -2  11  -1   14.74    1.23
   2 -11   1   18.80    1.07
   2 -11   1   18.38    1.04
  -2 -11  -1   18.15    0.99
  -2  11  -2    0.19    0.43
   2  11   2    0.29    0.46
   2  11   2    0.79    0.52
   2 -11   2   -0.14    0.43
   2 -11   2    0.00    0.47
  -2 -11  -2    0.25    0.33
   2  11   3   -0.49    0.51
   2 -11   3   -0.39    0.45
   2 -11   3   -0.26    0.44
   2  11   4   -0.34    0.53
   2  11   4    0.07    0.43
   2 -11   4    0.48    0.49
   2 -11   4   -1.00    0.48
   2  11   5    4.36    0.56
   2  11   5    3.56    0.65
   2 -11   5    3.35    0.60
   2 -11   5    4.81    0.60
   2  11   6    0.76    0.60
   2  11   6    0.27    0.49
   2 -11   6    0.17    0.54
   2 -11   6   -0.04    0.49
   2  11   7    0.40    0.64
   2  11   7    0.65    0.52
  -2 -11  -7   -0.17    0.51
   2 -11   7   -0.58    0.60
   2 -11   7    0.41    0.53
   2  11   8    2.29    0.60
  -2  12   7    1.37    0.68
  -2  12   7   -0.06    0.66
   2 -12  -7   -0.09    0.53
  -2  12   6    1.99    0.71
  -2  12   6    3.05    0.69
  -2 -12   6    3.26    0.64
   2 -12  -6    3.12    0.57
  -2  12   5   -0.90    0.63
  -2  12   5   -0.31    0.61
  -2 -12   5   -0.46    0.56
   2 -12  -5   -0.07    0.52
  -2  12   4   -0.28    0.61
  -2  12   4    0.60    0.60
   2 -12  -4    0.08    0.51
  -2 -12   4    0.04    0.52
  -2  12   3    1.31    0.62
  -2  12   3    1.94    0.58
   2 -12  -3    1.86    0.52
  -2 -12   3    1.05    0.52
  -2  12   2   28.93    1.71
   2  12  -2   28.26    1.83
  -2  12   2   29.48    1.83
   2 -12  -2   30.69    1.57
   2  12  -1   -0.29    0.63
  -2  12   1   -0.06    0.52
  -2  12   1    0.06    0.58
   2 -12  -1    0.27    0.38
  -2 -12   1   -0.16    0.43
   2 -12  -1    0.45    0.46
   2  12   0    2.51    0.47
  -2  12   0    2.38    0.53
   2  12   0    1.83    0.62
  -2  12   0    1.73    0.64
   2 -12   0    2.31    0.46
  -2 -12   0    1.97    0.46
   2 -12   0    2.37    0.54
   2  12   1   -0.11    0.48
  -2  12  -1   -0.54    0.49
  -2  12  -1    0.11    0.60
   2  12   1   -0.33    0.57
   2 -12   1   -0.07    0.50
  -2 -12  -1   -0.08    0.39
   2 -12   1   -0.56    0.44
   2  12   2    2.27    0.52
   2  12   2    1.36    0.62
   2 -12   2    2.81    0.55
   2 -12   2    2.05    0.50
   2  12   3    0.48    0.57
   2  12   3    0.16    0.54
   2 -12   3    0.58    0.54
   2 -12   3   -0.15    0.49
   2  12   4    3.33    0.63
   2 -12   4    2.93    0.55
   2 -12   4    2.54    0.59
   2  12   5   -0.20    0.60
   2  12   5    0.41    0.49
   2 -12   5    0.05    0.54
   2 -12   5   -0.61    0.53
   2  12   6    2.60    0.57
   2  12   6    1.19    0.64
   2 -12   6    1.43    0.56
   2 -12   6    1.69    0.62
   2 -12   7    0.72    0.55
  -2 -12  -7   -0.03    0.54
  -2  13   6    1.09    0.70
  -2  13   6    0.92    0.73
   2 -13  -6    0.01    0.59
  -2  13   5    3.45    0.72
  -2  13   5    3.59    0.73
   2 -13  -5    2.38    0.62
  -2 -13   5    2.27    0.64
  -2  13   4   -0.15    0.63
  -2  13   4    0.11    0.68
  -2 -13   4   -0.01    0.55
   2 -13  -4    0.45    0.58
  -2  13   3    1.15    0.60
  -2  13   3    1.32    0.68
   2 -13  -3    1.59    0.59
  -2 -13   3    1.21    0.56
  -2  13   2    1.29    0.61
  -2  13   2    1.31    0.64
   2  13  -2    1.77    0.73
   2 -13  -2    0.93    0.51
  -2 -13   2    1.29    0.55
  -2  13   1    0.15    0.54
   2  13  -1   -0.12    0.66
  -2  13   1   -0.58    0.62
  -2 -13   1   -0.11    0.49
   2 -13  -1    0.54    0.56
  -2  13   0   -0.28    0.54
   2  13   0   -0.73    0.63
  -2  13   0   -0.47    0.63
   2 -13   0    0.15    0.47
  -2 -13   0    0.12    0.44
   2 -13   0   -0.15    0.55
  -2  13  -1    5.63    0.83
   2  13   1    6.24    0.79
   2 -13   1    7.88    0.64
   2 -13   1    5.35    0.69
   2  13   2    1.21    0.64
   2  13   2    1.78    0.57
   2 -13   2    1.31    0.58
   2 -13   2    1.12    0.52
   2  13   3    0.31    0.58
   2  13   3    1.45    0.67
   2 -13   3    0.77    0.53
   2 -13   3    0.31    0.59
   2  13   4   -0.05    0.64
   2  13   4    0.56    0.64
   2 -13   4   -0.83    0.52
   2 -13   4    0.14    0.55
   2  13   5    5.18    0.79
   2  13   5    5.29    0.77
   2 -13   5    6.77    0.69
   2 -13   5    6.97    0.71
  -2  14   4    0.24    0.67
   2 -14  -4    0.57    0.55
  -2 -14   4   -0.37    0.60
  -2  14   3    4.69    0.76
  -2  14   3    3.14    0.77
   2 -14  -3    5.58    0.70
  -2 -14   3    3.13    0.63
   2  14  -2    1.66    0.82
  -2  14   2    4.38    0.70
  -2  14   2    1.80    0.72
   2 -14  -2    3.42    0.66
  -2 -14   2    2.88    0.58
  -2  14   1    3.59    0.78
   2  14  -1    5.07    0.86
   2 -14  -1    4.07    0.68
  -2 -14   1    3.91    0.58
   2  14   0    0.54    0.72
  -2  14   0    1.50    0.75
   2 -14   0    1.94    0.62
  -2  14  -1   -0.96    0.73
   2  14   1   -0.52    0.68
   2 -14   1    0.19    0.62
   2 -14   1   -0.72    0.52
   2  14   2    0.65    0.69
   2 -14   2    1.10    0.54
   2 -14   2    0.35    0.63
   2  14   3    0.04    0.61
   2 -14   3   -0.22    0.55
   2 -14   3   -0.62    0.54
   2  14   4    1.84    0.72
   2 -14   4    1.34    0.66
   2 -14   4    1.12    0.62
  -3   0  12    0.59    0.71
  -3   0  12    1.37    0.62
  -3   0  11   -0.12    0.54
  -3   0  11   -0.31    0.61
  -3   0  10    0.54    0.38
  -3   0  10    0.02    0.55
  -3   0  10    0.15    0.37
  -3   0  10    0.04    0.47
  -3   0   9   -0.44    0.42
  -3   0   9    0.09    0.35
  -3   0   9    0.02    0.33
  -3   0   9    0.08    0.48
  -3   0   8    2.53    0.35
  -3   0   8    2.55    0.44
  -3   0   8    3.26    0.37
  -3   0   7    0.02    0.32
  -3   0   7    0.03    0.27
  -3   0   7    0.23    0.28
  -3   0   6   17.94    0.80
  -3   0   6   15.97    0.87
  -3   0   6   18.04    0.94
  -3   0   6   15.71    0.92
  -3   0   5   -0.30    0.21
  -3   0   5   -0.20    0.22
  -3   0   5   -0.04    0.13
  -3   0   4  107.32    5.32
  -3   0   4  110.08    4.87
  -3   0   3    0.43    0.17
  -3   0   2   66.21    3.73
   3   0  -2   79.54    3.87
  -3   0   2   82.27    3.87
   3   0  -1    0.02    0.11
   3   0  -1    0.08    0.12
  -3   0   1   -0.02    0.12
  -3   0   1   -0.15    0.13
  -3   0   1    0.07    0.10
   3   0   0  109.81    5.70
   3   0   0  112.27    5.49
  -3   0   0  113.05    5.27
   3   0   0  110.89    5.76
  -3   0   0  111.66    5.48
   3   0   0  118.51    5.30
  -3   0   0  108.99    5.70
  -3   0  -1    0.00    0.11
  -3   0  -1    0.03    0.12
   3   0   1    0.01    0.12
   3   0   1    0.13    0.11
   3   0   1    0.15    0.13
   3   0   1    0.06    0.12
  -3   0  -1   -0.13    0.14
  -3   0  -1    0.04    0.13
  -3   0  -2    1.90    0.20
   3   0   2    1.89    0.21
   3   0   2    1.82    0.18
   3   0   2    1.87    0.21
  -3   0  -2    2.03    0.18
  -3   0  -2    2.08    0.18
  -3   0  -2    1.90    0.22
   3   0   2    2.12    0.17
  -3   0  -3    0.09    0.13
   3   0   3   -0.23    0.18
   3   0   3    0.07    0.19
  -3   0  -3    0.03    0.15
   3   0   3    0.05    0.16
  -3   0  -3   -0.02    0.17
   3   0   3    0.01    0.13
  -3   0  -4    0.26    0.20
   3   0   4    0.45    0.20
  -3   0  -4    0.30    0.18
   3   0   4    0.45    0.15
   3   0   4    0.46    0.21
  -3   0  -4    0.30    0.12
   3   0   4    0.57    0.23
  -3   0  -5   -0.29    0.19
  -3   0  -5   -0.08    0.10
   3   0   5   -0.01    0.21
   3   0   5   -0.09    0.15
   3   0   5   -0.08    0.23
   3   0   6    3.41    0.31
   3   0   6    3.75    0.37
   3   0   6    2.55    0.25
   3   0   7   -0.18    0.33
   3   0   7    0.07    0.27
   3   0   7   -0.13    0.20
   3   0   8    0.14    0.38
   3   0   8    0.54    0.31
   3   0   9    2.45    0.47
   3   0   9    1.70    0.54
   3   0  10    4.71    0.70
   3   0  10    5.03    0.48
   3   0  10    3.97    0.58
   3   0  11    0.60    0.53
   3   0  11    0.75    0.67
  -3   1  12    0.59    0.61
  -3   1  12   -0.80    0.67
  -3  -1  12    0.17    0.56
  -3  -1  12   -0.75    0.67
  -3   1  11    0.28    0.54
  -3   1  11    1.57    0.65
  -3  -1  11    0.97    0.55
  -3  -1  11    1.21    0.45
  -3  -1  11    1.15    0.63
  -3   1  10    0.92    0.42
  -3   1  10    0.83    0.49
  -3   1  10    0.53    0.53
  -3  -1  10    0.82    0.41
  -3  -1  10   -0.21    0.48
  -3   1   9    1.98    0.33
  -3   1   9    1.38    0.46
  -3   1   9    0.93    0.50
  -3  -1   9    1.71    0.46
  -3  -1   9    1.61    0.34
  -3  -1   9    1.69    0.40
  -3   1   8    0.39    0.28
  -3   1   8   -0.27    0.41
  -3   1   8    0.01    0.37
  -3  -1   8   -0.32    0.32
  -3  -1   8    0.19    0.36
  -3  -1   8    0.09    0.29
  -3   1   7    0.38    0.24
  -3   1   7    0.06    0.31
  -3   1   7   -0.10    0.37
  -3  -1   7    0.12    0.28
  -3  -1   7   -0.15    0.13
  -3  -1   7    0.21    0.33
  -3  -1   7    0.42    0.26
  -3   1   6   16.68    0.83
  -3   1   6   15.68    0.99
  -3   1   6   15.28    0.89
  -3  -1   6   16.51    0.85
  -3  -1   6   17.41    0.90
  -3   1   5   24.63    1.09
  -3   1   5   22.75    1.13
  -3   1   5   21.93    1.19
  -3   1   5   22.99    1.30
  -3  -1   5   24.07    1.17
  -3  -1   5   25.36    1.22
  -3   1   4   16.90    0.74
  -3   1   4   15.50    0.89
  -3   1   4   14.30    0.80
  -3  -1   4   14.95    0.82
   3   1  -3    1.64    0.19
  -3   1   3    1.66    0.16
  -3   1   3    1.83    0.20
  -3   1   3    0.84    0.22
  -3  -1   3    1.93    0.18
  -3  -1   3    1.19    0.18
  -3   1   2    0.44    0.17
  -3   1   2    0.34    0.14
   3   1  -2    0.76    0.15
   3   1  -2    0.63    0.12
  -3   1   2    0.71    0.14
  -3  -1   2    1.03    0.13
  -3  -1   2    0.61    0.16
   3   1  -1   67.88    3.02
  -3   1   1   53.74    2.79
  -3   1   1   62.01    3.06
  -3   1   1   53.11    3.03
   3   1  -1   50.36    2.91
   3   1  -1   68.60    3.05
  -3   1   1   54.71    2.67
  -3  -1   1   61.68    2.80
   3  -1  -1   62.03    3.05
   3  -1  -1   51.54    3.03
  -3  -1   1   67.70    3.05
  -3  -1   1   62.92    2.92
   3  -1  -1   53.36    2.67
  -3  -1   1   62.04    3.02
  -3   1   0   24.05    1.20
   3   1   0   23.48    1.21
   3   1   0   24.16    1.25
  -3   1   0   24.16    1.11
  -3   1   0   23.50    1.14
  -3   1   0   22.90    1.26
  -3   1   0   23.77    1.11
   3   1   0   24.69    1.26
   3   1   0   24.89    1.16
   3  -1   0   23.51    1.14
  -3  -1   0   23.78    1.26
  -3  -1   0   25.49    1.25
   3  -1   0   23.19    1.11
  -3  -1   0   25.13    1.21
   3  -1   0   23.64    1.25
  -3  -1   0   24.70    1.17
   3  -1   0   24.79    1.11
  -3   1  -1   68.68    3.49
   3   1   1   73.86    3.50
   3   1   1   67.51    3.37
   3   1   1   69.57    3.67
  -3   1  -1   71.70    3.36
  -3   1  -1   68.66    3.64
  -3   1  -1   71.93    3.21
   3  -1   1   72.98    3.49
  -3  -1  -1   71.29    3.37
  -3  -1  -1   71.99    3.51
   3  -1   1   73.29    3.21
   3  -1   1   70.58    3.64
  -3  -1  -1   74.62    3.68
   3  -1   1   71.49    3.23
  -3  -1  -1   72.79    3.64
   3  -1   1   73.15    3.36
  -3   1  -2    3.49    0.27
   3   1   2    4.20    0.32
   3   1   2    4.14    0.32
   3   1   2    3.62    0.34
  -3   1  -2    4.00    0.31
  -3   1  -2    4.06    0.35
  -3   1  -2    4.19    0.31
  -3   1  -2    3.73    0.26
   3   1   2    4.08    0.35
   3  -1   2    3.57    0.24
   3  -1   2    3.67    0.34
  -3  -1  -2    3.68    0.33
  -3  -1  -2    3.40    0.26
  -3  -1  -2    3.98    0.32
   3  -1   2    3.80    0.30
   3  -1   2    3.84    0.31
   3   1   3   44.67    2.32
   3   1   3   44.70    2.04
   3   1   3   44.92    2.35
   3   1   3   44.69    2.15
  -3   1  -3   44.20    2.19
  -3   1  -3   45.13    2.02
   3   1   3   44.84    2.22
  -3   1  -3   46.69    2.14
  -3   1  -3   43.99    2.32
  -3   1  -3   44.00    2.05
  -3  -1  -3   43.88    2.21
   3  -1   3   45.37    2.31
  -3  -1  -3   44.91    2.04
  -3  -1  -3   44.86    2.15
   3  -1   3   44.80    2.15
   3  -1   3   44.50    2.19
   3  -1   3   45.22    2.05
   3   1   4    3.24    0.25
   3   1   4    2.34    0.30
   3   1   4    3.33    0.30
  -3   1  -4    2.75    0.26
  -3   1  -4    2.77    0.24
   3   1   4    2.52    0.32
   3   1   4    2.65    0.29
   3  -1   4    3.45    0.29
   3  -1   4    3.08    0.26
   3  -1   4    2.85    0.22
   3  -1   4    3.02    0.30
  -3  -1  -4    3.37    0.24
   3   1   5    7.17    0.44
  -3   1  -5    7.26    0.51
   3   1   5    6.93    0.49
   3   1   5    7.46    0.60
   3   1   5    6.67    0.52
   3  -1   5    6.64    0.40
   3  -1   5    6.88    0.49
  -3  -1  -5    7.62    0.47
   3  -1   5    6.51    0.52
   3   1   6    3.15    0.28
   3   1   6    3.03    0.28
   3   1   6    2.58    0.36
   3   1   6    2.29    0.40
  -3  -1  -6    2.83    0.27
   3  -1   6    2.65    0.25
   3  -1   6    2.73    0.37
   3  -1   6    2.60    0.32
   3   1   7    0.69    0.39
   3   1   7    1.00    0.35
   3   1   7    0.77    0.25
   3   1   7    0.64    0.24
   3  -1   7    0.52    0.32
   3  -1   7    0.75    0.29
   3  -1   7    0.78    0.15
   3   1   8    0.38    0.28
   3   1   8    0.08    0.45
   3   1   8    1.52    0.40
   3  -1   8    0.63    0.39
   3  -1   8    0.28    0.33
   3   1   9   11.50    0.68
   3   1   9    9.67    0.91
   3   1   9   10.23    0.72
   3  -1   9   10.93    0.73
   3  -1   9    9.98    0.78
   3   1  10   -0.04    0.47
   3   1  10   -0.93    0.53
   3  -1  10    0.57    0.47
   3  -1  10    0.41    0.40
   3   1  11    3.71    0.61
   3   1  11    4.81    0.71
   3  -1  11    3.72    0.62
   3  -1  11    3.24    0.75
  -3   2  12    0.20    0.68
  -3   2  12    0.15    0.57
  -3  -2  12    0.60    0.59
  -3   2  11   -0.13    0.61
  -3   2  11   -0.02    0.53
  -3  -2  11    0.37    0.54
  -3  -2  11    0.23    0.47
  -3   2  10   -0.44    0.55
  -3   2  10    0.25    0.48
  -3  -2  10   -0.63    0.45
  -3  -2  10   -0.01    0.48
  -3   2   9    0.30    0.43
  -3   2   9    0.47    0.26
  -3   2   9   -0.39    0.47
  -3  -2   9    0.18    0.43
  -3  -2   9    0.59    0.32
  -3  -2   9    0.67    0.40
  -3   2   8   10.35    0.63
  -3   2   8   10.28    0.78
  -3   2   8   11.72    0.89
  -3  -2   8   11.06    0.77
  -3  -2   8   12.10    0.71
  -3  -2   8   11.02    0.77
  -3   2   7    2.16    0.26
  -3   2   7    3.44    0.38
  -3   2   7    2.60    0.43
  -3  -2   7    2.49    0.30
  -3  -2   7    2.53    0.37
  -3   2   6   39.66    1.76
  -3   2   6   34.23    2.05
  -3   2   6   34.85    1.86
  -3  -2   6   40.48    1.92
  -3  -2   6   41.97    1.82
  -3   2   5    3.99    0.37
  -3   2   5    5.35    0.34
  -3   2   5    5.26    0.49
  -3  -2   5    4.82    0.39
  -3  -2   5    4.31    0.38
   3   2  -4   61.92    2.84
  -3   2   4   58.45    3.00
  -3   2   4   63.23    2.60
  -3   2   4   55.93    2.73
  -3  -2   4   54.68    2.84
  -3  -2   4   58.91    2.65
   3  -2  -4   50.54    2.60
   3   2  -3   43.27    2.01
  -3   2   3   41.80    2.12
  -3   2   3   45.72    1.85
  -3   2   3   42.36    1.93
  -3   2   3   36.59    2.12
   3  -2  -3   38.42    2.12
  -3  -2   3   42.96    2.02
  -3  -2   3   36.09    2.07
   3  -2  -3   38.85    1.85
  -3   2   2  107.11    5.98
  -3   2   2  122.04    5.52
   3   2  -2  134.96    5.75
  -3   2   2  127.45    5.29
  -3   2   2  108.45    5.27
   3   2  -2  117.97    5.96
  -3   2   2  119.89    6.03
  -3  -2   2  122.78    5.75
  -3  -2   2  124.89    6.03
   3  -2  -2  103.15    5.27
  -3  -2   2  107.59    5.97
   3  -2  -2  115.49    6.03
  -3   2   1    4.08    0.34
   3   2  -1    5.18    0.29
  -3   2   1    3.35    0.30
  -3   2   1    3.60    0.35
  -3   2   1    3.44    0.26
   3   2  -1    3.96    0.32
   3   2  -1    4.81    0.33
   3  -2  -1    3.69    0.28
  -3  -2   1    4.79    0.28
  -3  -2   1    4.77    0.34
  -3  -2   1    4.76    0.34
   3  -2  -1    3.93    0.34
   3  -2  -1    3.54    0.34
   3  -2  -1    4.12    0.30
  -3  -2   1    4.45    0.33
   3   2   0    6.26    0.45
  -3   2   0    7.72    0.42
   3   2   0    6.37    0.43
  -3   2   0    6.76    0.39
   3   2   0    6.74    0.42
   3   2   0    6.10    0.43
  -3   2   0    6.58    0.44
  -3   2   0    6.97    0.39
   3  -2   0    7.17    0.40
  -3  -2   0    5.65    0.44
   3  -2   0    7.19    0.42
  -3  -2   0    6.56    0.45
   3  -2   0    6.84    0.38
   3  -2   0    7.07    0.35
  -3  -2   0    6.57    0.41
  -3  -2   0    6.38    0.45
   3  -2   0    7.15    0.44
   3   2   1   45.84    2.42
  -3   2  -1   44.87    2.39
   3   2   1   46.29    2.22
  -3   2  -1   46.32    2.11
   3   2   1   48.45    2.31
   3   2   1   46.36    2.39
   3  -2   1   46.18    2.21
   3  -2   1   46.30    2.13
  -3  -2  -1   49.57    2.23
   3  -2   1   45.31    2.39
   3  -2   1   47.12    2.11
  -3  -2  -1   47.54    2.42
   3   2   2   36.55    1.96
   3   2   2   37.10    1.94
  -3   2  -2   39.78    1.73
  -3   2  -2   35.77    1.93
  -3   2  -2   38.39    1.70
   3   2   2   38.27    1.86
  -3   2  -2   36.32    1.83
   3   2   2   36.09    1.80
  -3  -2  -2   36.88    1.70
   3  -2   2   38.09    1.70
  -3  -2  -2   36.37    1.87
  -3  -2  -2   38.65    1.97
  -3  -2  -2   36.31    1.80
   3  -2   2   37.62    1.72
   3  -2   2   36.34    1.79
   3  -2   2   39.76    1.94
   3   2   3    5.01    0.38
  -3   2  -3    4.81    0.32
   3   2   3    4.67    0.43
  -3   2  -3    4.66    0.38
  -3   2  -3    5.09    0.40
   3   2   3    4.25    0.38
  -3  -2  -3    4.70    0.39
  -3  -2  -3    4.69    0.40
  -3  -2  -3    4.63    0.32
   3  -2   3    4.85    0.42
   3  -2   3    4.49    0.32
   3  -2   3    4.26    0.38
   3  -2   3    4.69    0.37
  -3   2  -4   10.38    0.68
   3   2   4   10.52    0.64
   3   2   4   11.52    0.66
  -3   2  -4   11.06    0.62
   3   2   4   10.97    0.71
   3  -2   4   11.59    0.57
   3  -2   4   11.03    0.66
  -3  -2  -4   11.13    0.56
   3  -2   4   10.56    0.61
   3  -2   4   10.08    0.64
   3   2   5    1.48    0.24
   3   2   5    1.52    0.20
   3   2   5    1.27    0.33
   3   2   5    1.93    0.29
  -3  -2  -5    1.38    0.19
   3  -2   5    1.27    0.26
   3  -2   5    1.31    0.26
   3  -2   5    1.02    0.29
   3   2   6   16.25    0.89
   3   2   6   15.97    0.99
   3   2   6   15.80    0.78
   3   2   6   14.56    0.88
  -3  -2  -6   15.35    0.79
   3  -2   6   15.20    0.85
   3  -2   6   15.18    0.89
   3   2   7    4.70    0.53
   3   2   7    4.82    0.46
   3   2   7    5.88    0.42
   3  -2   7    4.82    0.47
   3  -2   7    4.67    0.42
  -3  -2  -7    4.93    0.44
   3   2   8    7.91    0.76
   3   2   8    7.28    0.58
   3   2   8    8.09    0.53
   3  -2   8    7.21    0.60
   3  -2   8    7.20    0.64
   3   2   9    0.56    0.48
   3   2   9    0.90    0.45
   3   2   9    0.60    0.29
   3  -2   9    0.31    0.39
   3  -2   9    0.94    0.38
   3   2  10    0.54    0.49
   3   2  10   -0.16    0.56
   3  -2  10    0.20    0.47
   3  -2  10    0.58    0.43
   3   2  11    0.46    0.55
   3   2  11   -0.06    0.65
   3  -2  11    0.79    0.53
   3  -2  11    1.13    0.48
  -3   3  12    0.94    0.60
  -3   3  12    0.04    0.70
  -3  -3  12    1.03    0.61
  -3   3  11    0.27    0.52
  -3   3  11   -0.46    0.58
  -3  -3  11    0.13    0.52
  -3  -3  11   -0.03    0.52
  -3   3  10    5.51    0.70
  -3   3  10    5.89    0.61
  -3  -3  10    6.81    0.65
  -3  -3  10    6.11    0.60
  -3   3   9    0.34    0.42
  -3   3   9    0.44    0.50
  -3  -3   9   -0.52    0.42
  -3  -3   9    0.64    0.42
  -3   3   8    4.10    0.37
  -3   3   8    4.24    0.46
  -3   3   8    4.76    0.56
  -3  -3   8    6.19    0.51
  -3  -3   8    6.42    0.52
  -3   3   7    7.38    0.56
  -3   3   7    6.77    0.70
  -3   3   7    5.98    0.40
  -3  -3   7    6.88    0.51
  -3  -3   7    6.79    0.53
  -3  -3   7    6.72    0.59
  -3   3   6    6.81    0.37
  -3   3   6    6.63    0.60
  -3   3   6    6.80    0.50
  -3  -3   6    5.86    0.49
   3  -3  -6    7.05    0.42
  -3  -3   6    6.14    0.55
  -3   3   5   16.84    0.78
   3   3  -5   17.99    0.88
  -3   3   5   15.62    0.96
  -3   3   5   15.53    0.85
  -3  -3   5   15.25    0.89
   3  -3  -5   15.84    0.81
  -3  -3   5   17.33    0.88
  -3   3   4   16.19    0.92
  -3   3   4   14.53    0.79
   3   3  -4   17.65    0.84
   3  -3  -4   15.24    0.77
  -3  -3   4   14.57    0.83
   3  -3  -4   15.57    0.92
  -3  -3   4   14.92    0.82
  -3  -3   4   16.35    0.84
  -3   3   3    0.06    0.13
  -3   3   3    0.08    0.16
   3   3  -3    0.02    0.16
  -3   3   3   -0.08    0.25
  -3   3   3    0.04    0.10
  -3   3   3    0.25    0.19
  -3  -3   3    0.58    0.20
  -3  -3   3    0.04    0.18
  -3  -3   3   -0.14    0.23
   3  -3  -3   -0.01    0.13
   3  -3  -3    0.09    0.17
   3  -3  -3   -0.03    0.18
  -3   3   2   31.33    1.69
  -3   3   2   31.68    1.47
  -3   3   2   31.54    1.68
   3   3  -2   36.05    1.61
  -3   3   2   30.49    1.51
  -3   3   2   31.51    1.46
   3  -3  -2   32.33    1.69
  -3  -3   2   31.96    1.61
   3  -3  -2   30.85    1.47
  -3  -3   2   32.09    1.69
   3  -3  -2   32.16    1.51
  -3   3   1   39.98    1.79
   3   3  -1   39.27    1.96
  -3   3   1   39.14    2.05
   3   3  -1   37.42    2.06
   3   3  -1   42.03    2.00
  -3   3   1   38.52    2.03
  -3   3   1   39.38    1.79
   3  -3  -1   36.69    2.05
   3  -3  -1   41.43    1.85
   3  -3  -1   38.40    2.03
   3  -3  -1   38.02    1.79
  -3  -3   1   40.75    2.06
   3  -3  -1   38.77    1.79
  -3  -3   1   39.84    1.89
  -3  -3   1   38.64    1.96
   3   3   0  158.97    8.14
  -3   3   0  167.06    8.27
  -3   3   0  159.23    7.20
   3   3   0  159.53    8.25
   3   3   0  158.86    7.86
  -3   3   0  153.99    8.15
  -3   3   0  168.85    7.24
   3   3   0  164.15    7.56
  -3  -3   0  158.14    7.86
  -3  -3   0  161.21    8.25
   3  -3   0  163.25    7.20
   3  -3   0  162.90    8.28
   3  -3   0  164.51    8.15
   3  -3   0  158.05    7.23
  -3  -3   0  155.29    7.56
  -3   3  -1    0.33    0.15
   3   3   1    0.15    0.19
  -3   3  -1    0.26    0.17
  -3   3  -1    0.35    0.17
   3   3   1    0.20    0.19
   3   3   1    0.16    0.18
   3  -3   1    0.19    0.16
  -3  -3  -1    0.39    0.20
   3  -3   1    0.10    0.16
   3  -3   1    0.25    0.15
  -3  -3  -1    0.23    0.20
   3  -3   1    0.17    0.15
  -3  -3  -1    0.07    0.18
  -3   3  -2    0.87    0.17
   3   3   2    1.07    0.20
   3   3   2    1.35    0.22
   3   3   2    0.68    0.22
  -3   3  -2    1.21    0.21
  -3  -3  -2    0.97    0.21
   3  -3   2    0.87    0.19
   3  -3   2    0.78    0.17
  -3  -3  -2    0.80    0.21
   3  -3   2    1.09    0.20
  -3  -3  -2    1.15    0.20
  -3   3  -3  146.24    6.42
   3   3   3  137.71    6.69
   3   3   3  141.55    7.31
  -3   3  -3  141.24    7.22
   3   3   3  147.24    6.96
  -3   3  -3  130.69    6.93
  -3  -3  -3  143.64    7.31
  -3  -3  -3  142.97    6.69
   3  -3   3  145.70    6.68
   3  -3   3  139.00    6.41
   3  -3   3  142.98    6.37
   3  -3   3  147.43    7.21
  -3  -3  -3  141.75    6.39
  -3  -3  -3  142.44    6.96
   3   3   4   31.44    1.59
  -3   3  -4   32.76    1.71
   3   3   4   32.61    1.65
   3   3   4   31.61    1.75
   3  -3   4   32.16    1.59
  -3  -3  -4   30.77    1.48
   3  -3   4   33.62    1.71
   3  -3   4   32.25    1.53
   3  -3   4   33.43    1.49
   3   3   5   10.36    0.64
   3   3   5   10.04    0.72
   3  -3   5    9.41    0.54
   3  -3   5   10.85    0.65
   3  -3   5    9.44    0.60
  -3  -3  -5   10.22    0.53
   3  -3   5    8.85    0.59
   3   3   6    3.21    0.39
   3   3   6    3.73    0.44
   3  -3   6    4.20    0.34
  -3  -3  -6    3.85    0.34
   3  -3   6    3.49    0.37
   3  -3   6    3.56    0.41
   3   3   7    0.51    0.35
   3   3   7    0.66    0.41
   3  -3   7    0.26    0.36
  -3  -3  -7    0.67    0.21
   3  -3   7    0.88    0.33
   3   3   8    8.11    0.77
   3   3   8    7.77    0.68
   3  -3   8    8.34    0.68
   3  -3   8    7.86    0.61
   3   3   9    2.10    0.56
   3   3   9    2.91    0.51
   3  -3   9    3.53    0.47
   3  -3   9    3.15    0.51
   3   3  10    2.74    0.58
   3   3  10    2.57    0.54
   3  -3  10    2.34    0.48
   3  -3  10    2.07    0.52
   3   3  11    0.25    0.56
   3   3  11   -0.52    0.63
   3  -3  11    0.27    0.49
   3  -3  11   -0.19    0.52
  -3   4  12    1.14    0.60
  -3   4  12    0.15    0.72
  -3  -4  12    0.42    0.55
  -3  -4  12    0.06    0.59
  -3   4  11    0.44    0.64
  -3   4  11    1.09    0.53
  -3  -4  11    0.65    0.53
  -3  -4  11    0.33    0.54
  -3   4  10    1.94    0.61
  -3   4  10    3.36    0.52
  -3  -4  10    1.37    0.52
  -3  -4  10    2.16    0.53
  -3   4   9    0.15    0.51
  -3   4   9    0.46    0.40
  -3  -4   9    0.07    0.45
  -3   4   8    1.64    0.47
  -3   4   8    1.22    0.35
  -3  -4   8    1.09    0.42
  -3  -4   8    0.21    0.28
  -3   4   7    3.76    0.48
  -3   4   7    3.54    0.37
  -3  -4   7    3.01    0.29
  -3  -4   7    3.79    0.44
  -3  -4   7    3.01    0.33
   3  -4  -7    3.58    0.30
  -3   4   6    5.75    0.45
  -3   4   6    6.15    0.58
  -3  -4   6    4.11    0.39
   3  -4  -6    5.55    0.41
  -3  -4   6    6.10    0.47
  -3  -4   6    5.53    0.46
  -3   4   5    0.73    0.31
  -3   4   5    0.27    0.21
  -3   4   5    0.72    0.09
   3   4  -5    0.39    0.20
  -3  -4   5   -0.05    0.11
   3  -4  -5    0.59    0.21
  -3  -4   5    0.09    0.30
  -3  -4   5    0.63    0.24
  -3  -4   5    0.49    0.12
   3  -4  -5    0.26    0.22
  -3   4   4    2.08    0.29
  -3   4   4    1.43    0.21
  -3   4   4    1.98    0.14
   3   4  -4    1.81    0.23
   3  -4  -4    2.15    0.22
  -3  -4   4    1.79    0.25
  -3  -4   4    1.69    0.31
   3  -4  -4    1.96    0.28
   3  -4  -4    1.49    0.23
   3   4  -3   37.71    1.87
  -3   4   3   36.06    1.78
  -3   4   3   37.18    1.70
  -3   4   3   36.67    1.96
  -3   4   3   37.81    1.99
   3  -4  -3   37.00    1.72
   3  -4  -3   38.64    1.99
  -3  -4   3   37.24    1.98
  -3  -4   3   36.44    1.76
  -3  -4   3   37.02    1.87
   3  -4  -3   38.85    1.78
  -3   4   2   18.95    0.89
  -3   4   2   19.21    1.05
   3   4  -2   18.43    0.99
  -3   4   2   18.86    1.06
  -3   4   2   19.39    0.91
   3   4  -2   18.88    1.06
   3  -4  -2   18.51    0.91
   3  -4  -2   17.81    0.88
   3  -4  -2   20.02    1.06
  -3  -4   2   18.69    1.00
  -3  -4   2   18.37    1.05
   3  -4  -2   18.44    0.93
  -3   4   1   20.83    0.97
   3   4  -1   20.96    1.07
   3   4  -1   20.91    1.18
   3   4  -1   21.02    1.08
  -3   4   1   19.47    1.12
  -3   4   1   20.54    1.15
  -3  -4   1   21.14    1.08
   3  -4  -1   19.73    0.99
  -3  -4   1   22.10    1.05
   3  -4  -1   19.11    1.00
   3  -4  -1   19.65    1.17
   3  -4  -1   20.07    0.97
   3  -4  -1   20.22    1.12
  -3  -4   1   22.65    1.14
   3   4   0    1.79    0.23
  -3   4   0    2.10    0.25
   3   4   0    2.31    0.27
  -3   4   0    1.68    0.24
   3   4   0    1.62    0.28
  -3   4   0    2.02    0.20
   3  -4   0    2.12    0.21
  -3  -4   0    1.55    0.24
   3  -4   0    1.75    0.22
   3  -4   0    2.24    0.23
  -3  -4   0    1.64    0.25
  -3  -4   0    1.84    0.25
   3  -4   0    2.38    0.24
   3   4   1    3.04    0.28
   3   4   1    2.87    0.31
   3   4   1    2.68    0.27
  -3   4  -1    3.35    0.25
  -3   4  -1    2.96    0.27
  -3  -4  -1    2.51    0.28
   3  -4   1    3.12    0.26
   3  -4   1    2.81    0.26
  -3  -4  -1    2.59    0.29
   3  -4   1    3.17    0.25
   3  -4   1    2.38    0.24
  -3  -4  -1    2.73    0.29
   3   4   2    0.04    0.21
  -3   4  -2    0.06    0.20
  -3   4  -2    0.63    0.20
   3   4   2    0.25    0.24
   3   4   2    0.52    0.21
   3  -4   2    0.29    0.17
   3  -4   2    0.30    0.19
   3  -4   2    0.55    0.21
   3  -4   2    0.16    0.19
  -3  -4  -2    0.11    0.22
  -3  -4  -2    0.20    0.23
  -3  -4  -2   -0.02    0.23
  -3   4  -3    8.18    0.43
   3   4   3    7.41    0.57
   3   4   3    7.51    0.51
  -3   4  -3    7.06    0.51
   3  -4   3    8.38    0.52
   3  -4   3    7.34    0.50
  -3  -4  -3    6.69    0.54
   3  -4   3    7.15    0.47
   3   4   4    9.69    0.70
  -3   4  -4   10.18    0.65
   3   4   4    9.79    0.63
   3  -4   4    9.62    0.61
   3  -4   4   10.45    0.64
   3  -4   4   10.08    0.56
  -3  -4  -4    9.93    0.52
   3   4   5    1.98    0.32
   3   4   5    1.41    0.36
  -3   4  -5    1.66    0.31
   3  -4   5    1.94    0.31
   3  -4   5    1.17    0.22
  -3  -4  -5    1.39    0.17
   3  -4   5    1.57    0.26
   3  -4   5    1.74    0.33
   3   4   6    3.41    0.46
   3   4   6    4.06    0.42
   3  -4   6    3.73    0.41
  -3  -4  -6    3.93    0.32
   3  -4   6    3.59    0.43
   3  -4   6    4.20    0.37
   3   4   7    2.76    0.42
   3   4   7    2.44    0.48
   3  -4   7    3.08    0.27
   3  -4   7    2.59    0.41
   3  -4   7    2.77    0.43
   3   4   8   -0.19    0.41
   3   4   8    0.10    0.47
   3  -4   8   -0.07    0.41
   3  -4   8    0.46    0.38
   3   4   9    0.49    0.44
   3   4   9    0.00    0.52
   3  -4   9   -0.37    0.44
   3  -4   9    0.21    0.42
   3   4  10   -0.03    0.59
   3   4  10    0.93    0.50
   3  -4  10    0.96    0.48
   3  -4  10    0.66    0.50
   3   4  11    0.61    0.57
   3   4  11   -0.45    0.63
   3  -4  11    0.23    0.52
   3  -4  11    0.21    0.54
  -3   5  11    1.49    0.54
  -3   5  11    0.45    0.68
  -3  -5  11    0.28    0.56
  -3  -5  11   -0.57    0.54
  -3   5  10    4.43    0.55
  -3   5  10    1.71    0.65
  -3  -5  10    2.30    0.54
  -3  -5  10    2.61    0.58
  -3   5   9    1.01    0.54
  -3   5   9    1.20    0.43
  -3  -5   9    0.45    0.50
  -3   5   8    1.49    0.37
  -3   5   8    0.85    0.50
  -3  -5   8    0.90    0.29
  -3  -5   8    1.18    0.46
   3  -5  -8    0.73    0.28
  -3   5   7    2.99    0.37
  -3   5   7    2.50    0.49
  -3  -5   7    2.85    0.33
   3  -5  -7    2.44    0.31
  -3  -5   7    2.50    0.45
  -3   5   6   12.78    0.72
   3   5  -6   12.45    0.75
  -3   5   6   12.17    0.89
  -3  -5   6   12.59    0.81
  -3  -5   6   13.50    0.68
  -3  -5   6   13.60    0.77
   3  -5  -6   12.82    0.71
   3   5  -5    0.99    0.23
  -3   5   5    1.21    0.24
  -3   5   5    0.75    0.34
  -3  -5   5    1.08    0.26
   3  -5  -5    0.91    0.23
   3  -5  -5    0.92    0.26
  -3  -5   5    0.72    0.33
  -3   5   4    6.60    0.34
   3   5  -4    6.31    0.48
  -3   5   4    6.52    0.44
  -3   5   4    6.23    0.57
   3  -5  -4    6.30    0.42
   3  -5  -4    6.57    0.48
  -3  -5   4    5.79    0.47
  -3  -5   4    6.72    0.49
  -3   5   3    0.69    0.32
  -3   5   3    1.74    0.20
  -3   5   3    1.12    0.28
  -3   5   3    1.28    0.15
   3   5  -3    1.30    0.24
   3  -5  -3    1.06    0.28
   3  -5  -3    1.02    0.24
   3  -5  -3    1.53    0.18
  -3  -5   3    1.08    0.25
  -3  -5   3    1.55    0.29
  -3   5   2    0.89    0.29
   3   5  -2    0.80    0.23
  -3   5   2    1.16    0.16
  -3   5   2    1.20    0.17
  -3   5   2    0.63    0.28
   3   5  -2    0.68    0.28
   3   5  -2    0.72    0.11
  -3  -5   2    0.21    0.25
   3  -5  -2    1.13    0.23
  -3  -5   2    0.82    0.23
  -3  -5   2    0.87    0.24
   3  -5  -2    1.05    0.15
   3  -5  -2    1.27    0.16
   3  -5  -2    0.74    0.27
  -3   5   1   19.84    1.12
   3   5  -1   20.27    1.07
  -3   5   1   19.79    1.14
  -3   5   1   20.27    0.97
   3   5  -1   17.94    1.16
   3  -5  -1   18.56    1.00
   3  -5  -1   21.15    0.97
   3  -5  -1   20.17    0.99
  -3  -5   1   20.44    1.08
  -3  -5   1   21.84    1.15
   3  -5  -1   19.99    1.18
  -3  -5   1   21.52    1.04
   3   5   0   11.34    0.70
  -3   5   0   11.99    0.62
  -3   5   0   11.87    0.71
  -3   5   0   11.94    0.73
   3   5   0   11.30    0.78
   3   5   0   11.90    0.71
   3  -5   0   13.32    0.77
   3  -5   0   11.34    0.64
  -3  -5   0   11.63    0.78
  -3  -5   0   10.96    0.71
   3  -5   0   11.82    0.62
  -3  -5   0   11.87    0.71
   3  -5   0   11.50    0.71
  -3   5  -1    5.76    0.47
  -3   5  -1    5.33    0.41
  -3   5  -1    5.32    0.46
   3   5   1    5.13    0.44
   3   5   1    5.05    0.43
   3  -5   1    5.26    0.46
   3  -5   1    5.43    0.40
  -3  -5  -1    5.24    0.40
   3  -5   1    5.08    0.44
  -3  -5  -1    4.08    0.39
   3  -5   1    4.53    0.41
  -3  -5  -1    5.32    0.54
   3   5   2    0.58    0.29
   3   5   2    1.18    0.27
  -3   5  -2    1.38    0.25
  -3   5  -2    1.39    0.19
   3  -5   2    0.67    0.24
  -3  -5  -2    0.57    0.28
   3  -5   2    1.60    0.22
   3  -5   2    1.06    0.26
  -3   5  -3    1.36    0.26
   3   5   3    1.47    0.28
  -3   5  -3    1.71    0.18
   3   5   3    1.64    0.32
   3  -5   3    1.40    0.26
   3  -5   3    1.56    0.23
   3  -5   3    1.52    0.28
  -3  -5  -3    1.41    0.30
  -3   5  -4   45.20    2.35
   3   5   4   42.95    2.19
   3   5   4   43.74    2.41
  -3   5  -4   45.06    2.21
   3  -5   4   44.64    2.11
  -3  -5  -4   46.78    2.05
   3  -5   4   46.28    2.34
   3  -5   4   45.25    2.08
   3   5   5    0.12    0.31
  -3   5  -5    0.36    0.28
   3   5   5   -0.24    0.33
  -3  -5  -5    0.12    0.13
   3  -5   5    0.12    0.24
   3  -5   5    0.57    0.33
   3  -5   5    0.04    0.24
   3   5   6    2.09    0.37
   3   5   6    1.71    0.43
   3  -5   6    1.63    0.37
  -3  -5  -6    1.79    0.16
   3  -5   6    1.59    0.27
   3  -5   6    1.86    0.38
   3   5   7    0.24    0.38
   3   5   7   -0.12    0.45
   3  -5   7   -0.09    0.38
   3  -5   7    0.40    0.25
   3  -5   7    0.39    0.39
   3   5   8   -0.14    0.45
   3   5   8    0.08    0.40
   3  -5   8   -0.12    0.42
   3  -5   8    0.21    0.43
   3   5   9    0.25    0.47
   3   5   9    0.33    0.53
   3  -5   9    0.29    0.47
   3  -5   9    0.34    0.46
   3   5  10   -0.21    0.58
   3   5  10   -0.04    0.51
   3  -5  10    0.00    0.50
   3  -5  10    0.18    0.51
   3   5  11    0.45    0.65
   3   5  11    0.96    0.59
   3  -5  11    0.61    0.56
   3  -5  11   -0.47    0.55
  -3   6  11    1.40    0.70
  -3   6  11    2.44    0.56
  -3  -6  11    1.03    0.58
  -3  -6  11    1.26    0.63
  -3   6  10    0.41    0.62
  -3   6  10    0.88    0.47
  -3  -6  10    0.24    0.57
  -3   6   9    2.31    0.45
  -3   6   9    3.56    0.64
  -3  -6   9    3.37    0.57
  -3   6   8    2.76    0.41
  -3   6   8    2.92    0.55
  -3  -6   8    3.20    0.54
   3  -6  -8    2.32    0.35
  -3   6   7   28.67    1.71
  -3   6   7   28.34    1.47
   3  -6  -7   31.01    1.42
  -3  -6   7   28.59    1.52
  -3   6   6    3.89    0.51
   3   6  -6    4.71    0.37
  -3   6   6    5.16    0.46
   3  -6  -6    4.20    0.39
  -3  -6   6    5.20    0.50
  -3  -6   6    4.38    0.39
  -3   6   5    5.38    0.52
  -3   6   5    5.99    0.45
   3   6  -5    5.45    0.51
  -3  -6   5    6.02    0.50
   3  -6  -5    4.81    0.42
  -3  -6   5    6.30    0.52
   3  -6  -5    6.07    0.46
  -3   6   4    3.38    0.29
   3   6  -4    3.33    0.32
  -3   6   4    2.72    0.39
  -3   6   4    2.46    0.43
  -3  -6   4    2.71    0.32
   3  -6  -4    3.30    0.27
  -3  -6   4    2.50    0.38
   3  -6  -4    2.57    0.32
  -3   6   3   89.63    4.23
   3   6  -3   86.62    4.42
  -3   6   3   96.24    4.63
  -3   6   3   92.78    4.05
   3  -6  -3   90.09    4.23
  -3  -6   3   87.22    4.10
  -3  -6   3   86.60    4.42
   3  -6  -3   93.34    4.07
   3  -6  -3   85.37    4.04
  -3   6   2    0.19    0.28
   3   6  -2   -0.10    0.31
  -3   6   2    0.58    0.31
  -3   6   2    0.25    0.16
   3   6  -2    0.33    0.14
   3  -6  -2    0.13    0.17
   3  -6  -2    0.15    0.18
  -3  -6   2    0.08    0.26
  -3  -6   2    0.19    0.26
   3  -6  -2   -0.02    0.25
  -3   6   1    9.15    0.62
  -3   6   1    7.21    0.61
  -3   6   1    7.72    0.47
   3   6  -1    6.38    0.66
  -3  -6   1    8.93    0.57
   3  -6  -1    7.67    0.47
  -3  -6   1    6.94    0.52
   3  -6  -1    6.76    0.48
   3  -6  -1    7.48    0.53
  -3   6   0   -0.04    0.20
  -3   6   0   -0.18    0.26
   3   6   0   -0.97    0.30
  -3   6   0   -0.37    0.27
   3  -6   0    0.18    0.21
   3  -6   0   -0.13    0.24
   3  -6   0    0.21    0.17
  -3  -6   0    0.09    0.27
  -3  -6   0    0.26    0.24
  -3   6  -1   87.24    4.41
  -3   6  -1   84.29    4.47
   3   6   1   83.44    4.48
  -3   6  -1   89.48    4.24
   3   6   1   81.79    4.09
   3  -6   1   84.59    3.91
   3  -6   1   91.09    4.40
   3  -6   1   86.28    3.90
   3   6   2   -0.21    0.31
  -3   6  -2    0.08    0.19
  -3   6  -2   -0.29    0.26
   3   6   2    0.06    0.27
   3  -6   2   -0.30    0.21
   3  -6   2    0.26    0.26
   3  -6   2    0.05    0.25
  -3  -6  -2   -0.48    0.28
   3   6   3   45.18    2.25
  -3   6  -3   46.46    2.29
   3   6   3   44.39    2.46
  -3   6  -3   46.98    2.41
   3  -6   3   45.88    2.14
   3  -6   3   45.70    2.16
   3  -6   3   48.06    2.40
  -3   6  -4    0.05    0.28
  -3   6  -4    0.32    0.17
   3   6   4   -0.06    0.30
   3   6   4   -0.32    0.34
   3  -6   4    0.03    0.31
   3  -6   4    0.58    0.27
   3  -6   4    0.45    0.23
   3   6   5    0.48    0.33
   3   6   5    0.49    0.38
  -3   6  -5    0.44    0.30
   3  -6   5    0.55    0.34
  -3  -6  -5    0.34    0.12
   3  -6   5    0.46    0.28
   3  -6   5    0.36    0.26
   3   6   6    0.13    0.43
   3   6   6    0.44    0.38
   3  -6   6    0.21    0.39
   3  -6   6    0.07    0.37
   3  -6   6    0.14    0.28
   3   6   7   14.59    0.92
   3   6   7   12.33    1.01
   3  -6   7   15.42    0.80
   3  -6   7   13.81    0.86
   3  -6   7   15.57    0.91
   3   6   8    1.32    0.53
   3   6   8    1.65    0.46
   3  -6   8    1.30    0.46
   3  -6   8    0.82    0.46
   3   6   9    0.41    0.48
   3   6   9   -0.13    0.57
   3  -6   9   -0.33    0.48
   3  -6   9    0.06    0.48
   3   6  10   -0.16    0.61
   3   6  10    0.16    0.54
   3  -6  10   -0.12    0.52
   3  -6  10   -0.13    0.52
   3   6  11    1.09    0.62
   3  -6  11    2.21    0.61
  -3   7  11   -0.09    0.71
  -3  -7  11   -0.58    0.63
  -3   7  10    5.44    0.74
  -3  -7  10    4.51    0.68
  -3   7   9   -0.10    0.58
  -3   7   9    0.19    0.43
  -3  -7   9    1.04    0.55
  -3   7   8    5.83    0.50
  -3   7   8    4.10    0.63
   3  -7  -8    4.29    0.45
  -3  -7   8    4.61    0.60
  -3   7   7    0.72    0.48
  -3   7   7    1.54    0.36
   3  -7  -7    0.83    0.34
  -3  -7   7    0.85    0.30
  -3  -7   7    0.63    0.45
  -3   7   6   11.89    0.69
  -3   7   6   10.10    0.86
  -3  -7   6   10.36    0.79
  -3  -7   6   10.80    0.73
   3  -7  -6   10.34    0.70
  -3   7   5    1.29    0.47
  -3   7   5    1.20    0.42
  -3   7   5    1.90    0.30
   3  -7  -5    1.54    0.27
  -3  -7   5    1.73    0.33
  -3  -7   5    1.31    0.39
   3  -7  -5    1.00    0.34
  -3   7   4    3.32    0.45
  -3   7   4    4.05    0.33
  -3   7   4    2.62    0.48
  -3  -7   4    4.21    0.39
   3  -7  -4    3.17    0.38
  -3  -7   4    4.08    0.44
   3  -7  -4    3.95    0.31
  -3   7   3    3.08    0.29
  -3   7   3    2.98    0.24
  -3   7   3    1.88    0.43
  -3   7   3    2.64    0.42
   3  -7  -3    2.76    0.35
   3  -7  -3    3.20    0.27
  -3  -7   3    2.79    0.36
  -3  -7   3    2.57    0.38
   3  -7  -3    2.83    0.24
   3   7  -2   11.40    0.68
  -3   7   2   12.22    0.88
  -3   7   2   13.19    0.64
   3   7  -2    9.93    0.85
  -3   7   2   12.68    0.85
   3  -7  -2   11.82    0.64
   3  -7  -2   12.40    0.68
  -3  -7   2   11.57    0.75
  -3  -7   2   11.98    0.72
   3  -7  -2   11.92    0.72
  -3   7   1    0.63    0.36
  -3   7   1    0.61    0.32
  -3   7   1    1.31    0.23
   3   7  -1    0.30    0.38
  -3  -7   1    1.07    0.30
   3  -7  -1    1.06    0.30
   3  -7  -1    0.86    0.23
  -3  -7   1    0.92    0.31
   3  -7  -1    1.11    0.25
  -3   7   0   80.51    4.14
  -3   7   0   77.84    4.20
   3   7   0   80.52    4.23
   3  -7   0   79.98    3.67
  -3  -7   0   79.68    3.68
   3  -7   0   87.14    3.82
  -3  -7   0   77.69    4.00
  -3   7  -1    4.39    0.40
   3   7   1    4.59    0.49
  -3   7  -1    4.51    0.46
   3   7   1    4.01    0.42
  -3  -7  -1    3.57    0.43
   3  -7   1    4.53    0.40
  -3  -7  -1    4.51    0.35
   3  -7   1    4.99    0.38
   3  -7   1    5.21    0.51
   3   7   2    0.00    0.33
  -3   7  -2    0.64    0.23
  -3   7  -2    0.49    0.30
   3   7   2    0.35    0.31
   3  -7   2   -0.02    0.30
   3  -7   2    0.14    0.24
   3  -7   2   -0.01    0.29
  -3  -7  -2    0.22    0.22
  -3  -7  -2    0.15    0.33
  -3   7  -3    3.52    0.39
   3   7   3    3.48    0.45
   3   7   3    3.22    0.40
  -3   7  -3    3.67    0.31
   3  -7   3    3.66    0.34
  -3  -7  -3    3.69    0.29
   3  -7   3    3.75    0.40
   3  -7   3    4.04    0.39
   3   7   4   29.30    1.59
  -3   7  -4   32.05    1.59
  -3   7  -4   31.02    1.70
   3   7   4   31.01    1.76
   3  -7   4   31.26    1.51
   3  -7   4   33.24    1.68
   3  -7   4   31.64    1.55
  -3  -7  -4   30.98    1.45
  -3   7  -5    1.15    0.33
   3   7   5    0.87    0.36
   3   7   5    1.23    0.42
  -3  -7  -5    0.94    0.14
   3  -7   5    1.43    0.38
   3  -7   5    1.19    0.33
  -3   7  -6    2.40    0.37
   3   7   6    1.99    0.50
   3   7   6    2.62    0.45
   3  -7   6    1.17    0.44
   3  -7   6    1.49    0.35
   3   7   7   -0.56    0.46
   3   7   7    0.20    0.43
   3  -7   7    0.04    0.32
   3  -7   7    0.10    0.43
   3  -7   7    0.45    0.45
   3   7   8    3.56    0.61
   3   7   8    2.36    0.52
   3  -7   8    3.39    0.53
   3  -7   8    2.06    0.52
   3   7   9    1.03    0.61
   3   7   9    0.70    0.52
   3  -7   9    1.61    0.54
   3  -7   9    0.19    0.51
   3   7  10    1.01    0.57
   3   7  10    0.47    0.65
   3  -7  10    1.21    0.56
   3  -7  10    0.81    0.57
  -3   8  10    0.84    0.68
  -3  -8  10    0.91    0.64
  -3   8   9   -0.12    0.57
  -3  -8   9    0.41    0.58
  -3   8   8    3.01    0.45
  -3   8   8    2.67    0.62
  -3  -8   8    1.71    0.57
   3  -8  -8    1.51    0.41
  -3   8   7    0.06    0.51
  -3   8   7    0.83    0.37
  -3  -8   7   -0.23    0.47
   3  -8  -7    0.19    0.37
  -3   8   6    4.59    0.67
  -3   8   6    6.97    0.56
  -3   8   6    7.10    0.67
  -3  -8   6    6.14    0.60
   3  -8  -6    6.39    0.58
  -3  -8   6    6.42    0.60
  -3   8   5    0.67    0.30
  -3   8   5   -0.30    0.49
  -3   8   5    0.81    0.43
  -3  -8   5    0.50    0.42
  -3  -8   5    0.99    0.33
   3  -8  -5    0.30    0.36
  -3   8   4    8.98    0.58
  -3   8   4    9.39    0.77
  -3   8   4    9.71    0.82
  -3  -8   4    8.69    0.67
   3  -8  -4    9.20    0.69
  -3  -8   4    8.69    0.69
   3  -8  -4    9.38    0.60
  -3   8   3    7.28    0.74
  -3   8   3    8.13    0.71
   3  -8  -3    7.02    0.52
   3  -8  -3    7.06    0.46
  -3  -8   3    7.17    0.54
  -3  -8   3    6.61    0.54
   3  -8  -3    7.00    0.63
  -3   8   2   18.28    1.09
   3   8  -2   18.15    0.98
  -3   8   2   16.95    1.13
   3   8  -2   17.63    1.20
  -3   8   2   18.54    0.90
   3  -8  -2   17.65    0.90
  -3  -8   2   17.14    0.99
   3  -8  -2   16.55    0.97
  -3  -8   2   17.10    1.05
   3  -8  -2   18.81    0.97
  -3   8   1    0.67    0.37
  -3   8   1   -0.03    0.38
   3   8  -1   -0.07    0.41
  -3  -8   1    0.54    0.32
   3  -8  -1    0.06    0.33
   3  -8  -1    0.27    0.26
   3  -8  -1    0.10    0.24
  -3  -8   1    0.00    0.34
   3   8   0    1.83    0.46
  -3   8   0    2.21    0.39
  -3   8   0    1.90    0.42
   3  -8   0    2.70    0.32
   3  -8   0    2.16    0.37
  -3  -8   0    1.78    0.31
  -3  -8   0    1.71    0.38
  -3   8  -1   14.97    1.03
   3   8   1   16.14    0.92
  -3   8  -1   16.69    0.98
   3   8   1   15.11    1.04
  -3  -8  -1   14.98    0.95
   3  -8   1   16.48    0.88
  -3  -8  -1   15.55    0.84
   3  -8   1   15.56    0.89
   3   8   2    9.58    0.70
   3   8   2   10.27    0.82
  -3   8  -2   11.34    0.77
   3  -8   2   11.26    0.75
  -3  -8  -2   11.02    0.62
   3  -8   2   11.00    0.69
   3   8   3    9.02    0.66
  -3   8  -3    7.54    0.73
   3   8   3    9.27    0.77
  -3   8  -3   10.34    0.66
   3  -8   3    9.78    0.68
   3  -8   3    9.21    0.66
  -3  -8  -3    9.55    0.57
   3   8   4    1.25    0.38
  -3   8  -4    0.71    0.24
   3   8   4    0.68    0.43
  -3   8  -4    0.33    0.35
   3  -8   4    1.21    0.37
   3  -8   4    0.73    0.38
  -3  -8  -4    0.14    0.20
  -3   8  -5    0.07    0.34
   3   8   5   -0.16    0.45
   3   8   5    0.07    0.38
   3  -8   5    0.40    0.36
   3  -8   5    0.79    0.41
   3   8   6    3.78    0.59
   3   8   6    4.63    0.52
  -3   8  -6    5.15    0.46
   3  -8   6    3.55    0.53
   3  -8   6    4.83    0.46
   3   8   7    0.78    0.55
   3   8   7    0.62    0.46
   3  -8   7    1.88    0.48
   3  -8   7   -0.18    0.37
   3  -8   7    1.19    0.49
   3   8   8    1.68    0.50
   3   8   8    1.04    0.59
   3  -8   8    1.00    0.52
   3  -8   8    0.86    0.50
   3   8   9    0.21    0.54
   3   8   9    0.49    0.57
   3  -8   9   -0.07    0.53
   3  -8   9   -0.10    0.56
   3   8  10    0.60    0.58
   3  -8  10    1.25    0.61
  -3   9  10    1.84    0.75
  -3   9   9    6.12    0.78
  -3   9   9    4.17    0.80
  -3  -9   9    5.17    0.72
  -3   9   8    0.89    0.66
  -3   9   8    1.52    0.61
   3  -9  -8    2.03    0.45
  -3  -9   8    2.44    0.59
  -3   9   7    1.10    0.60
  -3   9   7    1.46    0.57
  -3   9   7    1.74    0.41
   3  -9  -7    1.23    0.44
  -3  -9   7    1.04    0.53
  -3   9   6    2.46    0.37
  -3   9   6    1.06    0.58
  -3   9   6    2.32    0.55
   3  -9  -6    1.77    0.44
  -3  -9   6    2.18    0.39
  -3  -9   6    1.33    0.50
  -3   9   5    4.29    0.64
  -3   9   5    6.99    0.54
  -3   9   5    4.13    0.60
   3  -9  -5    5.80    0.51
  -3  -9   5    5.52    0.49
  -3  -9   5    4.71    0.56
  -3   9   4    8.01    0.72
  -3   9   4    8.01    0.59
  -3   9   4    8.08    0.82
  -3  -9   4    9.14    0.71
  -3  -9   4    9.20    0.71
   3  -9  -4    7.74    0.71
   3   9  -3    2.96    0.24
  -3   9   3    1.74    0.50
  -3   9   3    2.12    0.48
  -3  -9   3    2.54    0.41
  -3  -9   3    3.06    0.44
   3  -9  -3    2.44    0.42
   3  -9  -3    2.29    0.28
  -3   9   2    0.67    0.46
  -3   9   2    0.65    0.42
   3   9  -2    0.10    0.26
   3   9  -2   -0.42    0.48
   3  -9  -2    0.57    0.37
   3  -9  -2    0.64    0.27
  -3  -9   2    0.02    0.39
  -3  -9   2    0.26    0.36
  -3   9   1    5.94    0.55
  -3   9   1    3.53    0.54
   3   9  -1    3.54    0.58
   3   9  -1    5.16    0.42
   3  -9  -1    5.00    0.49
  -3  -9   1    5.02    0.51
  -3  -9   1    5.15    0.46
   3  -9  -1    4.80    0.39
   3   9   0    9.76    0.84
  -3   9   0    9.72    0.79
  -3   9   0    9.00    0.71
   3  -9   0    9.11    0.70
  -3  -9   0    9.39    0.66
  -3  -9   0    8.25    0.72
   3  -9   0    9.19    0.61
  -3   9  -1    6.81    0.57
  -3   9  -1    6.29    0.63
   3   9   1    6.90    0.64
   3  -9   1    7.07    0.56
  -3  -9  -1    6.66    0.54
   3  -9   1    5.43    0.53
  -3   9  -2    3.10    0.44
   3   9   2    2.78    0.44
   3   9   2    2.66    0.48
   3  -9   2    2.84    0.45
  -3  -9  -2    2.94    0.32
   3  -9   2    2.05    0.40
  -3   9  -3    3.24    0.45
   3   9   3    2.85    0.51
   3   9   3    3.36    0.45
  -3  -9  -3    3.12    0.31
   3  -9   3    3.79    0.45
   3  -9   3    3.72    0.45
  -3   9  -4    6.23    0.57
   3   9   4    7.70    0.69
   3   9   4    7.79    0.66
   3  -9   4    6.67    0.59
   3  -9   4    7.14    0.64
   3   9   5    1.83    0.46
   3   9   5    1.95    0.53
  -3   9  -5    2.52    0.41
   3  -9   5    1.82    0.49
   3  -9   5    2.50    0.45
   3   9   6    2.98    0.58
   3   9   6    2.72    0.50
   3  -9   6    2.04    0.52
   3  -9   6    1.78    0.43
   3   9   7   -0.33    0.49
   3   9   7   -0.29    0.58
   3  -9   7   -0.07    0.42
   3  -9   7   -0.52    0.52
   3   9   8    0.21    0.62
   3   9   8    0.55    0.52
   3  -9   8    0.40    0.54
   3  -9   8    0.35    0.50
   3   9   9    0.14    0.65
   3   9   9    0.47    0.58
   3  -9   9    0.89    0.59
   3  -9   9    0.24    0.54
  -3  10   9    0.79    0.68
  -3  10   8    1.62    0.71
  -3  10   8    2.07    0.67
  -3 -10   8    3.12    0.63
  -3  10   7    3.65    0.67
  -3  10   7    3.17    0.66
  -3 -10   7    1.60    0.58
   3 -10  -7    2.60    0.49
  -3  10   6    1.11    0.56
  -3  10   6    0.45    0.61
  -3 -10   6    1.59    0.54
   3 -10  -6    1.02    0.45
  -3  10   5   -0.23    0.56
  -3  10   5    1.48    0.35
  -3  10   5    0.23    0.52
  -3 -10   5    0.33    0.40
   3 -10  -5    0.56    0.44
  -3 -10   5    1.01    0.50
  -3  10   4    3.68    0.60
  -3  10   4    3.84    0.57
  -3 -10   4    3.56    0.52
  -3 -10   4    3.32    0.48
   3 -10  -4    4.01    0.51
  -3  10   3    0.26    0.50
  -3  10   3    1.45    0.51
  -3 -10   3    0.56    0.44
   3 -10  -3    0.73    0.44
   3 -10  -3    0.59    0.27
  -3 -10   3    0.69    0.41
   3  10  -2    7.50    0.59
  -3  10   2    7.99    0.70
   3  10  -2    7.12    0.77
  -3  10   2    7.00    0.71
  -3 -10   2    7.89    0.74
   3 -10  -2    7.49    0.58
  -3 -10   2    9.14    0.66
   3 -10  -2    8.60    0.71
  -3  10   1    2.01    0.53
   3  10  -1    2.96    0.59
   3  10  -1    2.93    0.38
  -3  10   1    2.87    0.48
   3 -10  -1    2.44    0.45
   3 -10  -1    2.50    0.37
  -3 -10   1    3.20    0.47
  -3 -10   1    3.73    0.44
  -3  10   0    2.12    0.47
   3  10   0    2.84    0.55
   3  10   0    2.70    0.41
  -3  10   0    1.59    0.53
   3 -10   0    2.71    0.46
   3 -10   0    2.77    0.39
  -3 -10   0    2.39    0.40
  -3  10  -1    9.66    0.80
  -3  10  -1    9.15    0.86
   3  10   1   10.13    0.89
   3 -10   1    9.63    0.75
  -3 -10  -1    8.92    0.67
   3 -10   1    9.86    0.69
  -3  10  -2    5.35    0.58
   3  10   2    6.47    0.65
   3 -10   2    6.23    0.56
   3 -10   2    5.99    0.57
  -3 -10  -2    6.25    0.54
   3  10   3    1.17    0.50
  -3  10  -3    0.32    0.44
   3  10   3    1.31    0.42
  -3 -10  -3    0.70    0.28
   3 -10   3    1.37    0.45
   3 -10   3    0.74    0.44
   3  10   4    3.63    0.58
   3  10   4    2.05    0.46
  -3  10  -4    1.11    0.44
   3 -10   4    1.50    0.46
   3 -10   4    1.99    0.49
   3  10   5   -0.11    0.43
   3  10   5    0.49    0.50
   3 -10   5    0.10    0.47
   3 -10   5    0.33    0.49
   3  10   6    2.51    0.53
   3  10   6    2.24    0.61
   3 -10   6    3.12    0.54
   3 -10   6    2.43    0.49
   3  10   7    0.95    0.59
   3  10   7    1.12    0.53
   3 -10   7    0.92    0.57
   3 -10   7    0.02    0.47
   3  10   8    0.54    0.56
   3  10   8    0.54    0.62
   3 -10   8    0.30    0.58
   3 -10   8    1.16    0.61
  -3  11   8   -0.56    0.71
  -3  11   8    1.50    0.70
  -3 -11   8   -0.17    0.63
  -3  11   7    0.32    0.64
  -3  11   7    0.62    0.64
  -3 -11   7   -0.27    0.59
   3 -11  -7    0.13    0.50
  -3  11   6    0.11    0.62
  -3  11   6   -0.31    0.58
   3 -11  -6    0.14    0.48
  -3 -11   6   -0.01    0.55
  -3  11   5   10.17    0.94
  -3  11   5    6.64    0.78
   3 -11  -5    8.72    0.77
  -3 -11   5    9.90    0.82
  -3  11   4    0.60    0.56
  -3  11   4    1.15    0.60
   3 -11  -4    1.20    0.48
  -3 -11   4    1.29    0.50
  -3  11   3    2.16    0.56
  -3  11   3    2.39    0.62
  -3 -11   3    2.11    0.49
   3 -11  -3    3.08    0.52
   3  11  -2   -1.24    0.57
  -3  11   2   -0.58    0.53
  -3  11   2   -0.23    0.52
  -3 -11   2   -0.37    0.45
   3 -11  -2   -0.03    0.32
   3 -11  -2    0.31    0.48
   3  11  -1    8.26    0.70
  -3  11   1    9.56    0.85
  -3  11   1    6.58    0.76
   3  11  -1    8.46    0.85
  -3 -11   1    7.43    0.63
   3 -11  -1   10.56    0.78
   3 -11  -1   10.57    0.66
  -3  11   0    0.25    0.55
   3  11   0    0.59    0.40
   3  11   0   -0.24    0.56
  -3  11   0    1.26    0.49
   3 -11   0    0.08    0.44
  -3 -11   0    0.16    0.39
   3 -11   0    0.61    0.37
   3  11   1   13.26    0.92
  -3  11  -1   10.70    1.03
   3  11   1   12.62    1.02
  -3  11  -1   12.96    0.95
  -3 -11  -1   12.58    0.79
   3 -11   1   13.76    0.89
   3 -11   1   11.41    0.81
   3  11   2    0.39    0.54
  -3  11  -2   -0.23    0.46
  -3 -11  -2    0.49    0.34
   3 -11   2    0.08    0.48
   3 -11   2   -0.23    0.43
   3  11   3    0.35    0.45
   3  11   3    0.62    0.50
  -3  11  -3   -0.06    0.47
   3 -11   3    0.72    0.47
   3 -11   3    1.06    0.47
   3  11   4    0.08    0.47
   3  11   4   -0.16    0.52
   3 -11   4   -0.28    0.46
   3 -11   4   -0.67    0.49
   3  11   5    6.22    0.63
   3  11   5    6.36    0.71
   3 -11   5    5.50    0.65
   3 -11   5    6.46    0.64
   3  11   6   -0.03    0.60
   3  11   6    0.15    0.49
   3 -11   6    0.71    0.57
   3 -11   6    0.40    0.50
   3  11   7    0.17    0.52
   3  11   7    0.99    0.64
   3 -11   7   -0.50    0.52
   3 -11   7    0.33    0.50
   3  11   8    0.64    0.59
   3 -11   8    0.54    0.63
  -3  12   7    1.73    0.71
  -3  12   7    0.32    0.74
  -3 -12   7    0.51    0.65
   3 -12  -7    0.67    0.55
  -3  12   6    0.41    0.64
  -3  12   6   -0.06    0.65
   3 -12  -6    0.70    0.53
  -3 -12   6    1.01    0.61
  -3  12   5    0.60    0.61
  -3  12   5   -0.61    0.64
  -3 -12   5    0.46    0.55
   3 -12  -5    0.27    0.52
  -3  12   4    3.30    0.66
  -3  12   4    3.18    0.66
  -3 -12   4    2.55    0.58
   3 -12  -4    2.84    0.56
  -3  12   3    0.23    0.60
  -3  12   3    0.19    0.59
   3 -12  -3   -0.39    0.52
  -3 -12   3   -0.18    0.49
  -3  12   2    9.64    0.92
  -3  12   2    7.31    0.81
   3  12  -2    8.56    0.90
  -3 -12   2    8.93    0.76
   3 -12  -2    8.59    0.71
  -3  12   1    0.20    0.54
  -3  12   1   -0.44    0.58
   3  12  -1    0.66    0.62
   3 -12  -1   -0.31    0.51
   3 -12  -1    0.77    0.40
  -3 -12   1    0.62    0.44
  -3  12   0    2.19    0.56
  -3  12   0    1.71    0.63
   3  12   0    2.32    0.63
  -3 -12   0    1.52    0.45
   3 -12   0    1.87    0.54
   3 -12   0    2.18    0.45
   3  12   1    0.39    0.48
  -3  12  -1   -0.29    0.51
   3  12   1   -0.14    0.59
  -3  12  -1   -1.09    0.62
   3 -12   1   -0.14    0.52
   3 -12   1   -0.01    0.45
  -3 -12  -1   -0.14    0.39
   3  12   2   11.00    0.91
   3  12   2   10.58    0.94
   3 -12   2    8.64    0.80
   3 -12   2   10.47    0.80
   3  12   3    0.50    0.59
   3 -12   3   -0.76    0.52
   3 -12   3    0.83    0.49
   3  12   4    1.07    0.51
   3  12   4    0.11    0.59
   3 -12   4    0.44    0.52
   3 -12   4   -0.21    0.53
   3  12   5    0.17    0.61
   3  12   5    0.20    0.51
   3 -12   5   -0.11    0.53
   3 -12   5   -0.16    0.53
   3  12   6    4.61    0.63
   3 -12   6    4.56    0.63
   3 -12   6    4.59    0.63
  -3  13   6   -0.26    0.70
  -3  13   6   -0.13    0.69
   3 -13  -6   -0.08    0.55
  -3  13   5    3.29    0.76
  -3  13   5    3.29    0.72
   3 -13  -5    2.85    0.60
  -3 -13   5    2.81    0.64
  -3  13   4    1.16    0.67
  -3  13   4    1.00    0.65
   3 -13  -4    1.17    0.53
  -3 -13   4    1.61    0.59
  -3  13   3    2.11    0.67
  -3  13   3    2.63    0.66
  -3 -13   3    2.13    0.57
   3 -13  -3    3.48    0.60
   3  13  -2   -0.13    0.72
  -3  13   2    0.06    0.58
  -3  13   2    0.70    0.65
  -3 -13   2   -0.56    0.51
   3 -13  -2    0.15    0.56
  -3  13   1    1.18    0.66
   3  13  -1    1.49    0.70
  -3  13   1    3.10    0.64
  -3 -13   1    1.74    0.52
   3 -13  -1    3.16    0.61
  -3  13   0   -0.23    0.66
   3  13   0    0.00    0.63
  -3  13   0   -0.18    0.56
  -3 -13   0   -0.11    0.45
   3 -13   0    0.07    0.47
   3 -13   0   -0.22    0.54
  -3  13  -1   -0.64    0.67
   3  13   1    0.62    0.65
   3 -13   1    1.30    0.58
   3 -13   1    1.49    0.49
   3  13   2    1.01    0.57
   3  13   2    0.18    0.65
   3 -13   2   -0.16    0.58
   3 -13   2    0.27    0.52
   3  13   3    1.07    0.62
   3  13   3    0.26    0.66
   3 -13   3    0.50    0.54
   3 -13   3    0.45    0.52
   3  13   4    0.06    0.65
   3 -13   4   -0.41    0.57
   3 -13   4    0.37    0.57
   3  13   5    2.84    0.60
   3 -13   5    1.99    0.62
   3 -13   5    1.66    0.63
  -3  14   4    1.64    0.74
   3 -14  -4    0.93    0.62
  -3 -14   4    0.96    0.62
  -3  14   3    1.13    0.68
  -3  14   3    0.51    0.68
  -3 -14   3    0.30    0.59
   3 -14  -3    1.61    0.63
  -3  14   2    1.47    0.71
   3  14  -2    1.98    0.81
  -3  14   2    2.40    0.69
   3 -14  -2    2.08    0.62
  -3 -14   2    1.57    0.57
  -3  14   1   -0.86    0.69
   3  14  -1   -0.84    0.73
  -3 -14   1    0.16    0.54
   3 -14  -1    0.20    0.52
  -3  14   0   -0.58    0.69
   3  14   0   -0.43    0.70
   3 -14   0   -0.81    0.56
   3  14   1   -0.75    0.69
   3 -14   1   -0.75    0.49
   3 -14   1   -0.42    0.53
   3  14   2    1.76    0.71
   3 -14   2    1.58    0.57
   3 -14   2    1.84    0.62
   3 -14   3    1.80    0.60
   3 -14   3    1.37    0.65
  -4   0  12    1.96    0.74
  -4   0  12    2.59    0.62
  -4   0  11   -0.48    0.63
  -4   0  11   -0.06    0.54
  -4   0  10    0.37    0.39
  -4   0  10   -0.40    0.53
  -4   0  10    0.23    0.50
  -4   0  10    0.47    0.39
  -4   0   9    0.13    0.35
  -4   0   9    0.17    0.37
  -4   0   9   -0.45    0.48
  -4   0   9    0.08    0.42
  -4   0   8   39.07    2.05
  -4   0   8   44.54    2.11
  -4   0   8   39.42    1.93
  -4   0   7   -0.06    0.32
  -4   0   7   -0.13    0.28
  -4   0   7   -0.01    0.28
  -4   0   7   -0.16    0.16
  -4   0   6    3.67    0.36
  -4   0   6    4.40    0.38
  -4   0   6    4.52    0.33
  -4   0   5   -0.40    0.15
  -4   0   5   -0.80    0.23
  -4   0   4  236.68   11.53
  -4   0   4  235.94   11.97
  -4   0   3    0.01    0.16
  -4   0   3    0.01    0.19
   4   0  -2   85.58    4.11
  -4   0   2   82.93    3.97
  -4   0   2   84.69    4.11
   4   0  -2   69.99    3.96
   4   0  -1   -0.20    0.14
  -4   0   1   -0.31    0.16
   4   0  -1   -0.14    0.13
  -4   0   1   -0.23    0.13
  -4   0   1    0.17    0.14
   4   0   0   36.93    1.93
  -4   0   0   37.03    1.93
  -4   0   0   37.27    1.86
   4   0   0   38.61    1.86
  -4   0   0   37.66    1.78
   4   0   0   38.39    1.79
   4   0   0   37.09    1.93
  -4   0  -1    0.16    0.17
  -4   0  -1   -0.10    0.13
   4   0   1   -0.03    0.15
   4   0   1    0.00    0.13
  -4   0  -1   -0.16    0.15
  -4   0  -1    0.04    0.13
   4   0   1    0.01    0.14
   4   0   2   21.34    1.14
  -4   0  -2   20.41    1.15
  -4   0  -2   21.09    1.08
  -4   0  -2   21.64    1.05
   4   0   2   21.58    1.01
   4   0   2   22.28    1.06
   4   0   2   20.67    1.08
  -4   0  -2   20.81    1.00
  -4   0  -3   -0.12    0.17
   4   0   3   -0.06    0.14
   4   0   3   -0.07    0.18
   4   0   3   -0.08    0.19
   4   0   3    0.36    0.19
  -4   0  -3   -0.15    0.22
  -4   0  -3   -0.10    0.15
  -4   0  -3   -0.02    0.17
   4   0   4   42.14    2.09
  -4   0  -4   42.69    1.92
  -4   0  -4   41.58    2.09
  -4   0  -4   42.58    1.95
   4   0   4   42.66    1.95
   4   0   4   41.69    2.05
  -4   0  -5   -0.25    0.21
   4   0   5   -0.05    0.16
   4   0   5    0.07    0.24
   4   0   5   -0.12    0.21
  -4   0  -5   -0.18    0.14
   4   0   6   44.82    2.06
  -4   0  -6   44.86    1.99
   4   0   6   44.38    2.19
   4   0   6   42.07    2.15
   4   0   7   -0.13    0.34
   4   0   7    0.26    0.21
   4   0   7    0.06    0.29
   4   0   8    4.20    0.41
   4   0   8    3.71    0.48
   4   0   8    5.05    0.59
   4   0   9    0.98    0.44
   4   0   9    0.43    0.53
   4   0   9    1.00    0.36
   4   0  10    1.84    0.51
   4   0  10    1.79    0.41
   4   0  10    0.63    0.59
   4   0  11   -0.35    0.53
   4   0  11   -0.24    0.64
  -4   1  12    0.05    0.57
  -4   1  12   -1.05    0.65
  -4  -1  12   -0.93    0.70
  -4  -1  12   -0.25    0.58
  -4   1  11    2.05    0.56
  -4   1  11    1.68    0.64
  -4  -1  11    2.81    0.50
  -4  -1  11    1.13    0.65
  -4  -1  11    2.69    0.58
  -4   1  10   -0.28    0.42
  -4   1  10   -0.65    0.53
  -4   1  10    0.12    0.48
  -4  -1  10   -0.20    0.42
  -4  -1  10    0.11    0.49
  -4  -1  10    0.56    0.38
  -4   1   9    1.99    0.35
  -4   1   9    2.24    0.47
  -4   1   9    1.70    0.51
  -4   1   9    2.50    0.44
  -4  -1   9    1.84    0.46
  -4  -1   9    1.97    0.41
  -4  -1   9    2.60    0.38
  -4   1   8    5.38    0.58
  -4   1   8    4.82    0.48
  -4   1   8    5.23    0.51
  -4   1   8    6.10    0.49
  -4  -1   8    6.94    0.54
  -4  -1   8    4.98    0.46
  -4  -1   8    4.94    0.52
  -4   1   7   21.15    1.04
  -4   1   7   20.82    1.17
  -4   1   7   20.45    1.29
  -4   1   7   22.86    1.11
  -4  -1   7   24.57    1.06
  -4  -1   7   24.75    1.21
  -4  -1   7   21.05    1.12
  -4   1   6    2.28    0.33
  -4   1   6    3.05    0.23
  -4   1   6    2.37    0.36
  -4   1   6    2.59    0.29
  -4  -1   6    3.16    0.35
  -4  -1   6    2.80    0.31
  -4   1   5  106.26    4.47
  -4   1   5   96.91    5.14
  -4   1   5   94.66    4.70
  -4  -1   5   96.40    4.88
  -4  -1   5  103.15    5.07
  -4   1   4   -0.15    0.23
  -4   1   4    0.11    0.17
  -4   1   4    0.85    0.21
  -4  -1   4    0.64    0.18
  -4  -1   4    0.01    0.20
  -4   1   3    8.16    0.47
   4   1  -3    7.95    0.50
  -4   1   3    7.11    0.53
  -4   1   3    8.60    0.50
  -4  -1   3    9.02    0.50
  -4  -1   3    8.43    0.51
  -4   1   2   31.01    1.55
   4   1  -2   35.87    1.70
  -4   1   2   31.11    1.76
  -4   1   2   37.35    1.76
   4   1  -2   37.62    1.75
   4  -1  -2   29.33    1.76
  -4  -1   2   36.96    1.75
  -4  -1   2   33.43    1.76
  -4  -1   2   32.85    1.70
   4   1  -1  202.83    9.29
   4   1  -1  177.20    8.82
  -4   1   1  172.63    8.82
  -4   1   1  168.65    9.18
  -4   1   1  174.94    8.09
  -4   1   1  168.49    9.27
   4   1  -1  178.41    8.51
  -4   1   1  207.00    8.50
   4   1  -1  205.81    9.18
   4  -1  -1  180.94    9.27
  -4  -1   1  175.19    8.82
  -4  -1   1  173.07    8.52
  -4  -1   1  175.49    9.19
  -4  -1   1  189.98    9.30
   4  -1  -1  163.12    9.17
   4   1   0    0.37    0.13
   4   1   0    0.24    0.15
  -4   1   0    0.22    0.13
   4   1   0    0.21    0.14
   4   1   0    0.33    0.17
  -4   1   0    0.40    0.10
  -4   1   0    0.21    0.16
  -4   1   0    0.30    0.14
  -4   1   0   -0.06    0.15
  -4  -1   0    0.37    0.12
   4  -1   0    0.19    0.14
   4  -1   0    0.26    0.14
  -4  -1   0    0.31    0.16
  -4  -1   0    0.54    0.15
   4  -1   0    0.31    0.11
  -4  -1   0    0.40    0.16
   4   1   1    6.04    0.42
   4   1   1    6.37    0.39
   4   1   1    5.54    0.35
  -4   1  -1    6.25    0.35
  -4   1  -1    5.84    0.36
   4   1   1    5.57    0.39
  -4   1  -1    5.73    0.42
  -4   1  -1    5.63    0.35
  -4   1  -1    5.54    0.37
   4  -1   1    5.93    0.37
  -4  -1  -1    5.69    0.39
   4  -1   1    6.14    0.38
   4  -1   1    5.95    0.38
  -4  -1  -1    6.29    0.42
   4  -1   1    6.11    0.37
  -4  -1  -1    5.83    0.43
  -4  -1  -1    6.00    0.40
   4   1   2    8.18    0.49
  -4   1  -2    8.07    0.46
  -4   1  -2    7.74    0.52
  -4   1  -2    7.57    0.45
  -4   1  -2    7.76    0.43
   4   1   2    7.88    0.45
   4   1   2    7.44    0.52
   4   1   2    7.86    0.53
  -4   1  -2    8.68    0.47
   4  -1   2    8.01    0.47
  -4  -1  -2    8.03    0.48
   4  -1   2    8.13    0.47
   4  -1   2    8.12    0.52
   4  -1   2    7.80    0.44
  -4  -1  -2    7.32    0.49
  -4  -1  -2    7.75    0.45
  -4  -1  -2    8.26    0.54
   4   1   3   38.81    2.01
   4   1   3   37.45    1.84
   4   1   3   37.50    1.99
   4   1   3   38.98    1.89
  -4   1  -3   37.48    1.76
   4   1   3   39.03    1.75
  -4   1  -3   36.61    1.98
  -4   1  -3   37.00    1.87
  -4   1  -3   39.08    1.73
  -4   1  -3   39.26    1.83
  -4  -1  -3   37.17    1.90
  -4  -1  -3   36.98    1.75
  -4  -1  -3   38.97    1.84
   4  -1   3   38.29    1.76
   4  -1   3   37.98    1.98
   4  -1   3   37.85    1.84
   4  -1   3   37.19    1.87
  -4   1  -4   17.41    0.85
  -4   1  -4   16.96    0.98
   4   1   4   17.24    0.90
  -4   1  -4   16.30    0.80
   4   1   4   16.58    0.89
   4   1   4   16.56    0.98
   4   1   4   16.67    0.82
  -4   1  -4   16.58    0.85
   4  -1   4   17.72    0.96
   4  -1   4   17.00    0.85
   4  -1   4   16.04    0.87
   4  -1   4   17.09    0.85
  -4  -1  -4   16.77    0.83
  -4  -1  -4   16.01    0.90
   4   1   5    8.95    0.53
  -4   1  -5    8.59    0.48
   4   1   5    8.56    0.60
   4   1   5    8.91    0.55
   4   1   5    9.01    0.67
   4  -1   5    8.55    0.55
   4  -1   5    9.23    0.58
  -4  -1  -5    8.86    0.54
   4  -1   5    9.02    0.49
   4   1   6    0.67    0.32
   4   1   6    0.24    0.22
   4   1   6    0.41    0.24
   4  -1   6    0.72    0.28
  -4  -1  -6    0.15    0.23
   4  -1   6    0.42    0.31
  -4  -1  -6   -0.08    0.14
   4   1   7    0.32    0.24
   4   1   7    0.41    0.27
   4   1   7    0.05    0.40
   4   1   7    0.67    0.35
   4  -1   7   -0.16    0.34
   4  -1   7    0.33    0.30
   4  -1   7    0.01    0.14
   4   1   8    0.41    0.39
   4   1   8    0.93    0.44
   4   1   8    1.59    0.32
   4  -1   8    0.72    0.35
   4  -1   8    0.34    0.38
   4   1   9    4.79    0.64
   4   1   9    5.44    0.56
   4   1   9    5.25    0.45
   4  -1   9    4.34    0.48
   4  -1   9    4.74    0.55
   4   1  10    0.01    0.48
   4   1  10   -0.46    0.57
   4  -1  10    0.18    0.56
   4  -1  10    0.33    0.41
   4  -1  10    0.87    0.46
   4   1  11    0.27    0.65
   4   1  11    0.19    0.54
   4  -1  11    0.61    0.54
   4  -1  11    0.88    0.67
  -4   2  12    0.07    0.72
  -4   2  12    1.41    0.60
  -4  -2  12   -0.96    0.58
  -4   2  11   -0.19    0.51
  -4   2  11    0.14    0.64
  -4   2  11    0.96    0.51
  -4  -2  11    0.69    0.55
  -4  -2  11    1.48    0.50
  -4   2  10    0.67    0.48
  -4   2  10    0.79    0.55
  -4  -2  10    0.95    0.49
  -4  -2  10    0.99    0.47
  -4   2   9    1.65    0.30
  -4   2   9    1.55    0.45
  -4   2   9    0.94    0.51
  -4  -2   9    2.23    0.45
  -4  -2   9    1.64    0.47
  -4  -2   9    2.36    0.36
  -4   2   8   24.02    1.31
  -4   2   8   23.85    1.43
  -4   2   8   23.43    1.18
  -4  -2   8   24.74    1.31
  -4  -2   8   25.96    1.25
  -4   2   7    2.59    0.41
  -4   2   7    2.01    0.27
  -4   2   7    2.79    0.36
  -4  -2   7    2.74    0.38
  -4  -2   7    2.98    0.33
  -4   2   6    6.98    0.64
  -4   2   6    7.05    0.52
  -4   2   6    7.58    0.49
  -4   2   6    8.63    0.46
  -4  -2   6    8.31    0.58
  -4  -2   6    7.74    0.55
  -4   2   5    9.17    0.66
  -4   2   5   10.56    0.53
  -4   2   5    9.21    0.55
  -4  -2   5    9.62    0.61
  -4  -2   5   10.29    0.60
  -4  -2   5    8.33    0.60
  -4   2   4   36.28    2.09
  -4   2   4   43.57    1.83
   4   2  -4   41.57    2.00
  -4   2   4   38.96    1.91
  -4  -2   4   38.03    1.99
  -4  -2   4   41.25    2.05
  -4   2   3   65.93    3.35
  -4   2   3   65.48    3.05
  -4   2   3   57.98    3.33
  -4   2   3   71.94    2.93
   4   2  -3   69.94    3.19
  -4  -2   3   65.34    3.20
   4  -2  -3   59.07    2.93
   4  -2  -3   58.28    3.34
  -4  -2   3   69.28    3.29
  -4   2   2   44.24    2.12
  -4   2   2   44.73    2.19
   4   2  -2   50.55    2.38
  -4   2   2   43.45    2.41
  -4   2   2   53.05    2.13
   4   2  -2   54.14    2.32
  -4   2   2   46.63    2.42
  -4  -2   2   44.44    2.38
   4  -2  -2   45.45    2.41
   4  -2  -2   43.04    2.12
   4  -2  -2   40.75    2.40
  -4  -2   2   49.23    2.32
  -4  -2   2   47.75    2.42
   4   2  -1   16.75    0.91
  -4   2   1   16.66    0.83
  -4   2   1   17.29    0.95
   4   2  -1   19.29    0.92
  -4   2   1   18.30    0.93
  -4   2   1   16.66    0.82
   4   2  -1   17.84    0.96
  -4  -2   1   16.80    0.90
  -4  -2   1   17.69    0.92
   4  -2  -1   17.67    0.84
   4  -2  -1   17.36    0.95
  -4  -2   1   17.92    0.89
   4  -2  -1   16.17    0.95
  -4  -2   1   16.92    0.95
  -4   2   0    0.54    0.13
   4   2   0    0.51    0.18
   4   2   0    0.50    0.17
  -4   2   0    0.52    0.18
   4   2   0    0.61    0.15
  -4   2   0    0.62    0.15
   4   2   0    0.54    0.18
   4  -2   0    0.48    0.14
   4  -2   0    0.40    0.17
  -4  -2   0    0.44    0.16
  -4  -2   0    0.42    0.18
   4  -2   0    0.40    0.11
   4  -2   0    0.60    0.16
   4  -2   0    0.67    0.13
  -4  -2   0    0.30    0.19
  -4  -2   0    0.49    0.16
  -4   2  -1    7.49    0.42
   4   2   1    7.28    0.46
  -4   2  -1    7.09    0.49
   4   2   1    6.86    0.47
  -4   2  -1    7.28    0.45
  -4   2  -1    7.71    0.44
   4   2   1    7.49    0.48
   4   2   1    7.41    0.49
  -4  -2  -1    6.96    0.49
  -4  -2  -1    8.37    0.51
  -4  -2  -1    8.07    0.48
   4  -2   1    6.95    0.48
   4  -2   1    7.63    0.42
   4  -2   1    7.46    0.44
   4  -2   1    8.10    0.44
  -4   2  -2   84.40    4.43
  -4   2  -2   88.70    3.90
   4   2   2   87.19    4.48
   4   2   2   82.96    4.10
  -4   2  -2   87.51    3.94
  -4   2  -2   81.47    4.24
   4   2   2   85.46    4.43
   4   2   2   87.65    4.26
   4  -2   2   85.59    4.09
   4  -2   2   88.68    3.94
   4  -2   2   84.98    4.43
  -4  -2  -2   84.06    4.27
  -4  -2  -2   88.85    4.11
  -4  -2  -2   93.66    4.49
   4  -2   2   92.10    3.91
  -4  -2  -2   86.87    3.92
   4   2   3    3.76    0.29
  -4   2  -3    3.09    0.31
  -4   2  -3    3.54    0.28
   4   2   3    3.67    0.31
  -4   2  -3    2.89    0.25
   4   2   3    3.25    0.31
   4   2   3    2.83    0.32
  -4   2  -3    3.54    0.30
   4  -2   3    4.05    0.29
  -4  -2  -3    3.78    0.30
   4  -2   3    3.31    0.29
  -4  -2  -3    3.20    0.30
   4  -2   3    3.81    0.30
   4  -2   3    3.35    0.26
  -4  -2  -3    3.59    0.30
   4   2   4    4.44    0.35
  -4   2  -4    3.42    0.30
  -4   2  -4    3.26    0.35
   4   2   4    4.13    0.37
   4   2   4    3.80    0.37
  -4  -2  -4    3.98    0.26
   4  -2   4    2.86    0.33
   4  -2   4    3.98    0.32
   4  -2   4    3.69    0.32
  -4  -2  -4    3.69    0.32
   4   2   5   21.26    1.10
   4   2   5   19.90    1.18
   4   2   5   19.93    1.08
   4  -2   5   20.46    1.02
  -4  -2  -5   20.69    0.99
   4  -2   5   20.01    1.05
   4   2   6   32.02    1.47
   4   2   6   32.64    1.62
   4   2   6   31.88    1.75
   4   2   6   30.85    1.59
  -4  -2  -6   32.09    1.49
   4  -2   6   29.32    1.59
   4  -2   6   30.48    1.52
   4   2   7    4.70    0.34
   4   2   7    3.51    0.50
   4   2   7    3.85    0.45
   4  -2   7    2.31    0.42
  -4  -2  -7    4.51    0.33
   4  -2   7    3.71    0.40
   4   2   8    6.12    0.62
   4   2   8    6.78    0.51
   4   2   8    6.10    0.56
   4  -2   8    5.99    0.51
   4  -2   8    5.41    0.55
   4   2   9    0.29    0.31
   4   2   9   -0.18    0.50
   4   2   9    0.65    0.44
   4  -2   9    0.13    0.43
   4  -2   9    0.35    0.39
   4   2  10   -0.36    0.58
   4   2  10    0.35    0.49
   4  -2  10   -0.24    0.44
   4  -2  10    0.42    0.48
   4   2  11   -0.52    0.64
   4   2  11    0.08    0.54
   4  -2  11    0.52    0.53
   4  -2  11   -0.12    0.48
  -4   3  12   -0.35    0.70
  -4   3  12    0.48    0.58
  -4  -3  12   -0.38    0.56
  -4   3  11    0.46    0.62
  -4   3  11    0.04    0.53
  -4  -3  11   -0.55    0.50
  -4  -3  11    0.40    0.53
  -4   3  10   12.83    1.00
  -4   3  10   12.69    0.90
  -4  -3  10   11.20    0.87
  -4  -3  10   11.50    0.85
  -4   3   9    0.34    0.38
  -4   3   9    0.32    0.51
  -4  -3   9   -0.10    0.33
  -4  -3   9    0.09    0.45
  -4   3   8    2.69    0.39
  -4   3   8    2.58    0.50
  -4   3   8    2.25    0.26
  -4  -3   8    3.29    0.44
  -4  -3   8    2.50    0.36
  -4   3   7    3.21    0.45
  -4   3   7    3.84    0.32
  -4   3   7    3.59    0.38
  -4  -3   7    2.99    0.42
  -4  -3   7    3.00    0.35
  -4   3   6   23.27    1.09
  -4   3   6   22.02    1.31
  -4   3   6   20.75    1.17
  -4  -3   6   24.89    1.19
  -4  -3   6   21.88    1.23
  -4  -3   6   25.55    1.24
  -4   3   5   12.49    0.68
   4   3  -5   14.46    0.72
  -4   3   5   10.91    0.77
  -4  -3   5   12.62    0.73
   4  -3  -5   11.33    0.67
  -4  -3   5   13.34    0.74
  -4  -3   5   12.61    0.70
  -4   3   4   13.36    0.72
   4   3  -4   15.68    0.79
  -4   3   4   13.33    0.89
  -4   3   4   14.38    0.73
  -4   3   4   13.36    0.83
  -4  -3   4   15.06    0.76
  -4  -3   4   15.49    0.84
   4  -3  -4   13.81    0.73
   4  -3  -4   13.60    0.84
  -4  -3   4   14.68    0.81
   4   3  -3    1.53    0.21
  -4   3   3    1.95    0.15
  -4   3   3    1.52    0.23
  -4   3   3    1.82    0.20
  -4   3   3    1.58    0.16
  -4   3   3    1.66    0.29
   4  -3  -3    1.90    0.22
   4  -3  -3    1.78    0.22
  -4  -3   3    1.82    0.24
  -4  -3   3    1.21    0.13
  -4  -3   3    1.87    0.22
  -4   3   2   46.06    2.08
   4   3  -2   47.71    2.32
  -4   3   2   44.26    2.07
  -4   3   2   44.15    2.13
  -4   3   2   43.99    2.37
   4   3  -2   44.59    2.26
   4   3  -2   46.85    2.38
  -4   3   2   44.01    2.36
  -4  -3   2   46.61    2.31
   4  -3  -2   44.09    2.36
   4  -3  -2   47.77    2.37
   4  -3  -2   43.93    2.08
  -4  -3   2   47.44    2.37
  -4  -3   2   45.43    2.27
   4   3  -1   45.46    2.28
  -4   3   1   47.49    2.10
   4   3  -1   47.10    2.35
  -4   3   1   47.85    2.39
  -4   3   1   46.79    2.09
   4   3  -1   43.17    2.41
  -4   3   1   45.58    2.38
   4  -3  -1   43.88    2.37
   4  -3  -1   44.95    2.10
  -4  -3   1   46.89    2.40
  -4  -3   1   47.86    2.21
  -4  -3   1   46.01    2.28
   4  -3  -1   45.91    2.10
   4  -3  -1   43.90    2.40
  -4   3   0  133.70    7.21
  -4   3   0  146.12    6.40
   4   3   0  150.07    6.69
  -4   3   0  139.28    7.28
   4   3   0  142.63    6.95
  -4   3   0  141.68    6.37
   4   3   0  147.27    7.30
   4   3   0  142.19    7.20
   4  -3   0  142.83    6.66
  -4  -3   0  141.61    7.29
   4  -3   0  141.36    6.37
   4  -3   0  141.76    6.40
  -4  -3   0  138.73    6.68
  -4  -3   0  139.52    6.95
   4  -3   0  140.91    7.21
   4  -3   0  144.34    7.29
   4   3   1   12.65    0.71
  -4   3  -1   12.58    0.67
   4   3   1   12.92    0.73
   4   3   1   12.94    0.73
   4   3   1   12.02    0.75
  -4   3  -1   12.76    0.66
  -4   3  -1   12.53    0.74
  -4  -3  -1   13.29    0.78
   4  -3   1   12.41    0.66
   4  -3   1   12.92    0.74
   4  -3   1   13.05    0.75
   4  -3   1   12.89    0.65
   4  -3   1   12.85    0.67
  -4  -3  -1   12.98    0.74
  -4  -3  -1   13.04    0.73
   4   3   2    4.30    0.43
  -4   3  -2    4.76    0.36
  -4   3  -2    5.43    0.40
  -4   3  -2    5.20    0.33
   4   3   2    4.73    0.44
   4   3   2    4.74    0.39
  -4   3  -2    5.00    0.42
   4   3   2    4.70    0.42
  -4  -3  -2    4.88    0.42
   4  -3   2    4.92    0.36
  -4  -3  -2    5.06    0.43
   4  -3   2    4.95    0.38
   4  -3   2    4.96    0.36
   4  -3   2    5.21    0.41
  -4  -3  -2    5.24    0.45
   4   3   3   19.74    1.08
  -4   3  -3   17.14    0.94
  -4   3  -3   18.22    1.06
   4   3   3   20.28    1.04
   4   3   3   18.80    0.98
  -4   3  -3   19.65    0.92
   4  -3   3   18.30    1.04
   4  -3   3   17.85    0.97
  -4  -3  -3   19.50    0.91
   4  -3   3   18.64    0.94
   4  -3   3   19.17    0.92
  -4  -3  -3   19.79    1.02
   4   3   4   39.27    1.97
   4   3   4   41.72    2.05
  -4   3  -4   39.94    2.12
  -4  -3  -4   40.71    1.85
   4  -3   4   39.39    1.97
  -4  -3  -4   39.58    2.05
   4  -3   4   42.76    1.86
   4  -3   4   41.67    2.12
   4  -3   4   38.92    1.89
   4   3   5    1.08    0.34
   4   3   5    0.75    0.27
  -4   3  -5    0.66    0.31
   4  -3   5    1.19    0.29
   4  -3   5    1.05    0.30
   4  -3   5    1.06    0.22
  -4  -3  -5    1.11    0.19
   4   3   6    2.56    0.42
   4   3   6    2.65    0.39
   4  -3   6    2.50    0.35
   4  -3   6    2.38    0.37
  -4  -3  -6    2.99    0.26
   4   3   7    2.50    0.38
   4   3   7    2.19    0.46
  -4  -3  -7    2.37    0.26
   4  -3   7    1.56    0.39
   4  -3   7    2.36    0.38
   4   3   8    0.33    0.41
   4   3   8   -0.10    0.46
   4  -3   8    0.08    0.40
   4  -3   8    0.40    0.37
   4   3   9    0.67    0.55
   4   3   9    1.05    0.47
   4  -3   9    0.56    0.45
   4  -3   9    0.72    0.42
   4   3  10    1.27    0.52
   4   3  10    0.58    0.60
   4  -3  10    0.70    0.45
   4  -3  10    0.23    0.49
   4   3  11    0.07    0.54
   4   3  11   -0.31    0.63
   4  -3  11    0.25    0.50
   4  -3  11   -0.35    0.49
  -4   4  12    0.97    0.58
  -4   4  12    0.64    0.71
  -4  -4  12    0.35    0.60
  -4  -4  12    0.26    0.58
  -4   4  11    0.74    0.53
  -4   4  11    0.23    0.65
  -4  -4  11    0.40    0.55
  -4  -4  11    0.24    0.55
  -4   4  10    0.32    0.59
  -4   4  10    0.35    0.46
  -4  -4  10    0.12    0.50
  -4  -4  10   -0.41    0.48
  -4   4   9    2.91    0.58
  -4   4   9    2.44    0.45
  -4  -4   9    2.68    0.50
  -4   4   8    7.03    0.73
  -4   4   8    6.44    0.56
  -4  -4   8    6.82    0.60
  -4  -4   8    7.38    0.57
  -4  -4   8    6.73    0.51
  -4   4   7   11.49    0.74
  -4   4   7   11.77    0.87
  -4   4   7   12.18    0.60
   4  -4  -7   12.36    0.69
  -4  -4   7   12.47    0.75
  -4  -4   7   12.71    0.80
  -4  -4   7   12.43    0.73
  -4  -4   7   12.96    0.74
  -4   4   6    0.42    0.34
  -4   4   6    0.37    0.12
   4   4  -6    0.50    0.24
  -4   4   6    0.18    0.25
   4  -4  -6    0.54    0.24
  -4  -4   6    0.84    0.28
  -4  -4   6    0.59    0.35
  -4  -4   6    0.37    0.17
  -4  -4   6    0.51    0.16
  -4   4   5    0.21    0.20
  -4   4   5    0.26    0.12
   4   4  -5    0.52    0.22
  -4   4   5    0.49    0.31
  -4   4   5    0.62    0.36
  -4  -4   5   -0.08    0.31
  -4  -4   5    0.39    0.11
  -4  -4   5    0.56    0.26
   4  -4  -5    0.26    0.24
   4   4  -4   21.74    1.17
  -4   4   4   22.79    1.28
  -4   4   4   22.68    1.05
  -4   4   4   23.08    1.26
  -4   4   4   21.86    1.10
  -4  -4   4   23.19    1.20
   4  -4  -4   22.64    1.10
   4  -4  -4   23.51    1.27
  -4  -4   4   21.73    1.14
  -4   4   3   31.35    1.57
  -4   4   3   33.32    1.77
  -4   4   3   33.44    1.78
   4   4  -3   33.63    1.68
  -4   4   3   31.81    1.52
  -4  -4   3   33.20    1.76
   4  -4  -3   33.84    1.77
  -4  -4   3   34.04    1.68
   4  -4  -3   34.79    1.58
   4  -4  -3   31.99    1.55
  -4   4   2   19.76    0.95
   4   4  -2   20.39    1.07
  -4   4   2   19.03    0.98
   4   4  -2   20.79    1.13
   4   4  -2   20.70    1.03
  -4   4   2   19.47    1.11
  -4   4   2   19.63    1.12
  -4  -4   2   19.46    1.10
   4  -4  -2   20.27    0.95
   4  -4  -2   19.50    0.97
  -4  -4   2   19.65    1.06
   4  -4  -2   21.11    1.13
  -4  -4   2   20.83    1.03
   4  -4  -2   18.57    0.94
  -4   4   1   17.18    0.78
  -4   4   1   16.27    0.79
   4   4  -1   13.11    0.94
  -4   4   1   16.07    0.90
  -4   4   1   17.63    0.91
   4   4  -1   15.61    0.86
   4   4  -1   15.26    0.84
  -4  -4   1   15.08    0.84
  -4  -4   1   15.63    0.90
  -4  -4   1   14.72    0.86
   4  -4  -1   15.21    0.76
   4  -4  -1   15.95    0.79
   4  -4  -1   15.74    0.77
   4  -4  -1   15.80    0.89
   4  -4  -1   15.04    0.93
  -4   4   0   22.11    1.17
   4   4   0   21.54    1.14
  -4   4   0   20.35    1.16
   4   4   0   21.73    1.13
   4   4   0   21.90    1.10
   4   4   0   22.51    1.22
  -4   4   0   20.22    1.01
  -4   4   0   21.44    1.02
  -4  -4   0   21.98    1.11
  -4  -4   0   21.73    1.19
  -4  -4   0   20.68    1.11
   4  -4   0   20.69    1.03
   4  -4   0   22.21    1.18
   4  -4   0   20.89    1.15
   4  -4   0   20.07    1.02
  -4   4  -1    9.14    0.61
   4   4   1    9.55    0.60
  -4   4  -1    9.62    0.55
  -4   4  -1   10.83    0.56
   4   4   1    9.66    0.61
   4   4   1    9.81    0.64
   4   4   1    9.39    0.60
   4  -4   1    9.56    0.60
   4  -4   1    9.45    0.55
  -4  -4  -1    8.73    0.63
   4  -4   1   10.08    0.60
   4  -4   1    8.83    0.54
  -4  -4  -1    9.94    0.69
  -4  -4  -1    9.18    0.62
   4   4   2   53.36    2.56
   4   4   2   48.84    2.46
   4   4   2   51.35    2.69
  -4   4  -2   50.36    2.64
  -4  -4  -2   50.10    2.56
   4  -4   2   50.62    2.35
  -4  -4  -2   51.10    2.69
   4  -4   2   52.29    2.67
   4  -4   2   52.29    2.64
   4  -4   2   50.88    2.34
   4   4   3   32.61    1.65
   4   4   3   34.82    1.82
  -4   4  -3   33.64    1.78
   4  -4   3   34.40    1.56
   4  -4   3   32.74    1.64
  -4  -4  -3   31.91    1.72
   4  -4   3   34.58    1.77
   4  -4   3   33.50    1.59
  -4   4  -4    0.49    0.28
   4   4   4    0.16    0.31
   4   4   4    0.17    0.28
  -4  -4  -4    0.29    0.17
   4  -4   4    0.40    0.22
  -4  -4  -4    0.17    0.27
   4  -4   4    0.27    0.27
   4  -4   4    0.41    0.23
   4  -4   4    0.24    0.26
  -4   4  -5    4.96    0.43
   4   4   5    4.66    0.42
   4   4   5    3.91    0.46
   4  -4   5    4.86    0.41
   4  -4   5    5.15    0.43
  -4  -4  -5    4.37    0.36
   4  -4   5    4.91    0.42
   4   4   6    3.25    0.41
   4   4   6    2.46    0.45
  -4  -4  -6    3.28    0.25
   4  -4   6    3.03    0.30
   4  -4   6    2.61    0.40
   4  -4   6    2.84    0.38
   4   4   7    0.77    0.38
   4   4   7    0.98    0.44
   4  -4   7    0.59    0.37
   4  -4   7    0.67    0.38
   4   4   8    0.52    0.49
   4   4   8    0.17    0.41
   4  -4   8   -0.23    0.37
   4  -4   8    0.44    0.40
   4   4   9    1.48    0.55
   4   4   9    1.29    0.44
   4  -4   9    1.47    0.46
   4  -4   9    1.42    0.48
   4   4  10    0.51    0.61
   4   4  10    1.28    0.52
   4  -4  10    0.55    0.50
   4  -4  10    1.01    0.49
   4   4  11    2.18    0.69
   4   4  11    3.10    0.62
   4  -4  11    2.28    0.59
   4  -4  11    2.45    0.56
  -4   5  11   -0.34    0.64
  -4   5  11    0.45    0.52
  -4  -5  11    0.74    0.59
  -4  -5  11    0.27    0.55
  -4   5  10    3.36    0.65
  -4   5  10    3.14    0.50
  -4  -5  10    3.91    0.61
  -4   5   9    0.89    0.56
  -4   5   9    0.34    0.38
  -4  -5   9    0.78    0.50
  -4   5   8    2.27    0.38
  -4   5   8    1.51    0.50
  -4  -5   8    1.64    0.48
  -4  -5   8    2.28    0.35
   4  -5  -8    1.83    0.31
  -4   5   7   11.10    0.85
  -4   5   7   10.13    0.70
   4  -5  -7   10.99    0.69
  -4  -5   7   11.77    0.62
  -4  -5   7   11.22    0.79
  -4  -5   7   11.36    0.74
   4   5  -6   17.59    0.93
  -4   5   6   16.06    1.04
  -4   5   6   16.36    0.89
  -4  -5   6   16.96    0.95
  -4  -5   6   16.16    0.96
   4  -5  -6   17.11    0.88
  -4   5   5    1.73    0.35
  -4   5   5    1.35    0.24
   4   5  -5    1.79    0.26
  -4   5   5    1.61    0.14
  -4   5   5    1.74    0.41
   4  -5  -5    1.22    0.28
  -4  -5   5    1.01    0.37
  -4  -5   5    2.00    0.31
  -4   5   4    8.08    0.47
   4   5  -4    8.30    0.57
  -4   5   4    7.77    0.43
  -4   5   4    7.16    0.68
  -4   5   4    8.52    0.65
   4  -5  -4    8.05    0.48
  -4  -5   4    8.33    0.58
   4  -5  -4    7.42    0.55
  -4  -5   4    8.34    0.61
  -4   5   3   -0.14    0.26
  -4   5   3    0.03    0.14
  -4   5   3    0.12    0.15
   4   5  -3   -0.15    0.22
  -4   5   3   -0.16    0.31
   4  -5  -3   -0.14    0.24
  -4  -5   3   -0.27    0.27
   4  -5  -3    0.04    0.13
  -4  -5   3   -0.09    0.26
   4  -5  -3   -0.06    0.24
  -4   5   2   17.47    1.09
   4   5  -2   19.15    1.09
   4   5  -2   19.43    1.02
  -4   5   2   19.10    0.90
   4   5  -2   19.07    0.98
  -4   5   2   18.43    1.08
   4  -5  -2   18.41    1.09
  -4  -5   2   19.38    1.07
  -4  -5   2   18.58    1.02
   4  -5  -2   18.78    0.91
   4  -5  -2   18.01    0.90
   4  -5  -2   18.63    0.94
  -4   5   1    1.18    0.27
  -4   5   1    1.29    0.27
   4   5  -1    1.28    0.17
   4   5  -1    0.93    0.25
  -4   5   1    1.48    0.20
   4   5  -1    0.73    0.31
   4  -5  -1    1.40    0.24
  -4  -5   1    0.97    0.27
   4  -5  -1    1.23    0.17
   4  -5  -1    1.22    0.21
   4  -5  -1    1.34    0.25
   4  -5  -1    1.26    0.27
  -4  -5   1    1.05    0.25
   4   5   0   33.57    1.65
  -4   5   0   34.25    1.78
  -4   5   0   31.86    1.75
  -4   5   0   33.27    1.55
   4   5   0   33.41    1.80
   4  -5   0   33.53    1.75
   4  -5   0   33.00    1.55
  -4  -5   0   33.00    1.79
   4  -5   0   32.36    1.56
  -4  -5   0   32.21    1.70
   4  -5   0   33.84    1.78
   4   5   1    7.85    0.55
  -4   5  -1    8.34    0.56
   4   5   1    7.79    0.61
   4  -5   1    8.93    0.60
   4  -5   1    7.47    0.54
   4  -5   1    6.99    0.50
   4  -5   1    7.81    0.50
  -4  -5  -1    7.10    0.57
  -4   5  -2    6.36    0.53
   4   5   2    5.68    0.50
   4   5   2    5.63    0.55
  -4  -5  -2    6.58    0.53
   4  -5   2    5.65    0.44
   4  -5   2    6.53    0.47
   4  -5   2    6.26    0.51
  -4   5  -3    8.05    0.45
   4   5   3    7.23    0.55
  -4   5  -3    6.85    0.55
   4   5   3    6.51    0.61
  -4  -5  -3    6.72    0.58
   4  -5   3    6.96    0.48
   4  -5   3    7.08    0.52
   4  -5   3    7.84    0.56
   4   5   4   27.50    1.41
  -4   5  -4   27.87    1.50
  -4   5  -4   26.30    1.37
   4   5   4   28.67    1.55
   4  -5   4   26.89    1.39
   4  -5   4   25.59    1.31
   4  -5   4   27.31    1.35
  -4  -5  -4   28.05    1.46
  -4  -5  -4   29.59    1.29
   4  -5   4   27.84    1.49
   4   5   5    0.49    0.33
  -4   5  -5    0.15    0.31
   4   5   5    0.48    0.36
   4  -5   5    0.30    0.33
   4  -5   5    0.10    0.24
   4  -5   5    0.24    0.31
  -4  -5  -5    0.28    0.16
  -4   5  -6   -0.80    0.34
   4   5   6   -0.42    0.41
   4   5   6   -0.14    0.35
  -4  -5  -6   -0.15    0.17
   4  -5   6    0.00    0.25
   4  -5   6   -0.43    0.34
   4  -5   6    0.24    0.36
   4   5   7    0.89    0.40
   4   5   7    1.25    0.47
   4  -5   7    0.65    0.27
   4  -5   7    0.55    0.39
   4  -5   7    1.36    0.40
   4   5   8    0.30    0.47
   4   5   8    0.13    0.43
   4  -5   8    0.30    0.43
   4  -5   8   -0.39    0.43
   4   5   9    0.69    0.48
   4   5   9    0.81    0.56
   4  -5   9    0.62    0.48
   4  -5   9    1.15    0.49
   4   5  10    0.25    0.52
   4   5  10    0.76    0.63
   4  -5  10   -0.13    0.51
   4  -5  10   -0.24    0.51
   4   5  11    0.61    0.59
   4  -5  11    0.54    0.55
  -4   6  11    1.24    0.72
  -4  -6  11    1.19    0.58
  -4  -6  11    2.15    0.64
  -4   6  10    0.47    0.59
  -4   6  10    0.65    0.46
  -4  -6  10    0.78    0.58
  -4   6   9    4.90    0.51
  -4   6   9    5.05    0.68
  -4  -6   9    4.48    0.63
  -4   6   8    0.45    0.35
  -4   6   8    0.02    0.49
  -4  -6   8   -0.48    0.45
   4  -6  -8    0.04    0.31
  -4   6   7   25.02    1.33
  -4   6   7   26.89    1.56
  -4  -6   7   26.30    1.39
   4  -6  -7   25.41    1.28
  -4   6   6    0.51    0.27
  -4   6   6    0.17    0.46
  -4   6   6   -0.10    0.40
  -4  -6   6    0.23    0.30
  -4  -6   6    0.83    0.41
   4  -6  -6    0.48    0.30
  -4   6   5    4.45    0.46
  -4  -6   5    2.90    0.36
  -4  -6   5    2.68    0.43
  -4   6   4    0.41    0.33
  -4   6   4    0.02    0.36
  -4   6   4    0.47    0.15
  -4   6   4    0.54    0.20
  -4  -6   4    0.46    0.29
   4  -6  -4    0.22    0.28
   4  -6  -4    0.45    0.18
  -4  -6   4    0.38    0.33
  -4   6   3   63.99    3.32
  -4   6   3   62.15    3.01
  -4   6   3   61.98    3.34
  -4   6   3   64.80    2.89
   4  -6  -3   60.23    2.89
   4  -6  -3   63.11    2.92
  -4  -6   3   64.31    2.95
  -4  -6   3   67.85    3.18
   4  -6  -3   64.40    3.00
   4   6  -2    2.53    0.27
   4   6  -2    2.00    0.41
  -4   6   2    2.90    0.38
  -4   6   2    3.30    0.26
  -4   6   2    2.83    0.38
  -4  -6   2    2.39    0.35
   4  -6  -2    3.04    0.32
   4  -6  -2    3.39    0.26
   4  -6  -2    3.33    0.23
  -4  -6   2    2.71    0.34
  -4   6   1    1.85    0.32
  -4   6   1    1.49    0.22
   4   6  -1    2.03    0.21
  -4   6   1    1.22    0.31
   4   6  -1    1.44    0.36
   4  -6  -1    1.33    0.21
   4  -6  -1    1.04    0.28
  -4  -6   1    1.49    0.31
   4  -6  -1    1.60    0.23
  -4   6   0    4.68    0.41
   4   6   0    4.41    0.47
  -4   6   0    4.99    0.50
   4   6   0    3.65    0.41
   4  -6   0    5.11    0.44
   4  -6   0    5.11    0.41
  -4  -6   0    5.54    0.42
  -4   6  -1   76.72    3.91
   4   6   1   76.77    3.98
   4   6   1   78.04    3.64
   4  -6   1   72.38    3.46
   4  -6   1   74.71    3.47
   4  -6   1   78.98    3.90
  -4  -6  -1   74.31    3.78
   4   6   2    0.24    0.29
   4   6   2    0.47    0.32
  -4   6  -2    0.35    0.30
  -4   6  -2    0.64    0.21
   4  -6   2    0.45    0.27
  -4  -6  -2    0.12    0.31
   4  -6   2    0.71    0.26
   4  -6   2    0.60    0.24
   4   6   3   17.85    1.09
   4   6   3   17.68    0.99
  -4   6  -3   18.41    0.95
  -4   6  -3   17.45    1.05
   4  -6   3   17.59    0.93
   4  -6   3   16.47    0.95
  -4  -6  -3   17.62    1.03
   4  -6   3   18.86    1.03
   4   6   4    0.11    0.32
  -4   6  -4   -0.08    0.31
   4   6   4    0.25    0.34
  -4   6  -4    0.27    0.16
   4  -6   4    0.06    0.26
   4  -6   4    0.30    0.32
  -4   6  -5    1.95    0.36
   4   6   5    2.32    0.43
   4   6   5    1.64    0.39
   4  -6   5    2.29    0.39
   4  -6   5    1.79    0.38
   4  -6   5    2.06    0.31
  -4  -6  -5    2.17    0.21
   4   6   6    0.18    0.38
  -4   6  -6   -0.13    0.35
   4   6   6    0.41    0.44
   4  -6   6    0.07    0.29
   4  -6   6    0.46    0.38
   4  -6   6    0.10    0.38
   4   6   7   14.29    1.02
   4   6   7   14.11    0.90
   4  -6   7   13.95    0.91
   4  -6   7   14.35    0.80
   4  -6   7   13.86    0.91
   4   6   8    0.36    0.46
   4   6   8   -0.18    0.51
   4  -6   8   -0.59    0.44
   4  -6   8   -0.26    0.45
   4   6   9    0.46    0.58
   4   6   9    0.40    0.49
   4  -6   9    0.07    0.49
   4  -6   9   -0.28    0.49
   4   6  10    0.66    0.64
   4   6  10    0.79    0.55
   4  -6  10    1.24    0.53
   4  -6  10    1.23    0.57
  -4   7  11   -0.05    0.69
  -4   7  11   -0.08    0.76
  -4  -7  11   -0.14    0.64
  -4   7  10    2.43    0.75
  -4   7  10    3.03    0.70
  -4  -7  10    3.50    0.66
  -4   7   9    1.09    0.43
  -4   7   9    0.24    0.57
  -4   7   9    1.10    0.65
  -4  -7   9    0.63    0.56
  -4   7   8    1.67    0.54
  -4   7   8    1.25    0.39
  -4   7   8    0.99    0.61
  -4  -7   8    0.64    0.50
  -4   7   7    1.92    0.50
  -4   7   7    1.95    0.36
  -4   7   7    1.62    0.58
  -4  -7   7    1.61    0.36
  -4  -7   7    1.08    0.48
   4  -7  -7    1.77    0.39
  -4   7   6    4.28    0.54
  -4   7   6    4.07    0.60
  -4   7   6    5.29    0.46
  -4  -7   6    4.49    0.44
  -4  -7   6    4.01    0.51
   4  -7  -6    3.90    0.43
  -4   7   5    0.37    0.47
  -4   7   5    1.47    0.27
  -4   7   5    1.13    0.42
   4  -7  -5    0.35    0.32
  -4  -7   5    1.30    0.39
   4  -7  -5    1.09    0.24
  -4  -7   5    0.68    0.33
  -4   7   4    0.06    0.40
  -4   7   4    0.06    0.22
  -4   7   4    0.16    0.36
  -4   7   4   -0.06    0.17
  -4  -7   4   -0.33    0.36
   4  -7  -4   -0.07    0.19
  -4  -7   4    0.04    0.31
   4  -7  -4   -0.04    0.30
  -4   7   3   -0.01    0.34
  -4   7   3   -0.35    0.36
  -4   7   3    0.19    0.19
  -4  -7   3    0.28    0.31
  -4  -7   3   -0.32    0.31
   4  -7  -3    0.05    0.18
   4  -7  -3    0.06    0.31
   4  -7  -3    0.09    0.19
  -4   7   2   24.18    1.34
   4   7  -2   23.74    1.22
  -4   7   2   22.95    1.35
  -4   7   2   25.11    1.14
   4   7  -2   20.28    1.38
  -4  -7   2   23.07    1.19
   4  -7  -2   24.19    1.16
   4  -7  -2   23.95    1.17
  -4  -7   2   22.34    1.28
   4  -7  -2   22.28    1.12
  -4   7   1    6.03    0.49
   4   7  -1    3.90    0.52
  -4   7   1    5.30    0.50
  -4   7   1    5.77    0.45
  -4  -7   1    5.41    0.48
   4  -7  -1    4.50    0.41
   4  -7  -1    5.06    0.43
  -4  -7   1    4.12    0.44
   4  -7  -1    5.52    0.43
  -4   7   0   47.11    2.62
   4   7   0   54.39    2.70
  -4   7   0   49.91    2.67
  -4  -7   0   50.50    2.54
   4  -7   0   51.75    2.40
   4  -7   0   47.18    2.31
   4  -7   0   48.07    2.33
  -4  -7   0   52.42    2.34
   4   7   1   10.84    0.83
  -4   7  -1   11.15    0.79
   4   7   1   11.03    0.72
  -4   7  -1   10.66    0.74
   4  -7   1   11.59    0.69
   4  -7   1   11.36    0.69
  -4  -7  -1   11.78    0.77
  -4   7  -2    0.39    0.23
   4   7   2   -0.34    0.30
  -4   7  -2    0.21    0.33
   4   7   2   -0.46    0.35
   4  -7   2    0.47    0.29
   4  -7   2   -0.10    0.28
  -4  -7  -2   -0.25    0.34
  -4   7  -3   -0.07    0.21
   4   7   3   -0.06    0.32
   4   7   3    0.25    0.38
  -4   7  -3    0.33    0.33
   4  -7   3    0.27    0.30
  -4  -7  -3   -0.47    0.35
   4  -7   3    0.27    0.33
  -4   7  -4   16.18    0.83
   4   7   4   15.19    1.01
   4   7   4   14.16    0.90
  -4   7  -4   15.18    0.96
   4  -7   4   14.96    0.88
   4  -7   4   14.37    0.83
   4   7   5    8.23    0.65
  -4   7  -5    8.21    0.70
   4   7   5    8.45    0.76
   4  -7   5    8.84    0.66
   4  -7   5    7.86    0.62
  -4   7  -6   -0.23    0.37
   4   7   6   -0.27    0.44
   4   7   6    0.14    0.40
   4  -7   6    0.00    0.42
   4  -7   6   -0.38    0.37
   4  -7   6   -0.10    0.32
   4   7   7    1.42    0.50
   4   7   7    1.37    0.46
   4  -7   7    1.37    0.46
   4  -7   7    0.80    0.35
   4  -7   7    1.51    0.46
   4   7   8    2.00    0.50
   4   7   8    1.12    0.56
   4  -7   8    1.43    0.51
   4  -7   8    0.64    0.49
   4   7   9    0.01    0.60
   4   7   9    0.05    0.52
   4  -7   9    0.46    0.52
   4  -7   9    0.07    0.54
   4   7  10    1.85    0.59
   4   7  10    1.18    0.67
   4  -7  10    1.28    0.61
   4  -7  10    1.00    0.58
  -4   8  10    0.59    0.68
  -4   8  10   -0.40    0.65
  -4  -8  10    0.07    0.63
  -4   8   9    0.85    0.64
  -4   8   9    1.55    0.63
  -4  -8   9    1.23    0.59
  -4   8   8    2.50    0.67
  -4   8   8    3.88    0.65
   4  -8  -8    2.59    0.45
  -4  -8   8    3.46    0.59
  -4   8   7   -0.09    0.57
  -4   8   7    0.20    0.34
  -4   8   7    0.31    0.49
  -4  -8   7    0.09    0.47
  -4  -8   7   -0.02    0.36
   4  -8  -7    0.07    0.39
  -4   8   6    0.68    0.49
  -4   8   6   -0.28    0.53
  -4   8   6    0.50    0.30
  -4  -8   6    0.03    0.45
   4  -8  -6    0.15    0.36
  -4  -8   6    0.12    0.36
  -4   8   5    8.02    0.79
  -4   8   5    7.52    0.52
  -4   8   5    7.02    0.64
   4  -8  -5    7.14    0.55
  -4  -8   5    7.05    0.65
  -4  -8   5    5.51    0.59
  -4   8   4    0.91    0.44
  -4   8   4    1.54    0.26
  -4   8   4    1.47    0.48
   4  -8  -4    1.61    0.24
   4  -8  -4    0.33    0.36
  -4  -8   4    0.83    0.37
  -4  -8   4    0.94    0.39
  -4   8   3   16.83    1.08
   4   8  -3   16.26    1.14
  -4   8   3   17.40    1.09
  -4   8   3   18.15    0.87
   4  -8  -3   17.29    0.89
   4  -8  -3   16.28    0.85
  -4  -8   3   16.70    1.00
   4  -8  -3   16.06    0.94
  -4  -8   3   17.28    0.97
  -4   8   2    8.46    0.55
   4   8  -2    6.67    0.70
  -4   8   2    7.51    0.71
  -4   8   2    8.11    0.79
  -4  -8   2    9.03    0.68
   4  -8  -2    8.87    0.55
   4  -8  -2    8.44    0.64
  -4  -8   2    9.67    0.64
   4  -8  -2    8.49    0.53
  -4   8   1    2.29    0.44
   4   8  -1    1.61    0.47
  -4   8   1    1.49    0.41
   4  -8  -1    2.35    0.30
  -4  -8   1    2.23    0.36
   4  -8  -1    2.54    0.37
  -4  -8   1    2.49    0.39
   4  -8  -1    2.94    0.30
   4   8   0    0.83    0.42
  -4   8   0    0.12    0.40
  -4   8   0    0.55    0.36
   4  -8   0    0.61    0.29
   4  -8   0    0.63    0.32
   4  -8   0    1.19    0.23
  -4  -8   0    0.40    0.30
  -4  -8   0    0.34    0.36
  -4   8  -1   15.99    1.01
   4   8   1   16.55    1.05
   4   8   1   15.67    0.93
  -4   8  -1   16.29    1.06
   4  -8   1   14.52    0.89
  -4  -8  -1   15.49    0.97
   4  -8   1   14.84    0.86
  -4  -8  -1   17.12    0.86
   4   8   2    1.03    0.41
   4   8   2    0.80    0.36
  -4   8  -2    0.58    0.37
  -4  -8  -2    0.74    0.39
  -4  -8  -2    1.30    0.28
   4  -8   2    0.96    0.34
   4  -8   2    0.39    0.35
  -4   8  -3    1.43    0.40
   4   8   3    1.58    0.44
  -4   8  -3    1.68    0.27
   4   8   3    1.71    0.38
   4  -8   3    1.24    0.37
   4  -8   3    1.36    0.37
  -4  -8  -3    1.45    0.27
   4   8   4   -0.02    0.37
   4   8   4    0.17    0.44
  -4   8  -4   -0.12    0.37
   4  -8   4   -0.24    0.37
   4  -8   4   -0.32    0.34
  -4  -8  -4    0.09    0.22
  -4   8  -5    0.63    0.39
   4   8   5    1.62    0.42
   4   8   5    0.99    0.48
   4  -8   5    1.01    0.42
   4  -8   5    1.33    0.38
  -4   8  -6    3.86    0.47
   4   8   6    3.22    0.58
   4   8   6    4.54    0.54
   4  -8   6    3.59    0.52
   4  -8   6    3.72    0.51
   4  -8   6    3.03    0.43
   4   8   7    1.88    0.50
   4   8   7    1.66    0.57
   4  -8   7    2.05    0.41
   4  -8   7    2.70    0.50
   4  -8   7    1.73    0.50
   4   8   8    1.71    0.53
   4   8   8    1.30    0.60
   4  -8   8    1.79    0.56
   4  -8   8    0.62    0.51
   4   8   9    0.75    0.61
   4   8   9    0.21    0.55
   4  -8   9    0.09    0.57
   4  -8   9    0.44    0.53
   4   8  10    0.41    0.59
  -4   9  10    6.18    0.84
  -4   9   9    0.48    0.62
  -4   9   9   -0.09    0.63
  -4  -9   9    0.74    0.59
  -4   9   8    0.09    0.57
  -4   9   8   -0.17    0.61
   4  -9  -8   -0.07    0.44
  -4  -9   8    0.00    0.56
  -4   9   7    4.43    0.64
  -4   9   7    3.30    0.69
  -4  -9   7    5.23    0.61
   4  -9  -7    4.03    0.51
  -4   9   6    5.92    0.72
  -4   9   6    6.10    0.67
  -4  -9   6    5.81    0.53
  -4  -9   6    6.16    0.62
   4  -9  -6    6.15    0.57
  -4   9   5   11.15    0.64
  -4   9   5    9.08    0.90
  -4   9   5    9.39    0.85
  -4  -9   5   10.25    0.77
   4  -9  -5    8.83    0.73
  -4  -9   5    8.66    0.78
  -4   9   4    0.42    0.46
  -4   9   4    0.17    0.51
  -4  -9   4    0.29    0.37
   4  -9  -4   -0.09    0.40
  -4  -9   4    0.24    0.42
  -4   9   3    0.69    0.47
  -4   9   3    0.47    0.47
   4   9  -3   -0.55    0.51
  -4  -9   3   -0.39    0.39
  -4  -9   3   -0.07    0.40
   4  -9  -3    0.85    0.25
   4  -9  -3    0.99    0.38
  -4   9   2    6.87    0.64
   4   9  -2    5.84    0.51
   4   9  -2    6.24    0.69
  -4   9   2    7.63    0.65
   4  -9  -2    7.74    0.64
  -4  -9   2    5.77    0.54
  -4  -9   2    7.29    0.59
   4  -9  -2    7.26    0.56
   4  -9  -2    7.32    0.53
  -4   9   1   13.66    0.98
   4   9  -1   15.03    1.02
  -4   9   1   13.43    0.97
   4  -9  -1   13.90    0.79
  -4  -9   1   13.99    0.95
  -4  -9   1   14.07    0.83
   4  -9  -1   13.76    0.82
   4  -9  -1   13.27    0.84
  -4   9   0   22.40    1.34
   4   9   0   22.34    1.43
  -4   9   0   23.46    1.41
  -4  -9   0   22.34    1.33
   4  -9   0   23.52    1.19
  -4  -9   0   24.77    1.21
   4  -9   0   23.65    1.22
  -4   9  -1    3.51    0.48
  -4   9  -1    3.05    0.53
   4   9   1    3.44    0.52
   4  -9   1    2.72    0.45
  -4  -9  -1    2.39    0.48
   4  -9   1    2.85    0.39
  -4  -9  -1    3.61    0.38
   4   9   2    7.46    0.67
  -4   9  -2    8.71    0.77
   4   9   2    8.54    0.79
   4  -9   2    9.17    0.70
  -4  -9  -2    8.41    0.59
   4  -9   2    8.76    0.68
   4   9   3    7.91    0.68
   4   9   3    8.24    0.73
  -4   9  -3    7.75    0.80
  -4  -9  -3    7.96    0.57
   4  -9   3    9.55    0.69
   4  -9   3    9.30    0.66
   4   9   4    3.96    0.58
  -4   9  -4    3.77    0.52
   4   9   4    4.74    0.52
   4  -9   4    3.76    0.51
   4  -9   4    5.20    0.50
  -4  -9  -4    4.55    0.34
   4   9   5    1.40    0.53
   4   9   5    1.03    0.45
  -4   9  -5    1.73    0.43
   4  -9   5    1.32    0.42
   4  -9   5    1.22    0.48
   4   9   6   -0.32    0.50
   4   9   6    0.19    0.47
   4  -9   6    0.00    0.43
   4  -9   6    0.03    0.49
   4   9   7    0.12    0.48
   4   9   7    0.11    0.57
   4  -9   7    0.83    0.51
   4  -9   7    0.05    0.49
   4  -9   7    0.56    0.42
   4   9   8    3.26    0.70
   4   9   8    3.12    0.60
   4  -9   8    3.37    0.63
   4  -9   8    2.85    0.60
   4   9   9    1.25    0.59
   4  -9   9    0.28    0.58
   4  -9   9    0.72    0.63
  -4  10   9    0.67    0.67
  -4  10   8    2.09    0.66
  -4  10   8    1.20    0.66
  -4 -10   8    0.56    0.61
  -4  10   7    5.96    0.73
  -4  10   7    3.59    0.75
  -4 -10   7    6.38    0.66
   4 -10  -7    5.17    0.57
  -4  10   6    0.92    0.62
  -4  10   6    1.52    0.56
  -4 -10   6    0.75    0.49
   4 -10  -6    0.16    0.46
  -4 -10   6    0.20    0.42
  -4  10   5   -0.13    0.58
  -4  10   5    0.11    0.52
  -4 -10   5    0.33    0.47
  -4 -10   5   -0.15    0.43
   4 -10  -5    0.14    0.45
  -4  10   4   13.62    1.02
  -4  10   4   13.46    1.06
  -4 -10   4   13.32    0.94
  -4 -10   4   12.82    0.88
   4 -10  -4   12.40    0.89
  -4  10   3    4.34    0.59
   4  10  -3    2.49    0.65
  -4  10   3    2.99    0.57
   4 -10  -3    4.94    0.50
  -4 -10   3    3.17    0.50
   4 -10  -3    4.02    0.35
  -4 -10   3    4.63    0.53
  -4  10   2    3.31    0.57
  -4  10   2    4.74    0.57
   4  10  -2    3.44    0.65
  -4 -10   2    4.76    0.54
   4 -10  -2    4.31    0.40
  -4 -10   2    3.95    0.49
   4 -10  -2    4.30    0.51
  -4  10   1    1.05    0.46
  -4  10   1    0.42    0.48
   4  10  -1    1.14    0.33
   4  10  -1    0.64    0.53
   4 -10  -1    1.22    0.42
  -4 -10   1    0.39    0.46
   4 -10  -1    1.09    0.34
  -4 -10   1    1.35    0.39
  -4  10   0    0.00    0.51
   4  10   0    0.33    0.53
  -4  10   0    0.18    0.45
   4 -10   0   -0.19    0.41
  -4 -10   0    0.36    0.46
  -4 -10   0    0.80    0.35
   4 -10   0    0.23    0.34
  -4  10  -1    5.52    0.58
   4  10   1    5.91    0.67
  -4  10  -1    5.06    0.64
  -4 -10  -1    5.39    0.47
   4 -10   1    5.75    0.54
   4 -10   1    6.24    0.53
   4  10   2    3.57    0.50
  -4  10  -2    3.62    0.54
   4  10   2    2.88    0.57
   4 -10   2    4.05    0.51
  -4 -10  -2    4.15    0.39
   4 -10   2    4.22    0.48
   4  10   3    0.82    0.44
  -4  10  -3   -0.14    0.47
   4  10   3    0.12    0.48
   4 -10   3    0.03    0.43
   4 -10   3    0.84    0.44
  -4 -10  -3    0.68    0.30
   4  10   4    0.43    0.43
   4  10   4    0.51    0.52
  -4  10  -4   -0.55    0.44
   4 -10   4   -0.48    0.45
   4 -10   4   -0.40    0.44
   4  10   5    0.62    0.47
   4  10   5    0.43    0.54
   4 -10   5    0.05    0.45
   4 -10   5   -0.51    0.49
   4  10   6    5.18    0.59
   4  10   6    3.47    0.66
   4 -10   6    4.24    0.59
   4 -10   6    4.25    0.53
   4  10   7    1.15    0.57
   4  10   7    0.62    0.53
   4 -10   7   -0.04    0.55
   4 -10   7   -0.30    0.57
   4 -10   7    0.00    0.45
   4  10   8   -0.08    0.60
   4  10   8    0.27    0.57
   4 -10   8   -0.63    0.50
   4 -10   8   -0.39    0.58
  -4  11   8    0.57    0.67
  -4  11   7    2.78    0.74
  -4  11   7    4.31    0.73
   4 -11  -7    3.66    0.58
  -4 -11   7    2.82    0.63
  -4  11   6    0.01    0.65
  -4  11   6    0.62    0.59
   4 -11  -6    0.24    0.50
  -4 -11   6    0.19    0.53
  -4  11   5    3.77    0.70
  -4  11   5    4.94    0.67
  -4 -11   5    5.46    0.62
   4 -11  -5    5.21    0.59
  -4 -11   5    4.27    0.55
  -4  11   4   -0.30    0.56
  -4  11   4   -0.67    0.54
   4 -11  -4    0.02    0.46
  -4 -11   4   -0.22    0.46
  -4 -11   4   -0.45    0.48
  -4  11   3    0.10    0.56
  -4  11   3   -0.16    0.54
   4  11  -3   -0.88    0.61
  -4 -11   3    0.10    0.46
   4 -11  -3   -0.44    0.45
  -4 -11   3   -0.25    0.46
   4  11  -2   -0.37    0.60
  -4  11   2    0.42    0.54
  -4  11   2    0.57    0.52
  -4 -11   2    0.64    0.46
  -4 -11   2    1.18    0.50
   4 -11  -2    0.58    0.35
   4 -11  -2    0.50    0.47
  -4  11   1   34.48    1.97
   4  11  -1   34.95    2.07
  -4 -11   1   35.00    1.90
   4 -11  -1   36.80    1.77
  -4 -11   1   33.74    1.73
   4 -11  -1   36.05    1.71
  -4  11   0    0.30    0.54
  -4  11   0   -0.02    0.50
   4  11   0    1.08    0.40
   4  11   0    0.15    0.56
   4 -11   0   -0.05    0.44
  -4 -11   0    0.55    0.38
   4 -11   0    0.21    0.38
  -4  11  -1    2.59    0.64
   4  11   1    4.82    0.67
  -4  11  -1    5.17    0.60
   4 -11   1    3.93    0.49
   4 -11   1    4.58    0.56
  -4 -11  -1    5.42    0.47
   4  11   2    0.09    0.52
  -4  11  -2    0.28    0.50
   4 -11   2    0.43    0.44
  -4 -11  -2    0.29    0.35
   4 -11   2    0.16    0.48
  -4  11  -3    3.43    0.60
   4  11   3    3.70    0.63
   4  11   3    4.91    0.57
   4 -11   3    5.54    0.56
   4 -11   3    5.53    0.57
   4  11   4   -0.14    0.47
   4  11   4    0.20    0.56
   4 -11   4    0.07    0.45
   4 -11   4   -0.46    0.49
   4  11   5    3.09    0.56
   4  11   5    3.10    0.64
   4 -11   5    3.70    0.53
   4 -11   5    2.96    0.55
   4  11   6    0.61    0.52
   4  11   6    0.72    0.61
   4 -11   6    0.16    0.56
   4 -11   6    0.17    0.50
   4  11   7    2.37    0.58
   4  11   7    0.68    0.62
   4 -11   7    0.22    0.59
   4 -11   7    0.94    0.62
  -4  12   7   -0.60    0.72
  -4  12   7    0.82    0.69
   4 -12  -7    0.29    0.55
  -4  12   6   -0.11    0.68
  -4  12   6    0.39    0.63
  -4 -12   6    0.31    0.60
   4 -12  -6    0.33    0.54
  -4  12   5   -0.22    0.64
  -4  12   5    0.50    0.64
  -4 -12   5    0.75    0.57
   4 -12  -5   -0.08    0.51
  -4  12   4   11.56    1.07
  -4  12   4   12.44    1.14
  -4 -12   4   11.70    0.92
   4 -12  -4   11.89    0.91
  -4  12   3   -0.52    0.58
  -4  12   3   -0.39    0.59
   4 -12  -3   -0.40    0.51
  -4 -12   3   -0.09    0.48
   4  12  -2   -0.53    0.66
  -4  12   2    0.45    0.58
  -4  12   2   -0.04    0.56
   4 -12  -2   -0.23    0.49
  -4 -12   2    0.09    0.46
  -4  12   1    0.32    0.54
  -4  12   1   -0.98    0.57
   4  12  -1   -0.57    0.63
  -4 -12   1    0.23    0.44
   4 -12  -1   -0.40    0.50
   4 -12  -1   -0.11    0.39
  -4  12   0    5.15    0.66
  -4  12   0    5.65    0.71
   4  12   0    4.87    0.72
  -4 -12   0    4.45    0.53
   4 -12   0    4.77    0.61
   4 -12   0    4.54    0.51
   4  12   1    0.27    0.47
   4  12   1    0.07    0.58
  -4  12  -1   -0.45    0.52
   4 -12   1    0.41    0.46
  -4 -12  -1   -0.13    0.40
   4 -12   1    0.35    0.52
   4  12   2    6.40    0.79
   4 -12   2    6.42    0.67
   4 -12   2    7.76    0.64
   4  12   3    0.13    0.60
   4 -12   3    0.25    0.50
   4 -12   3   -0.41    0.53
   4  12   4   -0.22    0.59
   4  12   4    0.02    0.51
   4 -12   4   -0.23    0.52
   4 -12   4    0.40    0.54
   4  12   5    0.93    0.62
   4  12   5    0.33    0.53
   4 -12   5    0.61    0.58
   4 -12   5   -0.22    0.53
   4  12   6    3.90    0.72
   4  12   6    4.73    0.66
   4 -12   6    3.12    0.67
   4 -12   6    2.88    0.61
  -4  13   6    0.46    0.73
  -4  13   6   -0.07    0.70
   4 -13  -6   -1.08    0.57
  -4  13   5    5.64    0.78
  -4  13   5    3.83    0.77
  -4 -13   5    4.28    0.68
   4 -13  -5    3.70    0.65
  -4  13   4    0.15    0.65
  -4  13   4   -0.25    0.67
   4 -13  -4   -0.20    0.57
  -4 -13   4    0.42    0.56
  -4  13   3   -0.10    0.63
  -4  13   3    0.11    0.61
  -4 -13   3   -0.26    0.53
   4 -13  -3   -0.15    0.56
  -4  13   2   -0.36    0.62
   4  13  -2   -0.68    0.73
  -4  13   2   -0.34    0.64
  -4 -13   2   -0.30    0.51
   4 -13  -2    0.18    0.55
   4  13  -1    3.83    0.78
  -4  13   1    3.25    0.73
  -4  13   1    4.93    0.67
   4 -13  -1    5.35    0.58
  -4 -13   1    4.34    0.57
  -4  13   0    0.45    0.69
   4  13   0    1.48    0.66
  -4  13   0    0.64    0.59
   4 -13   0    1.10    0.49
  -4 -13   0    1.02    0.47
   4 -13   0    0.87    0.51
   4  13   1   -0.17    0.65
   4 -13   1   -0.03    0.48
   4 -13   1    0.11    0.48
   4  13   2    0.68    0.63
   4  13   2    0.52    0.55
   4 -13   2   -0.10    0.50
   4 -13   2   -0.02    0.56
   4  13   3    8.07    0.87
   4 -13   3    7.37    0.73
   4 -13   3    5.27    0.68
   4  13   4    0.01    0.64
   4 -13   4   -0.70    0.59
   4 -13   4    0.49    0.56
   4  13   5    0.74    0.59
   4 -13   5    0.46    0.55
   4 -13   5   -0.04    0.60
  -4  14   3    0.91    0.72
  -4  14   3    0.01    0.69
  -4 -14   3    0.44    0.58
  -4  14   2    1.91    0.75
  -4  14   2    3.26    0.73
   4  14  -2    2.28    0.82
   4 -14  -2    2.48    0.64
  -4 -14   2    2.98    0.61
  -4  14   1   -0.99    0.69
   4  14  -1   -0.02    0.74
  -4 -14   1   -0.11    0.53
   4 -14  -1    0.30    0.60
   4  14   0    0.87    0.74
  -4  14   0   -0.40    0.71
   4 -14   0   -0.14    0.61
   4  14   1    0.13    0.70
   4 -14   1    1.20    0.63
   4 -14   1    0.78    0.53
   4 -14   2    0.82    0.63
   4 -14   2    1.49    0.56
   4 -14   3    1.02    0.59
  -5   0  12    0.25    0.59
  -5   0  12    0.14    0.67
  -5   0  11    0.85    0.55
  -5   0  11   -0.59    0.57
  -5   0  11    0.12    0.55
  -5   0  10    2.00    0.61
  -5   0  10    1.92    0.44
  -5   0  10    1.74    0.54
  -5   0  10    2.94    0.46
  -5   0   9   -0.25    0.37
  -5   0   9   -0.38    0.50
  -5   0   9   -0.86    0.40
  -5   0   9    0.50    0.36
  -5   0   8    3.27    0.41
  -5   0   8    4.00    0.43
  -5   0   8    3.91    0.47
  -5   0   7   -0.30    0.32
  -5   0   7    0.29    0.36
  -5   0   7   -0.37    0.31
  -5   0   7   -0.36    0.20
  -5   0   7   -0.63    0.32
  -5   0   6   19.36    0.91
  -5   0   6   17.70    1.03
  -5   0   6   18.81    1.09
  -5   0   5    0.46    0.25
  -5   0   5   -0.25    0.25
  -5   0   5   -0.27    0.18
  -5   0   4   24.93    1.33
  -5   0   4   24.66    1.29
  -5   0   3   -0.07    0.21
   5   0  -3   -0.14    0.17
  -5   0   3   -0.29    0.17
  -5   0   2   24.56    1.13
   5   0  -2   26.05    1.24
  -5   0   2   22.34    1.22
   5   0  -2   20.49    1.19
  -5   0   2   22.41    1.20
   5   0  -1   -0.06    0.16
   5   0  -1   -0.12    0.16
  -5   0   1   -0.26    0.13
  -5   0   1    0.17    0.16
   5   0  -1    0.13    0.15
  -5   0   1   -0.21    0.18
  -5   0   0  106.46    4.93
   5   0   0  104.51    5.13
   5   0   0  104.70    5.33
   5   0   0  108.10    4.93
   5   0   0  104.60    5.37
  -5   0   0  102.89    5.33
  -5   0   0  102.60    5.14
   5   0   1    0.01    0.16
  -5   0  -1    0.12    0.17
  -5   0  -1    0.20    0.16
   5   0   1    0.08    0.15
   5   0   1   -0.17    0.16
  -5   0  -1   -0.27    0.14
  -5   0  -1   -0.07    0.15
   5   0   2    9.50    0.52
   5   0   2    9.24    0.60
   5   0   2    9.83    0.54
  -5   0  -2    8.87    0.61
  -5   0  -2    9.58    0.54
   5   0   2    9.58    0.54
  -5   0  -2    8.66    0.52
  -5   0  -2    9.22    0.55
   5   0   3    0.03    0.20
   5   0   3   -0.03    0.16
  -5   0  -3   -0.22    0.23
   5   0   3   -0.35    0.21
  -5   0  -3   -0.28    0.18
   5   0   3   -0.10    0.20
  -5   0  -3   -0.04    0.17
  -5   0  -3    0.01    0.20
  -5   0  -4   43.03    2.16
   5   0   4   43.93    2.15
   5   0   4   43.69    2.11
   5   0   4   43.74    2.01
  -5   0  -4   42.14    2.01
  -5   0  -4   43.89    1.98
   5   0   5    0.12    0.24
   5   0   5    0.13    0.26
   5   0   5    0.07    0.18
  -5   0  -5   -0.15    0.16
   5   0   6    6.49    0.46
   5   0   6    6.33    0.49
   5   0   6    6.81    0.56
  -5   0  -6    6.79    0.40
   5   0   7    1.89    0.39
   5   0   8    7.78    0.70
   5   0   8    7.54    0.60
   5   0   8    6.56    0.57
   5   0   9    0.09    0.53
   5   0   9    0.22    0.44
   5   0   9    0.39    0.37
   5   0  10    4.03    0.69
   5   0  10    4.79    0.58
   5   0  10    5.70    0.52
   5   0  11   -0.76    0.64
   5   0  11    0.24    0.54
  -5   1  12    0.16    0.66
  -5   1  12    0.67    0.59
  -5   1  12   -0.19    0.69
  -5  -1  12   -0.54    0.59
  -5  -1  12   -0.66    0.68
  -5   1  11    1.92    0.65
  -5   1  11    2.68    0.61
  -5   1  11    2.98    0.59
  -5  -1  11    2.09    0.58
  -5  -1  11    1.72    0.67
  -5   1  10    0.40    0.57
  -5   1  10    1.70    0.48
  -5   1  10    0.88    0.50
  -5  -1  10    2.32    0.42
  -5  -1  10    1.11    0.51
  -5  -1  10    1.72    0.50
  -5  -1  10    1.43    0.45
  -5   1   9    1.59    0.46
  -5   1   9    1.87    0.44
  -5   1   9    1.55    0.52
  -5   1   9    1.58    0.35
  -5  -1   9    1.96    0.45
  -5  -1   9    0.99    0.42
  -5  -1   9    1.39    0.38
  -5  -1   9    1.97    0.47
  -5   1   8    2.32    0.40
  -5   1   8    1.07    0.43
  -5   1   8    2.18    0.43
  -5   1   8    2.85    0.34
  -5  -1   8    2.36    0.40
  -5  -1   8    2.27    0.44
  -5  -1   8    2.44    0.42
  -5  -1   8    2.52    0.38
  -5   1   7   30.96    1.69
  -5   1   7   28.82    1.47
  -5   1   7   32.88    1.43
  -5   1   7   29.05    1.71
  -5   1   7   29.12    1.54
  -5   1   7   31.10    1.63
  -5  -1   7   29.55    1.58
  -5  -1   7   33.04    1.43
  -5  -1   7   29.91    1.49
  -5  -1   7   30.83    1.66
  -5   1   6    1.83    0.35
  -5   1   6    1.83    0.31
  -5   1   6    0.94    0.33
  -5   1   6    1.99    0.23
  -5   1   6    2.00    0.34
  -5  -1   6    2.05    0.30
  -5  -1   6    2.64    0.32
  -5  -1   6    2.99    0.35
  -5   1   5   41.06    2.06
  -5   1   5   44.51    1.87
  -5   1   5   40.50    2.15
  -5   1   5   38.06    2.14
  -5  -1   5   41.32    2.12
  -5  -1   5   38.79    2.06
  -5   1   4    1.33    0.27
  -5   1   4    2.20    0.24
  -5   1   4    2.04    0.29
  -5   1   4    2.07    0.22
  -5  -1   4    2.33    0.24
  -5  -1   4    2.05    0.26
  -5   1   3    7.00    0.51
  -5   1   3    8.66    0.46
   5   1  -3    8.02    0.49
  -5   1   3    6.82    0.44
  -5   1   3    6.02    0.51
   5   1  -3    6.42    0.48
  -5  -1   3    7.57    0.47
  -5  -1   3    8.60    0.50
   5  -1  -3    6.64    0.51
  -5   1   2    0.27    0.19
   5   1  -2    0.13    0.15
  -5   1   2   -0.03    0.10
  -5   1   2    0.23    0.21
   5   1  -2   -0.17    0.17
  -5   1   2   -0.02    0.16
   5  -1  -2    0.16    0.17
  -5  -1   2    0.00    0.19
  -5  -1   2    0.08    0.15
  -5  -1   2    0.00    0.15
  -5  -1   2    0.24    0.11
  -5   1   1   54.51    2.72
  -5   1   1   55.37    2.49
   5   1  -1   51.37    2.62
   5   1  -1   57.99    2.83
   5   1  -1   54.00    2.71
  -5   1   1   59.13    2.59
  -5   1   1   53.56    2.82
   5   1  -1   60.13    2.81
  -5  -1   1   54.49    2.72
   5  -1  -1   52.45    2.59
  -5  -1   1   53.82    2.61
  -5  -1   1   56.42    2.81
  -5  -1   1   52.99    2.82
   5  -1  -1   53.13    2.82
   5   1   0   -0.06    0.16
  -5   1   0    0.06    0.14
  -5   1   0   -0.33    0.15
   5   1   0   -0.23    0.15
   5   1   0    0.06    0.18
   5   1   0   -0.08    0.13
  -5   1   0   -0.09    0.11
  -5   1   0   -0.02    0.18
  -5   1   0   -0.07    0.16
  -5  -1   0    0.07    0.16
   5  -1   0   -0.10    0.15
   5  -1   0    0.20    0.16
   5  -1   0    0.07    0.12
  -5  -1   0    0.09    0.12
  -5  -1   0   -0.04    0.17
  -5  -1   0   -0.13    0.18
  -5   1  -1   13.50    0.67
   5   1   1   13.63    0.77
   5   1   1   13.30    0.71
  -5   1  -1   12.89    0.68
   5   1   1   13.22    0.73
  -5   1  -1   13.66    0.69
  -5   1  -1   13.55    0.72
   5   1   1   13.12    0.75
  -5   1  -1   12.83    0.77
   5  -1   1   13.28    0.74
  -5  -1  -1   13.01    0.77
   5  -1   1   13.59    0.69
   5  -1   1   13.61    0.70
   5  -1   1   13.21    0.68
  -5  -1  -1   13.04    0.73
  -5  -1  -1   14.08    0.71
  -5   1  -2   17.40    0.84
  -5   1  -2   15.88    0.93
  -5   1  -2   16.10    0.81
   5   1   2   15.75    0.84
   5   1   2   16.50    0.92
  -5   1  -2   15.67    0.85
   5   1   2   16.17    0.91
   5   1   2   16.56    0.87
  -5   1  -2   16.34    0.80
  -5  -1  -2   16.51    0.89
  -5  -1  -2   15.91    0.93
   5  -1   2   17.17    0.82
  -5  -1  -2   16.14    0.81
   5  -1   2   16.51    0.84
   5  -1   2   16.45    0.84
  -5  -1  -2   16.34    0.84
   5  -1   2   16.53    0.92
  -5   1  -3   15.27    0.93
   5   1   3   15.56    0.85
   5   1   3   16.61    0.93
  -5   1  -3   16.76    0.85
  -5   1  -3   16.07    0.79
   5   1   3   16.95    0.86
  -5   1  -3   15.07    0.81
  -5   1  -3   16.13    0.84
   5  -1   3   15.71    0.83
   5  -1   3   15.74    0.92
  -5  -1  -3   16.43    0.85
  -5  -1  -3   16.26    0.87
  -5  -1  -3   16.00    0.81
   5  -1   3   15.69    0.85
   5  -1   3   15.46    0.81
   5   1   4   11.17    0.64
   5   1   4   10.92    0.67
  -5   1  -4   10.30    0.57
   5   1   4   11.83    0.62
  -5   1  -4   11.15    0.73
  -5   1  -4   11.03    0.61
   5   1   4   10.71    0.73
  -5  -1  -4   10.68    0.60
   5  -1   4   11.27    0.60
   5  -1   4   12.57    0.65
  -5  -1  -4   10.26    0.65
   5  -1   4   11.27    0.66
   5   1   5    4.57    0.34
   5   1   5    4.33    0.39
  -5   1  -5    3.87    0.35
   5   1   5    3.65    0.43
   5   1   5    4.12    0.32
  -5  -1  -5    3.72    0.31
   5  -1   5    4.68    0.37
  -5  -1  -5    3.90    0.39
   5  -1   5    4.24    0.32
   5  -1   5    4.58    0.38
   5   1   6    1.18    0.24
   5   1   6    1.24    0.27
  -5   1  -6    1.28    0.19
   5   1   6    1.25    0.39
   5  -1   6    0.76    0.29
   5  -1   6    0.56    0.32
  -5  -1  -6    1.11    0.19
   5   1   7   11.74    0.73
   5   1   7   11.26    0.75
   5   1   7   12.17    0.91
   5   1   7   12.36    0.70
   5  -1   7   11.68    0.74
   5  -1   7   10.48    0.76
   5   1   8    1.69    0.35
   5   1   8    1.91    0.43
   5   1   8    1.23    0.51
   5  -1   8    1.90    0.43
   5  -1   8    2.41    0.39
   5   1   9    1.17    0.53
   5   1   9    0.94    0.45
   5   1   9    0.80    0.37
   5  -1   9    0.58    0.40
   5  -1   9    0.82    0.45
   5   1  10    0.53    0.61
   5   1  10   -0.41    0.48
   5  -1  10    0.75    0.50
   5  -1  10    0.35    0.63
   5  -1  10    1.21    0.44
   5   1  11    0.73    0.55
   5   1  11    0.56    0.66
   5  -1  11    0.74    0.66
   5  -1  11    0.35    0.54
  -5   2  12    0.14    0.70
  -5   2  12   -0.65    0.64
  -5   2  12   -0.33    0.59
  -5  -2  12   -0.51    0.59
  -5   2  11    0.32    0.52
  -5   2  11    0.08    0.59
  -5   2  11    0.22    0.58
  -5   2  11    0.31    0.52
  -5  -2  11   -0.13    0.53
  -5  -2  11   -0.02    0.50
  -5   2  10    1.07    0.48
  -5   2  10    1.30    0.59
  -5   2  10    1.22    0.47
  -5  -2  10    1.44    0.50
  -5  -2  10    0.79    0.45
  -5  -2  10    1.24    0.45
  -5   2   9   -0.59    0.40
  -5   2   9   -0.15    0.46
  -5   2   9    0.23    0.29
  -5  -2   9    0.41    0.39
  -5  -2   9    0.22    0.44
  -5  -2   9    0.55    0.43
  -5  -2   9   -0.10    0.36
  -5   2   8    6.57    0.51
  -5   2   8    6.07    0.57
  -5   2   8    5.57    0.58
  -5  -2   8    6.46    0.58
  -5  -2   8    7.44    0.66
  -5  -2   8    8.25    0.65
  -5   2   7   -0.31    0.25
  -5   2   7    0.80    0.31
  -5   2   7    0.58    0.22
  -5   2   7    0.36    0.35
  -5   2   7   -0.15    0.40
  -5  -2   7   -0.13    0.29
  -5  -2   7    0.76    0.29
  -5  -2   7    0.49    0.36
  -5   2   6    7.24    0.43
  -5   2   6    4.54    0.51
  -5   2   6    5.66    0.57
  -5   2   6    5.51    0.48
  -5  -2   6    4.86    0.43
  -5  -2   6    6.22    0.48
  -5  -2   6    7.73    0.51
  -5   2   5    9.73    0.57
  -5   2   5    7.68    0.71
  -5   2   5    9.37    0.54
  -5   2   5    9.31    0.64
  -5  -2   5    9.26    0.59
  -5  -2   5    9.78    0.59
  -5   2   4   17.31    0.86
   5   2  -4   17.21    0.92
  -5   2   4   13.94    0.99
  -5   2   4   18.75    0.85
  -5   2   4   17.75    0.97
  -5  -2   4   16.82    0.93
  -5  -2   4   17.08    0.93
  -5   2   3    0.04    0.23
   5   2  -3    0.05    0.18
   5   2  -3   -0.31    0.14
  -5   2   3    0.19    0.18
  -5   2   3    0.14    0.17
  -5  -2   3    0.18    0.22
  -5  -2   3   -0.19    0.14
  -5  -2   3    0.05    0.16
   5   2  -2    9.57    0.53
  -5   2   2   10.50    0.49
  -5   2   2    9.31    0.50
  -5   2   2    6.75    0.51
   5   2  -2    8.50    0.50
  -5   2   2    8.68    0.58
   5  -2  -2    8.47    0.50
  -5  -2   2    8.52    0.51
  -5  -2   2    8.65    0.51
   5  -2  -2    7.74    0.56
  -5  -2   2    8.57    0.55
   5  -2  -2    8.94    0.50
  -5  -2   2    8.70    0.52
   5   2  -1   16.54    0.95
   5   2  -1   16.40    0.92
  -5   2   1   18.28    0.92
  -5   2   1   17.74    0.85
  -5   2   1   17.28    0.96
  -5   2   1   17.81    0.85
  -5   2   1   17.15    0.82
   5   2  -1   15.77    0.90
   5   2  -1   18.54    0.93
  -5  -2   1   18.27    0.93
   5  -2  -1   16.67    0.95
   5  -2  -1   16.75    0.93
  -5  -2   1   17.37    0.92
  -5  -2   1   17.09    0.94
  -5  -2   1   17.66    0.89
   5  -2  -1   17.28    0.85
  -5   2   0  123.01    5.51
  -5   2   0  121.29    6.24
   5   2   0  128.31    6.30
   5   2   0  122.46    6.23
  -5   2   0  121.33    5.53
  -5   2   0  126.31    5.75
   5   2   0  123.16    6.01
  -5   2   0  122.90    6.00
   5   2   0  124.78    5.78
  -5  -2   0  121.90    6.29
  -5  -2   0  121.60    5.78
  -5  -2   0  127.05    6.23
  -5  -2   0  121.70    6.01
   5  -2   0  121.41    6.24
   5  -2   0  119.59    5.75
   5  -2   0  115.89    6.30
   5  -2   0  127.67    5.51
   5  -2   0  118.87    5.53
  -5   2  -1   57.47    2.81
   5   2   1   56.41    2.92
  -5   2  -1   56.99    2.58
   5   2   1   53.93    2.71
   5   2   1   55.69    2.95
  -5   2  -1   55.64    2.59
   5   2   1   58.27    2.82
  -5   2  -1   60.09    2.69
  -5   2  -1   54.30    2.93
  -5  -2  -1   57.73    2.72
   5  -2   1   58.08    2.58
   5  -2   1   56.33    2.59
   5  -2   1   55.95    2.92
  -5  -2  -1   56.48    2.82
  -5  -2  -1   57.56    2.93
   5  -2   1   57.79    2.69
  -5  -2  -1   59.47    2.95
  -5   2  -2    4.88    0.45
  -5   2  -2    4.21    0.39
  -5   2  -2    5.40    0.36
   5   2   2    4.90    0.41
  -5   2  -2    6.16    0.37
  -5   2  -2    4.90    0.36
   5   2   2    5.13    0.36
   5   2   2    4.84    0.46
   5   2   2    4.75    0.44
  -5  -2  -2    5.30    0.45
   5  -2   2    5.01    0.40
   5  -2   2    5.31    0.44
   5  -2   2    5.14    0.37
   5  -2   2    5.93    0.37
  -5  -2  -2    5.53    0.44
  -5  -2  -2    5.07    0.36
  -5  -2  -2    5.45    0.42
   5   2   3    3.25    0.34
  -5   2  -3    3.46    0.34
  -5   2  -3    3.16    0.29
   5   2   3    3.32    0.32
   5   2   3    3.25    0.29
  -5   2  -3    3.43    0.26
  -5  -2  -3    3.73    0.26
   5  -2   3    3.63    0.32
   5  -2   3    3.24    0.30
   5  -2   3    2.70    0.29
  -5  -2  -3    3.31    0.32
   5   2   4   14.64    0.89
  -5   2  -4   14.06    0.75
   5   2   4   14.54    0.81
   5   2   4   15.65    0.81
  -5   2  -4   14.01    0.88
  -5   2  -4   15.43    0.74
  -5  -2  -4   13.57    0.83
   5  -2   4   14.75    0.80
  -5  -2  -4   14.77    0.75
   5  -2   4   14.06    0.78
   5   2   5    1.11    0.26
  -5   2  -5    1.65    0.21
  -5   2  -5    1.42    0.34
   5   2   5    1.33    0.29
   5   2   5    1.16    0.35
  -5  -2  -5    1.60    0.23
   5  -2   5    2.20    0.32
   5  -2   5    1.05    0.29
  -5  -2  -5    1.47    0.28
   5   2   6   18.48    1.01
   5   2   6   18.14    1.10
  -5  -2  -6   18.81    0.94
   5  -2   6   17.74    1.01
   5  -2   6   17.41    0.95
   5   2   7    1.00    0.38
   5   2   7    1.65    0.43
   5  -2   7    1.53    0.35
   5  -2   7    1.16    0.38
   5   2   8    0.16    0.29
   5   2   8    0.20    0.40
   5   2   8   -0.08    0.45
   5  -2   8   -0.02    0.37
   5  -2   8    0.41    0.37
   5   2   9    0.32    0.44
   5   2   9    0.29    0.53
   5  -2   9   -0.20    0.44
   5  -2   9    0.22    0.42
   5   2  10    0.08    0.59
   5   2  10    0.12    0.50
   5  -2  10    0.10    0.50
   5  -2  10   -0.14    0.45
   5   2  11   -0.05    0.54
   5   2  11    0.34    0.68
   5  -2  11   -0.10    0.51
   5  -2  11   -0.04    0.54
  -5   3  12    4.56    0.66
  -5   3  12    4.35    0.74
  -5   3  12    4.14    0.77
  -5  -3  12    5.23    0.72
  -5   3  11    1.44    0.52
  -5   3  11    1.12    0.65
  -5   3  11    1.54    0.65
  -5   3  11    1.05    0.57
  -5  -3  11    2.20    0.57
  -5  -3  11    0.58    0.55
  -5   3  10    2.89    0.62
  -5   3  10    2.41    0.50
  -5  -3  10    2.98    0.54
  -5  -3  10    2.46    0.52
  -5   3   9    0.57    0.40
  -5   3   9    0.02    0.50
  -5  -3   9    0.18    0.46
  -5  -3   9    0.68    0.36
  -5  -3   9   -0.48    0.36
  -5   3   8    0.35    0.24
  -5   3   8   -0.88    0.45
  -5   3   8   -0.23    0.43
  -5   3   8   -0.01    0.33
  -5  -3   8    0.03    0.41
  -5  -3   8   -0.03    0.34
  -5  -3   8    0.17    0.30
  -5   3   7   11.48    0.74
  -5   3   7   10.69    0.91
  -5   3   7   11.06    0.84
  -5   3   7   14.54    0.68
  -5  -3   7   10.67    0.77
  -5  -3   7   13.73    0.77
  -5  -3   7   13.63    0.79
  -5   3   6   15.95    0.83
  -5   3   6   14.95    1.03
  -5   3   6   15.64    1.00
  -5   3   6   14.89    0.86
  -5  -3   6   17.64    0.96
  -5  -3   6   15.73    0.93
  -5  -3   6   18.61    0.91
   5   3  -5    6.72    0.51
  -5   3   5    6.32    0.61
  -5   3   5    6.12    0.45
  -5   3   5    5.93    0.54
  -5   3   5    6.56    0.44
  -5  -3   5    5.24    0.47
   5  -3  -5    5.74    0.45
  -5  -3   5    7.05    0.53
  -5  -3   5    6.81    0.43
  -5   3   4    5.31    0.33
   5   3  -4    5.11    0.44
  -5   3   4    4.78    0.47
  -5   3   4    4.72    0.43
  -5   3   4    4.31    0.38
   5  -3  -4    4.82    0.44
  -5  -3   4    4.86    0.34
  -5  -3   4    4.67    0.42
  -5  -3   4    4.77    0.43
   5  -3  -4    4.60    0.38
  -5   3   3   60.62    3.22
   5   3  -3   62.44    3.18
  -5   3   3   62.36    2.84
  -5   3   3   63.16    2.84
   5   3  -3   65.03    3.10
  -5   3   3   61.51    3.24
  -5   3   3   64.07    2.94
   5  -3  -3   63.09    2.85
  -5  -3   3   61.14    3.18
   5  -3  -3   61.99    3.24
  -5  -3   3   64.80    3.25
  -5  -3   3   61.56    3.10
  -5   3   2   63.68    3.37
   5   3  -2   67.25    3.38
  -5   3   2   64.52    2.96
   5   3  -2   66.38    3.32
  -5   3   2   62.99    3.35
   5   3  -2   63.87    3.23
  -5   3   2   65.70    2.96
  -5  -3   2   66.71    3.32
   5  -3  -2   61.58    3.34
  -5  -3   2   66.33    3.11
  -5  -3   2   65.75    3.23
   5  -3  -2   66.61    2.96
  -5  -3   2   64.12    3.38
   5  -3  -2   68.18    3.37
  -5   3   1   22.38    1.25
   5   3  -1   23.97    1.22
  -5   3   1   23.20    1.09
   5   3  -1   21.33    1.16
   5   3  -1   20.91    1.27
  -5   3   1   23.60    1.11
  -5   3   1   24.17    1.23
   5   3  -1   23.38    1.20
   5  -3  -1   22.95    1.10
  -5  -3   1   24.92    1.22
  -5  -3   1   23.53    1.17
   5  -3  -1   21.41    1.25
  -5  -3   1   23.59    1.26
   5  -3  -1   23.16    1.25
   5  -3  -1   23.20    1.10
  -5  -3   1   23.50    1.21
  -5   3   0   37.56    1.76
   5   3   0   40.96    2.02
  -5   3   0   34.84    1.98
   5   3   0   38.91    1.92
   5   3   0   38.80    1.98
   5   3   0   38.86    1.85
  -5   3   0   39.33    1.77
   5  -3   0   37.83    1.77
   5  -3   0   37.54    2.00
   5  -3   0   39.68    1.77
   5  -3   0   37.09    1.99
  -5  -3   0   37.90    1.93
   5  -3   0   38.30    1.81
  -5  -3   0   37.29    1.87
  -5  -3   0   38.61    2.01
  -5   3  -1   11.57    0.66
   5   3   1   13.17    0.71
   5   3   1   12.96    0.73
  -5   3  -1   12.25    0.75
   5   3   1   12.77    0.74
  -5   3  -1   13.25    0.68
   5   3   1   13.29    0.77
   5  -3   1   12.16    0.67
  -5  -3  -1   13.37    0.73
  -5  -3  -1   12.46    0.77
  -5  -3  -1   12.17    0.73
   5  -3   1   12.62    0.67
   5  -3   1   12.83    0.65
   5  -3   1   12.14    0.74
   5  -3   1   12.36    0.73
  -5   3  -2   26.97    1.36
   5   3   2   27.23    1.46
   5   3   2   26.46    1.35
   5   3   2   27.64    1.41
  -5   3  -2   27.74    1.28
   5   3   2   26.29    1.47
  -5   3  -2   26.97    1.46
  -5  -3  -2   27.42    1.42
   5  -3   2   26.87    1.30
   5  -3   2   27.49    1.28
   5  -3   2   26.85    1.45
   5  -3   2   27.71    1.33
  -5  -3  -2   27.33    1.47
   5   3   3   16.98    0.90
  -5   3  -3   16.43    0.97
  -5   3  -3   15.54    0.86
   5   3   3   17.13    0.93
   5   3   3   17.22    0.98
  -5   3  -3   17.16    0.84
   5  -3   3   17.83    0.96
   5  -3   3   16.99    0.87
   5  -3   3   16.83    0.85
   5  -3   3   16.58    0.89
  -5  -3  -3   17.03    0.84
  -5  -3  -3   17.00    0.94
   5   3   4    1.96    0.34
  -5   3  -4    1.26    0.31
   5   3   4    2.04    0.29
  -5   3  -4    1.56    0.15
  -5   3  -4    1.59    0.22
   5  -3   4    1.86    0.29
   5  -3   4    2.13    0.30
  -5  -3  -4    1.73    0.21
  -5  -3  -4    1.64    0.29
   5  -3   4    1.69    0.24
   5   3   5    1.58    0.36
   5   3   5    1.73    0.33
  -5   3  -5    1.51    0.35
  -5  -3  -5    1.13    0.29
   5  -3   5    1.36    0.30
   5  -3   5    1.16    0.31
  -5  -3  -5    1.61    0.22
   5   3   6    2.07    0.43
   5   3   6    2.53    0.39
   5  -3   6    2.38    0.35
   5  -3   6    1.82    0.37
  -5  -3  -6    2.58    0.26
   5   3   7    6.23    0.59
   5   3   7    6.14    0.54
   5  -3   7    5.88    0.50
   5  -3   7    5.65    0.53
   5   3   8    1.38    0.47
   5   3   8    1.00    0.44
   5  -3   8    1.04    0.43
   5  -3   8    1.06    0.40
   5   3   9    1.58    0.53
   5   3   9    0.56    0.47
   5  -3   9    0.59    0.43
   5  -3   9    1.21    0.47
   5   3  10   -0.74    0.58
   5   3  10    0.20    0.51
   5  -3  10    0.07    0.46
   5  -3  10    0.23    0.49
   5   3  11    0.10    0.63
   5   3  11    0.54    0.56
   5  -3  11    0.20    0.50
   5  -3  11    0.77    0.57
  -5   4  12   -0.21    0.67
  -5   4  12    0.69    0.73
  -5  -4  12    0.26    0.59
  -5  -4  12    0.46    0.61
  -5   4  11    1.08    0.65
  -5   4  11    0.26    0.49
  -5   4  11   -0.52    0.66
  -5  -4  11   -0.57    0.53
  -5  -4  11    0.20    0.57
  -5   4  10    2.22    0.48
  -5   4  10    2.08    0.59
  -5   4  10    1.45    0.64
  -5  -4  10    1.58    0.54
  -5   4   9    4.45    0.49
  -5   4   9    5.08    0.62
  -5   4   9    3.93    0.65
  -5  -4   9    3.42    0.54
  -5  -4   9    4.00    0.46
  -5   4   8    0.49    0.43
  -5   4   8   -0.38    0.33
  -5   4   8   -0.29    0.50
  -5  -4   8    0.05    0.33
  -5  -4   8    0.07    0.44
  -5  -4   8    0.14    0.27
  -5   4   7    0.77    0.20
  -5   4   7    0.83    0.38
  -5   4   7    0.25    0.46
  -5   4   7    0.12    0.29
  -5  -4   7    0.78    0.32
  -5  -4   7    0.43    0.40
  -5  -4   7    0.57    0.22
  -5   4   6   11.48    0.80
  -5   4   6   10.13    0.63
  -5   4   6   10.09    0.56
  -5   4   6   11.10    0.85
   5  -4  -6   10.88    0.66
  -5  -4   6   10.46    0.74
  -5  -4   6   11.67    0.62
  -5  -4   6   11.42    0.71
  -5   4   5   26.06    1.30
  -5   4   5   21.74    1.04
  -5   4   5   21.68    1.24
  -5   4   5   22.54    1.09
  -5  -4   5   20.17    1.14
   5  -4  -5   21.88    1.09
  -5  -4   5   21.13    1.19
  -5  -4   5   21.86    1.13
   5   4  -4   26.22    1.38
  -5   4   4   26.03    1.27
  -5   4   4   25.71    1.23
  -5   4   4   26.73    1.45
  -5   4   4   26.66    1.45
   5  -4  -4   27.15    1.44
   5  -4  -4   26.41    1.28
  -5  -4   4   26.91    1.39
  -5   4   3    0.64    0.22
  -5   4   3    0.98    0.17
   5   4  -3    1.05    0.23
  -5   4   3    0.92    0.31
  -5   4   3    1.29    0.25
  -5  -4   3    0.86    0.22
   5  -4  -3    0.92    0.24
  -5  -4   3    0.87    0.26
   5  -4  -3    0.99    0.23
  -5   4   2    8.98    0.49
   5   4  -2    8.24    0.57
  -5   4   2    9.00    0.59
  -5   4   2    8.75    0.61
   5   4  -2    8.97    0.51
   5   4  -2    8.81    0.63
  -5   4   2    7.57    0.54
   5  -4  -2    9.03    0.61
   5  -4  -2    8.42    0.54
  -5  -4   2    8.80    0.61
  -5  -4   2    8.60    0.58
  -5   4   1   51.88    2.31
   5   4  -1   49.30    2.51
   5   4  -1   50.51    2.58
   5   4  -1   46.97    2.65
  -5   4   1   48.43    2.61
  -5   4   1   52.43    2.31
  -5   4   1   51.46    2.62
   5  -4  -1   50.05    2.31
  -5  -4   1   54.01    2.64
   5  -4  -1   49.19    2.30
  -5  -4   1   52.41    2.43
   5  -4  -1   49.78    2.61
  -5  -4   1   48.83    2.52
   5  -4  -1   50.84    2.36
   5  -4  -1   48.75    2.64
   5   4   0   16.18    1.00
   5   4   0   16.97    0.90
  -5   4   0   19.60    0.97
   5   4   0   16.15    0.95
   5   4   0   16.83    0.95
  -5   4   0   18.59    0.86
  -5   4   0   18.27    0.87
  -5   4   0   16.80    0.97
  -5  -4   0   16.63    0.94
   5  -4   0   17.64    0.86
   5  -4   0   17.39    0.84
  -5  -4   0   15.99    0.96
   5  -4   0   17.31    0.87
   5  -4   0   17.11    0.97
  -5  -4   0   15.53    0.99
   5  -4   0   18.02    0.98
   5   4   1   69.61    3.66
  -5   4  -1   71.65    3.20
  -5   4  -1   74.25    3.22
   5   4   1   67.34    3.61
  -5   4  -1   72.41    3.62
   5   4   1   68.04    3.36
  -5  -4  -1   70.06    3.67
   5  -4   1   71.11    3.65
   5  -4   1   69.94    3.20
   5  -4   1   71.24    3.32
  -5  -4  -1   67.58    3.49
   5  -4   1   72.01    3.61
  -5   4  -2    3.52    0.29
  -5   4  -2    3.46    0.35
   5   4   2    3.92    0.36
   5   4   2    3.84    0.34
  -5  -4  -2    2.91    0.34
   5  -4   2    3.92    0.29
   5  -4   2    3.12    0.29
   5  -4   2    3.36    0.30
   5  -4   2    2.47    0.30
   5  -4   2    2.37    0.28
   5   4   3    4.33    0.35
  -5   4  -3    4.14    0.38
  -5   4  -3    3.05    0.30
   5   4   3    4.07    0.40
  -5   4  -3    3.09    0.30
   5  -4   3    3.35    0.32
  -5  -4  -3    4.19    0.37
   5  -4   3    3.15    0.31
   5  -4   3    3.59    0.34
  -5   4  -4   40.36    2.13
  -5   4  -4   38.71    1.98
   5   4   4   39.99    2.17
   5   4   4   39.59    1.98
   5  -4   4   42.16    1.87
   5  -4   4   40.96    1.98
   5  -4   4   40.30    1.91
  -5  -4  -4   41.61    1.87
  -5  -4  -4   39.73    2.06
   5   4   5   11.87    0.76
  -5   4  -5   12.57    0.86
   5   4   5   12.57    0.85
   5  -4   5   11.71    0.74
   5  -4   5   13.75    0.69
  -5  -4  -5   12.88    0.67
   5  -4   5   11.29    0.76
   5   4   6    1.73    0.38
  -5   4  -6    1.12    0.38
   5   4   6    1.46    0.43
   5  -4   6    1.43    0.36
  -5  -4  -6    1.34    0.23
   5  -4   6    1.36    0.36
   5  -4   6    1.90    0.27
   5   4   7    0.46    0.43
   5   4   7    0.25    0.40
   5  -4   7    0.88    0.40
   5  -4   7    0.16    0.38
   5   4   8    0.86    0.51
   5   4   8    1.73    0.45
   5  -4   8    0.56    0.42
   5  -4   8    1.10    0.44
   5   4   9    6.68    0.63
   5   4   9    5.61    0.69
   5  -4   9    5.59    0.62
   5  -4   9    6.41    0.59
   5   4  10    1.47    0.62
   5   4  10    1.20    0.54
   5  -4  10    1.23    0.53
   5  -4  10    1.16    0.49
   5   4  11    1.30    0.58
   5  -4  11    0.78    0.54
  -5   5  11   -0.13    0.60
  -5   5  11    0.66    0.62
  -5  -5  11   -0.53    0.60
  -5  -5  11    0.13    0.56
  -5   5  10    0.02    0.64
  -5   5  10    0.78    0.59
  -5   5  10    1.41    0.45
  -5  -5  10    1.24    0.58
  -5   5   9    0.35    0.55
  -5   5   9   -0.24    0.59
  -5   5   9    0.03    0.38
  -5  -5   9    0.55    0.50
  -5   5   8    1.08    0.36
  -5   5   8    1.58    0.49
  -5   5   8    1.43    0.55
  -5  -5   8    2.33    0.37
  -5  -5   8    1.53    0.48
  -5   5   7   -0.65    0.28
  -5   5   7   -0.43    0.47
  -5   5   7    0.59    0.42
  -5  -5   7   -0.60    0.41
   5  -5  -7    0.08    0.29
  -5  -5   7   -0.07    0.33
  -5   5   6    3.84    0.30
  -5   5   6    3.73    0.45
  -5   5   6    4.14    0.34
  -5   5   6    4.44    0.54
   5  -5  -6    4.09    0.38
  -5  -5   6    3.95    0.40
  -5  -5   6    3.78    0.48
  -5   5   5    1.48    0.23
  -5   5   5    2.11    0.19
  -5   5   5    2.12    0.36
  -5   5   5    1.51    0.44
  -5  -5   5    2.21    0.33
   5  -5  -5    2.25    0.32
  -5  -5   5    2.12    0.38
  -5   5   4    0.27    0.35
  -5   5   4    0.18    0.16
  -5   5   4    0.43    0.29
  -5   5   4   -0.12    0.15
   5  -5  -4   -0.06    0.27
  -5  -5   4    0.24    0.28
  -5  -5   4   -0.12    0.31
  -5   5   3    3.31    0.40
  -5   5   3    2.98    0.24
  -5   5   3    2.78    0.34
  -5  -5   3    2.35    0.33
   5  -5  -3    2.98    0.34
   5  -5  -3    2.49    0.31
  -5   5   2   33.93    1.49
  -5   5   2   30.30    1.71
  -5   5   2   32.48    1.72
   5   5  -2   31.90    1.64
   5   5  -2   31.15    1.75
  -5  -5   2   30.31    1.65
   5  -5  -2   32.80    1.75
   5  -5  -2   31.62    1.51
  -5  -5   2   32.75    1.72
   5  -5  -2   31.18    1.48
   5   5  -1    0.82    0.33
  -5   5   1    1.71    0.23
  -5   5   1    1.30    0.29
  -5   5   1    1.69    0.27
   5   5  -1    1.23    0.19
   5  -5  -1    1.40    0.15
  -5  -5   1    1.00    0.30
  -5  -5   1    1.05    0.26
   5  -5  -1    1.28    0.25
   5  -5  -1    1.65    0.29
   5  -5  -1    1.37    0.22
   5   5   0    3.63    0.29
  -5   5   0    2.92    0.35
  -5   5   0    3.20    0.29
   5   5   0    3.33    0.37
   5   5   0    4.02    0.37
  -5   5   0    3.18    0.32
   5  -5   0    3.34    0.32
  -5  -5   0    2.95    0.34
  -5  -5   0    3.71    0.36
   5  -5   0    3.16    0.29
   5  -5   0    3.33    0.31
   5   5   1    0.35    0.21
   5   5   1    0.11    0.28
  -5   5  -1   -0.07    0.25
   5   5   1   -0.15    0.24
  -5  -5  -1   -0.17    0.27
   5  -5   1   -0.19    0.23
   5  -5   1    0.27    0.20
   5  -5   1   -0.19    0.23
   5   5   2   28.66    1.43
  -5   5  -2   28.28    1.54
   5   5   2   28.55    1.57
   5  -5   2   27.52    1.36
   5  -5   2   29.23    1.39
   5  -5   2   28.17    1.34
  -5  -5  -2   26.54    1.48
   5   5   3    1.84    0.36
  -5   5  -3    2.00    0.34
   5   5   3    2.20    0.31
   5  -5   3    1.67    0.28
   5  -5   3    1.79    0.30
   5  -5   3    2.20    0.30
  -5  -5  -3    1.33    0.34
  -5   5  -4    0.24    0.14
   5   5   4   -0.10    0.31
  -5   5  -4    0.46    0.13
  -5   5  -4    0.43    0.32
   5   5   4    0.30    0.33
   5  -5   4    0.61    0.25
   5  -5   4    0.12    0.31
   5  -5   4    0.17    0.29
  -5  -5  -4   -0.03    0.32
  -5  -5  -4   -0.04    0.20
   5   5   5    3.90    0.40
  -5   5  -5    3.40    0.43
   5   5   5    3.12    0.44
   5  -5   5    3.08    0.39
   5  -5   5    2.69    0.39
   5  -5   5    3.17    0.33
  -5  -5  -5    3.11    0.27
  -5   5  -6    3.27    0.46
   5   5   6    2.45    0.43
   5   5   6    3.19    0.50
   5  -5   6    3.22    0.42
   5  -5   6    3.22    0.34
   5  -5   6    3.42    0.44
   5   5   7    0.14    0.45
   5   5   7   -0.44    0.40
   5  -5   7    0.00    0.38
   5  -5   7   -0.18    0.28
   5  -5   7   -0.01    0.40
   5   5   8    3.27    0.52
   5   5   8    3.71    0.60
   5  -5   8    4.26    0.52
   5  -5   8    5.16    0.55
   5   5   9    0.31    0.47
   5   5   9    0.12    0.51
   5  -5   9    0.07    0.47
   5  -5   9    0.13    0.48
   5   5  10    0.30    0.55
   5   5  10    0.23    0.61
   5  -5  10    0.57    0.53
   5  -5  10    0.71    0.52
   5  -5  11    0.60    0.57
  -5   6  11   -0.26    0.69
  -5   6  11   -1.02    0.72
  -5  -6  11    0.24    0.60
  -5   6  10   -0.49    0.66
  -5   6  10    0.11    0.62
  -5  -6  10    0.47    0.56
  -5   6   9    6.14    0.76
  -5   6   9    6.25    0.53
  -5   6   9    5.36    0.68
  -5  -6   9    5.43    0.64
  -5   6   8    0.43    0.48
  -5   6   8   -0.78    0.56
  -5   6   8   -0.45    0.33
   5  -6  -8    0.10    0.33
  -5  -6   8    0.50    0.36
  -5  -6   8   -0.07    0.48
  -5   6   7    5.47    0.64
  -5   6   7    5.51    0.59
  -5   6   7    4.64    0.42
   5  -6  -7    5.38    0.45
  -5  -6   7    3.88    0.54
  -5  -6   7    6.96    0.61
  -5   6   6    1.96    0.50
  -5   6   6    1.39    0.42
  -5   6   6    1.34    0.27
  -5  -6   6    1.09    0.42
  -5  -6   6    1.12    0.36
  -5   6   5   59.96    2.71
  -5   6   5   54.50    3.02
  -5   6   5   58.32    2.58
  -5   6   5   60.06    3.02
  -5  -6   5   54.65    2.68
   5  -6  -5   55.85    2.63
  -5  -6   5   55.45    2.87
  -5   6   4    0.32    0.17
  -5   6   4    0.29    0.33
  -5   6   4    0.03    0.39
  -5   6   4    0.06    0.17
  -5  -6   4    0.15    0.35
   5  -6  -4    0.07    0.16
  -5  -6   4   -0.14    0.31
   5  -6  -4   -0.04    0.30
  -5   6   3    8.06    0.68
  -5   6   3    8.06    0.68
  -5   6   3    8.55    0.50
  -5  -6   3    8.05    0.62
   5  -6  -3    8.38    0.58
  -5  -6   3    8.83    0.67
   5  -6  -3    8.52    0.46
  -5   6   2    2.30    0.25
  -5   6   2    1.54    0.37
   5   6  -2    1.94    0.40
  -5   6   2    2.02    0.36
   5   6  -2    2.29    0.20
   5  -6  -2    2.39    0.17
  -5  -6   2    2.57    0.34
   5  -6  -2    2.45    0.25
   5  -6  -2    2.09    0.31
  -5   6   1   23.92    1.14
   5   6  -1   22.01    1.37
  -5   6   1   24.18    1.32
   5   6  -1   23.81    1.25
  -5   6   1   23.45    1.32
   5  -6  -1   23.92    1.17
  -5  -6   1   22.37    1.27
   5  -6  -1   23.38    1.15
   5  -6  -1   24.22    1.13
  -5   6   0    6.33    0.58
  -5   6   0    6.42    0.59
   5   6   0    5.68    0.49
   5   6   0    6.45    0.49
   5   6   0    6.28    0.53
   5  -6   0    6.30    0.46
   5  -6   0    5.82    0.50
  -5  -6   0    5.35    0.55
   5   6   1   42.19    2.26
   5   6   1   43.54    2.20
   5   6   1   42.60    2.06
  -5   6  -1   41.77    2.21
  -5  -6  -1   40.80    2.14
   5  -6   1   39.82    1.95
   5  -6   1   41.15    1.95
   5   6   2    4.05    0.41
   5   6   2    4.20    0.44
  -5   6  -2    4.01    0.42
   5  -6   2    4.30    0.37
  -5  -6  -2    3.48    0.42
   5  -6   2    4.39    0.36
  -5   6  -3    0.24    0.19
   5   6   3    0.10    0.30
  -5   6  -3   -0.18    0.33
   5   6   3   -0.13    0.34
   5  -6   3   -0.05    0.30
  -5  -6  -3   -0.61    0.33
   5  -6   3   -0.19    0.27
   5   6   4    6.32    0.57
  -5   6  -4    6.50    0.43
   5   6   4    5.92    0.48
  -5   6  -4    5.71    0.50
  -5  -6  -4    5.69    0.46
  -5  -6  -4    6.17    0.59
   5  -6   4    5.98    0.48
   5  -6   4    5.70    0.52
   5  -6   4    6.00    0.48
   5   6   5   30.87    1.84
  -5   6  -5   33.82    1.80
   5   6   5   30.82    1.66
   5  -6   5   31.62    1.60
   5  -6   5   33.28    1.56
   5  -6   5   32.99    1.66
  -5  -6  -5   33.78    1.53
   5   6   6    1.03    0.47
  -5   6  -6    1.13    0.41
   5   6   6    1.62    0.41
   5  -6   6    1.73    0.40
   5  -6   6    1.28    0.33
   5  -6   6    1.37    0.39
   5   6   7   -0.33    0.48
   5   6   7    0.04    0.42
   5  -6   7    0.15    0.43
   5  -6   7   -0.51    0.42
   5  -6   7   -0.09    0.31
   5   6   8    0.57    0.53
   5   6   8    0.06    0.45
   5  -6   8    0.38    0.44
   5  -6   8    0.27    0.45
   5   6   9    0.16    0.59
   5   6   9    0.70    0.51
   5  -6   9    0.86    0.51
   5  -6   9    0.72    0.51
   5   6  10    0.14    0.64
   5   6  10    0.38    0.56
   5  -6  10   -0.14    0.54
   5  -6  10    0.68    0.56
  -5   7  11    1.12    0.71
  -5  -7  11   -0.33    0.65
  -5   7  10    0.20    0.61
  -5   7  10    0.95    0.63
  -5  -7  10    1.52    0.62
  -5   7   9    0.51    0.59
  -5   7   9   -0.48    0.58
  -5  -7   9   -0.12    0.56
  -5   7   8    9.82    0.87
  -5   7   8    9.37    0.85
  -5  -7   8    8.39    0.73
   5  -7  -8    8.85    0.69
  -5   7   7    0.07    0.56
  -5   7   7    0.99    0.32
  -5   7   7    0.40    0.47
   5  -7  -7    0.34    0.38
  -5  -7   7    1.28    0.39
  -5  -7   7    0.77    0.48
  -5   7   6    3.92    0.51
  -5   7   6    3.70    0.34
  -5   7   6    2.33    0.56
  -5  -7   6    2.85    0.49
  -5  -7   6    3.24    0.43
   5  -7  -6    3.79    0.43
  -5   7   5    2.03    0.45
  -5   7   5    2.26    0.27
  -5   7   5    1.23    0.51
   5  -7  -5    2.51    0.26
  -5  -7   5    2.24    0.39
   5  -7  -5    2.29    0.38
  -5  -7   5    2.38    0.43
  -5   7   4    0.00    0.19
  -5   7   4   -0.21    0.19
  -5   7   4   -0.07    0.42
  -5   7   4   -0.21    0.34
   5  -7  -4   -0.22    0.31
  -5  -7   4    0.03    0.38
  -5  -7   4    0.04    0.33
   5  -7  -4    0.16    0.17
  -5   7   3   -0.32    0.35
  -5   7   3    0.23    0.40
   5   7  -3   -0.39    0.39
  -5   7   3   -0.04    0.21
   5  -7  -3   -0.18    0.15
   5  -7  -3    0.05    0.32
  -5  -7   3    0.21    0.35
  -5  -7   3   -0.59    0.33
   5  -7  -3    0.37    0.21
  -5   7   2   68.95    3.57
   5   7  -2   62.76    3.60
  -5   7   2   71.20    3.11
  -5   7   2   69.05    3.54
   5   7  -2   68.59    3.46
   5  -7  -2   66.56    3.10
  -5  -7   2   65.81    3.41
  -5  -7   2   69.33    3.14
   5  -7  -2   69.84    3.21
   5  -7  -2   67.22    3.12
   5   7  -1    8.47    0.83
   5   7  -1   10.33    0.59
  -5   7   1    8.74    0.73
  -5   7   1    8.90    0.70
   5  -7  -1    9.00    0.58
  -5  -7   1    9.68    0.70
   5  -7  -1    8.26    0.56
   5  -7  -1    8.41    0.62
   5   7   0    1.59    0.26
  -5   7   0    1.44    0.36
  -5   7   0    1.22    0.35
   5   7   0    1.38    0.40
   5  -7   0    1.29    0.32
   5  -7   0    2.04    0.21
   5  -7   0    1.13    0.29
  -5  -7   0    1.34    0.36
  -5   7  -1   -0.01    0.33
   5   7   1   -0.16    0.34
   5   7   1    0.10    0.33
  -5  -7  -1    0.03    0.34
   5  -7   1    0.66    0.28
   5  -7   1    0.55    0.31
   5   7   2   36.57    2.05
  -5   7  -2   41.49    1.90
  -5   7  -2   38.48    2.00
   5   7   2   34.62    1.86
   5  -7   2   37.60    1.79
   5  -7   2   38.34    1.77
  -5  -7  -2   33.50    1.95
  -5   7  -3    2.06    0.26
   5   7   3    1.97    0.38
   5   7   3    2.64    0.43
  -5   7  -3    2.60    0.41
  -5  -7  -3    2.35    0.43
   5  -7   3    1.56    0.34
   5  -7   3    2.66    0.38
   5   7   4    5.28    0.57
   5   7   4    5.67    0.53
  -5   7  -4    6.66    0.46
  -5   7  -4    5.44    0.54
   5  -7   4    5.94    0.47
   5  -7   4    4.99    0.50
  -5   7  -5    0.13    0.41
   5   7   5   -0.26    0.38
   5   7   5    0.04    0.44
   5  -7   5    0.03    0.38
   5  -7   5    0.00    0.31
   5  -7   5   -0.06    0.39
   5   7   6    0.11    0.42
   5   7   6    0.16    0.46
  -5   7  -6   -0.27    0.42
   5  -7   6   -0.28    0.33
   5  -7   6    0.08    0.39
   5  -7   6   -0.08    0.42
   5   7   7    0.52    0.49
   5   7   7    0.38    0.46
   5  -7   7    0.70    0.45
   5  -7   7    0.34    0.35
   5  -7   7    1.19    0.45
   5   7   8    0.99    0.58
   5   7   8    1.15    0.51
   5  -7   8    1.69    0.52
   5  -7   8    1.60    0.53
   5   7   9    0.49    0.61
   5   7   9    1.07    0.54
   5  -7   9    0.36    0.55
   5  -7   9    0.34    0.53
   5   7  10    0.59    0.59
   5  -7  10    0.09    0.57
   5  -7  10    0.41    0.59
  -5   8  10    0.76    0.75
  -5   8  10    1.27    0.70
  -5  -8  10    0.57    0.65
  -5   8   9    1.28    0.60
  -5   8   9   -0.68    0.67
  -5  -8   9    0.69    0.59
  -5   8   8    5.04    0.72
  -5   8   8    5.74    0.70
   5  -8  -8    4.74    0.53
  -5  -8   8    5.14    0.63
  -5   8   7    0.68    0.49
  -5   8   7    0.63    0.59
   5  -8  -7   -0.34    0.40
  -5  -8   7    0.66    0.50
  -5  -8   7    0.23    0.39
  -5   8   6    4.60    0.58
  -5   8   6    4.68    0.39
  -5   8   6    4.28    0.63
  -5  -8   6    3.62    0.48
   5  -8  -6    3.70    0.47
  -5  -8   6    4.21    0.54
  -5   8   5   15.62    0.80
  -5   8   5   14.01    1.07
  -5   8   5   15.55    1.02
   5  -8  -5   14.80    0.90
  -5  -8   5   14.37    0.96
  -5  -8   5   12.86    0.92
  -5   8   4   17.44    1.12
  -5   8   4   18.76    1.15
   5  -8  -4   17.17    0.98
  -5  -8   4   18.28    1.06
  -5  -8   4   16.98    1.01
  -5   8   3    5.32    0.45
   5   8  -3    4.49    0.60
  -5   8   3    5.47    0.57
  -5   8   3    5.20    0.55
  -5  -8   3    6.12    0.52
  -5  -8   3    5.56    0.51
   5  -8  -3    4.95    0.38
   5  -8  -3    5.06    0.47
   5  -8  -3    4.88    0.37
   5   8  -2    1.90    0.22
  -5   8   2    1.75    0.42
  -5   8   2    1.33    0.44
   5   8  -2    1.30    0.51
   5  -8  -2    2.49    0.23
   5  -8  -2    2.23    0.37
  -5  -8   2    1.90    0.41
   5  -8  -2    1.76    0.29
  -5  -8   2    1.40    0.39
  -5   8   1    8.52    0.72
   5   8  -1    9.29    0.61
   5   8  -1    8.15    0.80
  -5   8   1    8.58    0.73
   5  -8  -1    9.15    0.56
   5  -8  -1    8.79    0.56
   5  -8  -1    8.92    0.64
  -5  -8   1    7.75    0.74
  -5  -8   1    8.70    0.68
  -5   8   0    4.13    0.49
  -5   8   0    3.95    0.48
   5   8   0    4.63    0.56
   5  -8   0    3.75    0.43
  -5  -8   0    4.78    0.44
   5  -8   0    6.31    0.42
  -5  -8   0    3.25    0.48
   5  -8   0    5.07    0.41
   5   8   1   10.52    0.72
   5   8   1    9.51    0.80
  -5   8  -1   10.29    0.79
  -5  -8  -1    9.37    0.77
   5  -8   1    9.96    0.69
   5  -8   1   10.46    0.66
  -5   8  -2    6.88    0.68
   5   8   2    6.05    0.54
   5   8   2    4.89    0.57
   5  -8   2    6.56    0.56
  -5  -8  -2    6.15    0.57
   5  -8   2    6.56    0.57
   5   8   3    0.41    0.37
  -5   8  -3    0.15    0.41
   5   8   3   -0.15    0.42
  -5   8  -3    0.38    0.25
  -5  -8  -3    0.18    0.41
   5  -8   3   -0.20    0.36
   5  -8   3   -0.39    0.36
   5   8   4    7.66    0.77
   5   8   4    8.07    0.68
  -5   8  -4    8.69    0.78
   5  -8   4    9.22    0.69
   5  -8   4    9.11    0.69
   5   8   5    7.69    0.78
  -5   8  -5    6.96    0.65
   5   8   5    8.69    0.68
   5  -8   5    7.73    0.70
   5  -8   5    8.64    0.68
   5  -8   5    7.95    0.63
   5   8   6    2.02    0.56
  -5   8  -6    2.70    0.49
   5   8   6    2.70    0.49
   5  -8   6    2.49    0.42
   5  -8   6    2.48    0.50
   5  -8   6    3.42    0.50
   5   8   7   -0.10    0.46
   5   8   7   -0.06    0.55
   5  -8   7    0.57    0.47
   5  -8   7   -0.13    0.47
   5  -8   7   -0.54    0.38
   5   8   8   -0.58    0.59
   5   8   8    0.12    0.51
   5  -8   8    0.08    0.49
   5  -8   8   -0.11    0.55
   5   8   9    1.28    0.61
   5   8   9    2.24    0.58
   5  -8   9    1.31    0.58
   5  -8   9    1.10    0.58
  -5   9   9    4.10    0.81
  -5   9   9    7.36    0.80
  -5  -9   9    3.54    0.70
  -5   9   8    0.56    0.67
  -5   9   8    0.97    0.61
  -5  -9   8    0.78    0.57
   5  -9  -8    0.53    0.48
  -5   9   7    8.63    0.86
  -5   9   7   11.55    0.92
  -5  -9   7    7.55    0.74
   5  -9  -7    8.25    0.76
  -5   9   6    4.10    0.60
  -5   9   6    4.88    0.68
  -5  -9   6    5.35    0.53
  -5  -9   6    4.19    0.57
   5  -9  -6    4.70    0.53
  -5   9   5    3.56    0.61
  -5   9   5    3.22    0.53
   5  -9  -5    2.88    0.47
  -5  -9   5    3.74    0.52
  -5  -9   5    3.23    0.49
  -5   9   4   -0.03    0.44
  -5   9   4    0.20    0.51
  -5  -9   4   -0.48    0.40
  -5  -9   4   -0.13    0.43
   5  -9  -4   -0.29    0.39
  -5   9   3    3.61    0.58
  -5   9   3    4.05    0.55
   5   9  -3    3.26    0.62
   5  -9  -3    5.52    0.50
  -5  -9   3    4.14    0.52
  -5  -9   3    3.82    0.50
   5  -9  -3    4.84    0.36
   5   9  -2   11.30    0.67
   5   9  -2    7.94    0.84
  -5   9   2   12.14    0.91
  -5   9   2   10.90    0.86
   5  -9  -2   11.30    0.76
  -5  -9   2   10.58    0.85
   5  -9  -2   11.21    0.66
  -5  -9   2   10.50    0.76
  -5   9   1    2.41    0.48
   5   9  -1    3.22    0.31
  -5   9   1    2.54    0.50
   5   9  -1    2.27    0.53
   5  -9  -1    2.56    0.44
  -5  -9   1    2.09    0.46
   5  -9  -1    2.90    0.37
  -5  -9   1    2.23    0.41
   5  -9  -1    2.75    0.32
   5   9   0    3.52    0.53
  -5   9   0    2.00    0.47
  -5   9   0    1.53    0.46
   5  -9   0    2.01    0.37
  -5  -9   0    3.24    0.39
  -5  -9   0    2.22    0.47
   5  -9   0    1.83    0.41
   5  -9   0    3.13    0.30
   5   9   1   18.48    1.27
   5   9   1   19.94    1.12
  -5   9  -1   19.93    1.20
   5  -9   1   21.33    1.07
  -5  -9  -1   20.31    1.07
   5  -9   1   20.87    1.10
  -5  -9  -1   18.74    1.19
   5   9   2   11.46    0.92
  -5   9  -2   12.70    0.93
   5   9   2   11.71    0.80
  -5  -9  -2   12.66    0.74
  -5  -9  -2   11.15    0.88
   5  -9   2   11.70    0.77
   5  -9   2   12.49    0.80
   5   9   3   12.33    0.98
   5   9   3   13.30    0.86
  -5   9  -3   13.28    0.99
  -5  -9  -3   14.42    0.78
   5  -9   3   13.50    0.85
   5  -9   3   13.55    0.86
   5   9   4    4.42    0.52
   5   9   4    4.25    0.60
  -5   9  -4    4.40    0.57
   5  -9   4    4.85    0.53
   5  -9   4    4.18    0.49
   5   9   5    0.34    0.45
  -5   9  -5   -0.12    0.43
   5   9   5   -0.22    0.51
   5  -9   5   -0.56    0.40
   5  -9   5    0.20    0.47
   5   9   6    0.71    0.49
   5   9   6    0.36    0.57
   5  -9   6    0.04    0.48
   5  -9   6   -0.49    0.49
   5  -9   6    0.52    0.41
   5   9   7    2.99    0.65
   5   9   7    2.94    0.58
   5  -9   7    3.24    0.59
   5  -9   7    3.14    0.47
   5  -9   7    3.00    0.54
   5   9   8    0.02    0.65
   5   9   8    0.40    0.54
   5  -9   8    0.34    0.59
   5  -9   8    0.99    0.56
   5   9   9    0.82    0.60
   5  -9   9    0.22    0.59
  -5  10   9    1.88    0.67
  -5  10   8    0.93    0.73
  -5  10   8    2.77    0.66
  -5 -10   8    1.23    0.61
  -5  10   7    1.76    0.62
  -5  10   7    0.22    0.66
  -5 -10   7    1.61    0.58
   5 -10  -7    1.91    0.51
  -5  10   6    1.27    0.61
  -5  10   6    1.41    0.56
   5 -10  -6    1.15    0.47
  -5 -10   6    0.48    0.47
  -5 -10   6    0.63    0.53
  -5  10   5    0.59    0.51
  -5  10   5   -0.32    0.54
  -5 -10   5   -0.04    0.48
   5 -10  -5   -0.32    0.46
  -5 -10   5   -0.04    0.46
  -5  10   4    5.73    0.66
  -5  10   4    3.79    0.66
   5 -10  -4    5.70    0.57
  -5 -10   4    5.41    0.58
  -5 -10   4    6.67    0.60
  -5  10   3    3.37    0.56
   5  10  -3    2.65    0.66
  -5  10   3    3.01    0.59
   5 -10  -3    3.75    0.49
  -5 -10   3    3.93    0.51
  -5 -10   3    3.15    0.50
   5 -10  -3    3.51    0.36
  -5  10   2    1.16    0.51
   5  10  -2    1.76    0.57
  -5  10   2    1.13    0.49
  -5 -10   2    1.57    0.48
  -5 -10   2    1.43    0.44
   5 -10  -2    1.19    0.32
   5 -10  -2    1.21    0.45
  -5  10   1    0.61    0.48
   5  10  -1    0.12    0.53
  -5  10   1    0.32    0.50
   5 -10  -1    0.29    0.35
   5 -10  -1    0.29    0.41
  -5 -10   1   -0.05    0.46
  -5 -10   1    0.75    0.40
   5  10   0    0.75    0.52
  -5  10   0    1.02    0.49
  -5  10   0    1.01    0.49
  -5 -10   0    0.42    0.39
  -5 -10   0    0.19    0.47
   5 -10   0    1.07    0.38
   5 -10   0    0.83    0.41
  -5  10  -1   -0.30    0.47
   5  10   1    0.19    0.52
  -5 -10  -1    0.21    0.36
  -5 -10  -1    0.45    0.48
   5 -10   1   -0.04    0.38
   5 -10   1    0.13    0.41
   5  10   2    0.98    0.44
   5  10   2    0.56    0.49
  -5  10  -2    0.60    0.50
   5 -10   2    0.94    0.42
  -5 -10  -2    1.53    0.36
   5 -10   2    0.40    0.44
  -5  10  -3   -0.85    0.49
   5  10   3   -0.09    0.50
   5  10   3    0.34    0.44
   5 -10   3    0.20    0.43
   5 -10   3   -0.02    0.43
  -5 -10  -3   -0.07    0.31
  -5  10  -4    0.14    0.49
   5  10   4    0.73    0.45
   5  10   4    0.00    0.52
   5 -10   4    1.06    0.48
   5 -10   4    1.18    0.45
   5  10   5    0.24    0.46
   5  10   5    0.70    0.57
   5 -10   5    0.60    0.46
   5 -10   5    0.49    0.51
   5  10   6    3.75    0.65
   5  10   6    3.58    0.58
   5 -10   6    2.63    0.60
   5 -10   6    4.20    0.54
   5 -10   6    4.19    0.60
   5  10   7    0.55    0.63
   5  10   7   -0.30    0.54
   5 -10   7   -0.03    0.48
   5 -10   7   -0.15    0.54
   5  10   8    0.49    0.59
   5 -10   8    0.63    0.59
  -5  11   8    0.84    0.65
  -5  11   7    2.00    0.69
  -5  11   7    2.64    0.69
  -5 -11   7    2.78    0.62
   5 -11  -7    1.37    0.53
  -5  11   6    0.23    0.61
  -5  11   6    0.31    0.59
  -5 -11   6   -0.11    0.55
   5 -11  -6    0.25    0.51
  -5  11   5    0.95    0.58
  -5  11   5    1.12    0.64
  -5 -11   5    1.34    0.50
   5 -11  -5    1.64    0.51
  -5 -11   5    1.33    0.55
  -5  11   4   -0.08    0.55
  -5  11   4   -0.17    0.59
  -5 -11   4    0.11    0.50
   5 -11  -4   -0.06    0.48
  -5 -11   4   -0.21    0.47
  -5  11   3    7.47    0.78
   5  11  -3    5.81    0.85
  -5  11   3    8.72    0.80
  -5 -11   3    8.59    0.73
   5 -11  -3    9.29    0.74
  -5 -11   3    8.59    0.70
  -5  11   2    0.64    0.55
  -5  11   2    0.22    0.55
   5  11  -2   -0.62    0.61
  -5 -11   2    0.53    0.45
   5 -11  -2    0.80    0.49
  -5 -11   2    0.07    0.50
   5 -11  -2    0.00    0.34
   5  11  -1   12.04    1.04
  -5  11   1   10.90    0.98
  -5  11   1   11.55    0.99
   5 -11  -1   10.64    0.85
   5 -11  -1   11.85    0.79
  -5 -11   1   12.42    0.85
  -5 -11   1   12.86    0.93
  -5  11   0    0.96    0.52
   5  11   0    1.32    0.59
  -5  11   0    1.36    0.56
   5 -11   0    0.75    0.45
  -5 -11   0    0.62    0.51
   5 -11   0    1.49    0.43
  -5 -11   0    1.01    0.41
   5  11   1    0.73    0.58
  -5  11  -1    0.38    0.52
   5 -11   1    0.56    0.42
   5 -11   1    0.09    0.46
  -5 -11  -1    0.07    0.39
   5  11   2   -0.13    0.53
  -5  11  -2    0.17    0.53
   5 -11   2   -0.65    0.47
  -5 -11  -2    0.25    0.36
   5 -11   2   -0.01    0.44
   5  11   3   12.15    0.88
  -5  11  -3   10.31    1.01
   5 -11   3   13.33    0.89
   5 -11   3   12.88    0.87
   5  11   4   -0.19    0.55
   5  11   4   -0.02    0.49
   5 -11   4   -0.97    0.47
   5 -11   4   -0.76    0.48
   5  11   5    0.50    0.50
   5  11   5   -0.45    0.57
   5 -11   5    0.05    0.50
   5 -11   5   -0.59    0.52
   5  11   6    0.74    0.61
   5  11   6    0.61    0.54
   5 -11   6   -0.13    0.54
   5 -11   6   -0.44    0.50
   5 -11   6   -0.18    0.47
   5  11   7    1.66    0.59
   5 -11   7    2.10    0.62
  -5  12   7    1.55    0.67
   5 -12  -7    0.51    0.56
  -5  12   6    1.28    0.65
  -5  12   6    0.41    0.67
  -5 -12   6    0.87    0.60
   5 -12  -6    0.80    0.54
  -5  12   5    0.38    0.64
  -5  12   5   -0.02    0.64
   5 -12  -5   -0.21    0.52
  -5 -12   5   -0.52    0.55
  -5 -12   5    0.60    0.54
  -5  12   4   10.49    1.06
  -5  12   4   13.06    1.14
   5 -12  -4   12.23    0.89
  -5 -12   4   11.02    0.91
  -5 -12   4   12.30    0.99
  -5  12   3   -0.35    0.58
  -5  12   3   -0.11    0.61
   5 -12  -3   -0.59    0.50
  -5 -12   3    0.59    0.52
  -5 -12   3   -0.31    0.55
  -5  12   2    0.00    0.58
  -5  12   2   -0.21    0.59
   5  12  -2   -1.36    0.66
  -5 -12   2   -0.11    0.49
   5 -12  -2   -0.20    0.52
  -5 -12   2   -0.82    0.53
  -5  12   1    0.08    0.60
  -5  12   1   -0.69    0.58
   5  12  -1   -0.69    0.62
  -5 -12   1    0.06    0.46
   5 -12  -1    0.02    0.52
   5 -12  -1   -0.27    0.41
   5  12   0    5.82    0.77
  -5  12   0    7.70    0.75
  -5  12   0    6.23    0.77
  -5 -12   0    6.25    0.59
   5 -12   0    6.04    0.57
   5 -12   0    7.22    0.67
   5  12   1   -0.16    0.59
  -5  12  -1   -0.27    0.55
  -5 -12  -1    0.77    0.43
   5 -12   1    0.14    0.52
   5 -12   1   -0.30    0.46
   5  12   2    1.90    0.65
  -5  12  -2    1.65    0.60
   5 -12   2    2.20    0.56
   5 -12   2    2.23    0.51
   5  12   3    0.02    0.59
   5 -12   3   -0.63    0.52
   5 -12   3    0.31    0.52
   5  12   4    4.90    0.63
   5  12   4    3.00    0.68
   5 -12   4    5.86    0.62
   5 -12   4    5.02    0.63
   5  12   5    0.14    0.55
   5  12   5    0.80    0.64
   5 -12   5    0.24    0.57
   5 -12   5    0.69    0.53
   5  12   6    2.84    0.61
   5 -12   6    1.57    0.57
   5 -12   6    1.11    0.61
  -5  13   5    0.81    0.69
  -5  13   5    0.43    0.67
   5 -13  -5    0.53    0.53
  -5 -13   5   -0.23    0.61
  -5  13   4   -0.24    0.65
  -5  13   4   -0.33    0.68
   5 -13  -4   -0.09    0.54
  -5 -13   4   -0.37    0.56
  -5  13   3    1.83    0.65
  -5  13   3    2.30    0.68
   5 -13  -3    2.51    0.61
  -5 -13   3    1.96    0.57
  -5  13   2    0.38    0.63
  -5  13   2    0.06    0.65
   5  13  -2    0.02    0.71
   5 -13  -2    0.23    0.48
  -5 -13   2    0.81    0.54
   5  13  -1    2.79    0.74
  -5  13   1    1.74    0.68
  -5  13   1    3.58    0.69
   5 -13  -1    1.96    0.60
  -5 -13   1    3.47    0.56
  -5  13   0   -0.31    0.62
   5  13   0   -0.23    0.65
  -5  13   0   -0.68    0.67
  -5 -13   0    0.15    0.47
   5 -13   0    0.05    0.49
   5 -13   0   -0.21    0.56
   5  13   1    1.69    0.67
   5 -13   1    1.31    0.50
   5 -13   1    1.21    0.60
   5  13   2    1.26    0.66
   5 -13   2   -0.18    0.51
   5 -13   2    0.25    0.49
   5  13   3    4.84    0.76
   5 -13   3    5.08    0.64
   5 -13   3    3.69    0.67
   5 -13   4    0.97    0.60
   5 -13   4    0.28    0.57
  -5  14   3   -0.77    0.68
  -5  14   3   -0.26    0.71
  -5 -14   3    0.63    0.61
   5  14  -2    0.01    0.79
  -5  14   2    1.13    0.67
  -5  14   2   -0.51    0.71
  -5 -14   2    0.73    0.57
  -5  14   1   -0.47    0.67
   5  14  -1   -1.05    0.74
  -5  14   1   -0.66    0.69
  -5 -14   1   -0.20    0.54
  -5  14   0    0.07    0.72
   5  14   0    0.20    0.72
   5 -14   0    0.18    0.52
   5 -14   1    1.18    0.54
   5 -14   2    0.09    0.57
  -6   0  12    0.28    0.61
  -6   0  12   -0.37    0.70
  -6   0  11    0.37    0.55
  -6   0  11    0.80    0.57
  -6   0  11   -1.68    0.59
  -6   0  10   28.53    1.65
  -6   0  10   26.10    1.54
  -6   0  10   27.91    1.42
  -6   0  10   26.51    1.66
  -6   0  10   29.55    1.55
  -6   0   9   -0.43    0.38
  -6   0   9    0.58    0.46
  -6   0   9   -0.29    0.40
  -6   0   9   -0.21    0.43
  -6   0   9   -0.35    0.46
  -6   0   8    6.71    0.50
  -6   0   8    5.21    0.53
  -6   0   8    6.96    0.62
  -6   0   8    5.42    0.56
  -6   0   8    5.09    0.53
  -6   0   7   -0.66    0.33
  -6   0   7   -0.43    0.23
  -6   0   7    0.02    0.33
  -6   0   7   -1.09    0.32
  -6   0   6   38.38    2.01
  -6   0   6   38.82    2.09
  -6   0   6   40.73    1.82
  -6   0   5    0.32    0.28
  -6   0   5   -0.16    0.21
  -6   0   5    0.02    0.25
  -6   0   4   78.67    3.67
  -6   0   4   64.35    3.54
  -6   0   3   -0.40    0.20
   6   0  -3   -0.16    0.18
  -6   0   3   -0.35    0.23
   6   0  -2   35.73    1.81
  -6   0   2   36.58    1.87
   6   0  -2   36.28    1.87
  -6   0   2   35.52    1.73
  -6   0   2   35.92    1.82
   6   0  -1   -0.49    0.18
  -6   0   1   -0.16    0.15
   6   0  -1    0.00    0.16
   6   0  -1   -0.11    0.17
  -6   0   1    0.27    0.19
  -6   0   1   -0.08    0.20
   6   0   0   67.61    3.50
   6   0   0   69.58    3.23
   6   0   0   67.82    3.37
   6   0   0   67.74    3.51
  -6   0   0   67.50    3.37
  -6   0   0   70.04    3.23
  -6   0   0   68.08    3.50
  -6   0  -1    0.06    0.17
  -6   0  -1   -0.13    0.16
   6   0   1   -0.20    0.17
   6   0   1   -0.30    0.16
  -6   0  -1    0.08    0.21
   6   0   1    0.13    0.18
   6   0   1    0.06    0.17
  -6   0  -1    0.14    0.18
  -6   0  -2    1.76    0.23
  -6   0  -2    1.21    0.21
   6   0   2    1.41    0.23
   6   0   2    1.59    0.20
   6   0   2    1.34    0.23
  -6   0  -2    1.82    0.22
  -6   0  -2    1.14    0.26
  -6   0  -3    0.19    0.26
   6   0   3    0.03    0.18
  -6   0  -3   -0.11    0.19
   6   0   3   -0.20    0.21
   6   0   3   -0.17    0.24
  -6   0  -3    0.03    0.20
   6   0   4   34.53    1.63
   6   0   4   34.81    1.71
  -6   0  -4   33.12    1.86
   6   0   4   35.57    1.73
  -6   0  -4   34.21    1.59
  -6   0  -4   34.47    1.74
   6   0   5    0.24    0.20
   6   0   5   -0.21    0.29
   6   0   5    0.16    0.26
  -6   0  -5    0.07    0.21
  -6   0  -5    0.09    0.18
   6   0   6    2.32    0.26
   6   0   6    2.50    0.34
   6   0   6    2.11    0.37
  -6   0  -6    2.09    0.23
   6   0   7    4.30    0.41
   6   0   8    4.98    0.55
   6   0   8    6.12    0.67
   6   0   8    6.76    0.60
   6   0   9    0.28    0.44
   6   0   9    0.29    0.38
   6   0   9   -0.32    0.53
   6   0  10    0.43    0.59
   6   0  10    0.50    0.43
   6   0  10    0.84    0.50
   6   0  11   -0.54    0.66
   6   0  11    0.11    0.54
  -6   1  12   -1.09    0.62
  -6   1  12    0.62    0.63
  -6   1  12    1.18    0.62
  -6  -1  12    0.48    0.61
  -6  -1  12   -1.89    0.65
  -6   1  11    4.12    0.58
  -6   1  11    2.07    0.61
  -6   1  11    3.28    0.58
  -6   1  11    1.93    0.63
  -6  -1  11    2.66    0.70
  -6  -1  11    2.72    0.60
  -6   1  10    1.42    0.55
  -6   1  10    2.01    0.52
  -6   1  10    2.72    0.57
  -6   1  10    1.97    0.51
  -6  -1  10    2.68    0.48
  -6  -1  10    3.29    0.54
  -6  -1  10    3.59    0.49
  -6  -1  10    2.98    0.52
  -6   1   9    6.24    0.50
  -6   1   9    7.11    0.68
  -6   1   9    5.86    0.59
  -6   1   9    7.22    0.62
  -6   1   9    6.30    0.64
  -6  -1   9    7.11    0.67
  -6  -1   9    8.87    0.73
  -6  -1   9    5.90    0.61
  -6  -1   9    7.04    0.61
  -6   1   8    5.18    0.55
  -6   1   8    5.68    0.53
  -6   1   8    6.24    0.46
  -6   1   8    4.59    0.53
  -6   1   8    5.26    0.58
  -6  -1   8    5.83    0.52
  -6  -1   8    7.62    0.69
  -6  -1   8    5.80    0.51
  -6   1   7   23.57    1.32
  -6   1   7   23.56    1.38
  -6   1   7   25.27    1.16
  -6   1   7   22.25    1.26
  -6   1   7   23.96    1.39
  -6  -1   7   23.35    1.24
  -6  -1   7   25.13    1.35
  -6  -1   7   25.63    1.16
  -6  -1   7   22.84    1.29
  -6   1   6    7.13    0.51
  -6   1   6    6.62    0.55
  -6   1   6    6.78    0.59
  -6   1   6    6.74    0.48
  -6   1   6    6.43    0.59
  -6  -1   6    6.78    0.55
  -6  -1   6    8.01    0.56
  -6   1   5   -0.66    0.26
  -6   1   5    0.30    0.29
  -6   1   5    0.35    0.24
  -6   1   5   -0.16    0.21
  -6  -1   5    0.32    0.28
  -6  -1   5    0.37    0.24
  -6   1   4   28.40    1.63
  -6   1   4   29.62    1.61
  -6   1   4   31.78    1.58
  -6   1   4   33.01    1.44
  -6  -1   4   30.16    1.58
  -6  -1   4   30.04    1.60
   6   1  -3  140.81    6.36
  -6   1   3  138.16    6.41
  -6   1   3  118.86    6.14
  -6   1   3  115.99    6.37
   6   1  -3  123.00    6.14
  -6   1   3  119.66    5.62
  -6  -1   3  128.78    6.14
  -6  -1   3  133.05    6.36
  -6  -1   3  122.82    6.41
   6  -1  -3  110.90    6.36
  -6   1   2   10.49    0.63
   6   1  -2    9.08    0.60
   6   1  -2   11.24    0.61
  -6   1   2   10.32    0.62
  -6   1   2   10.05    0.52
  -6   1   2   10.04    0.56
  -6   1   2    8.48    0.53
  -6  -1   2   10.92    0.59
  -6  -1   2   10.26    0.61
   6  -1  -2    9.94    0.62
  -6  -1   2   10.11    0.58
  -6  -1   2   10.15    0.56
   6   1  -1    2.78    0.20
  -6   1   1    2.04    0.26
  -6   1   1    2.55    0.27
   6   1  -1    3.18    0.25
  -6   1   1    2.58    0.23
   6   1  -1    2.84    0.25
  -6   1   1    2.52    0.23
   6   1  -1    2.60    0.27
   6  -1  -1    2.46    0.22
   6  -1  -1    2.05    0.24
  -6  -1   1    2.63    0.25
  -6  -1   1    3.20    0.26
  -6  -1   1    2.49    0.25
  -6  -1   1    2.47    0.23
  -6   1   0   -0.15    0.17
   6   1   0   -0.04    0.18
  -6   1   0   -0.11    0.13
  -6   1   0   -0.08    0.18
  -6   1   0   -0.07    0.17
  -6   1   0    0.04    0.20
   6   1   0   -0.10    0.13
   6   1   0   -0.16    0.17
   6   1   0   -0.06    0.19
  -6  -1   0    0.13    0.18
  -6  -1   0    0.10    0.18
  -6  -1   0    0.17    0.20
   6  -1   0    0.21    0.17
   6  -1   0    0.12    0.17
   6  -1   0   -0.03    0.15
  -6  -1   0    0.05    0.13
   6   1   1   40.57    2.12
  -6   1  -1   40.60    2.03
   6   1   1   40.87    2.12
   6   1   1   41.66    2.03
  -6   1  -1   40.04    1.88
  -6   1  -1   41.05    1.95
   6   1   1   40.76    1.96
  -6   1  -1   40.20    1.87
  -6   1  -1   39.67    2.12
   6  -1   1   39.50    1.88
   6  -1   1   41.25    2.12
  -6  -1  -1   40.81    1.88
   6  -1   1   41.51    1.95
  -6  -1  -1   40.33    2.04
   6  -1   1   41.30    2.02
  -6  -1  -1   41.58    1.96
  -6  -1  -1   40.34    2.12
  -6   1  -2   50.51    2.24
   6   1   2   46.53    2.43
  -6   1  -2   47.90    2.14
   6   1   2   48.19    2.33
  -6   1  -2   44.66    2.42
  -6   1  -2   45.90    2.15
  -6   1  -2   44.91    2.31
   6   1   2   45.62    2.24
   6   1   2   45.87    2.44
   6  -1   2   47.68    2.31
  -6  -1  -2   44.77    2.15
  -6  -1  -2   45.31    2.44
   6  -1   2   47.92    2.24
  -6  -1  -2   47.75    2.25
   6  -1   2   47.90    2.43
  -6  -1  -2   46.41    2.33
   6  -1   2   46.67    2.16
   6   1   3   40.53    2.15
  -6   1  -3   42.33    1.87
   6   1   3   41.75    2.04
  -6   1  -3   41.60    2.03
  -6   1  -3   39.07    2.14
   6   1   3   40.55    1.98
   6  -1   3   40.49    1.97
  -6  -1  -3   40.21    1.89
   6  -1   3   40.15    1.89
  -6  -1  -3   40.41    2.05
   6  -1   3   41.76    2.02
  -6  -1  -3   38.91    2.13
   6   1   4    0.39    0.30
   6   1   4    1.20    0.23
   6   1   4    0.85    0.26
   6  -1   4    0.88    0.28
   6  -1   4    1.14    0.18
  -6  -1  -4    0.77    0.25
   6   1   5    4.05    0.33
   6   1   5    3.19    0.39
  -6   1  -5    3.67    0.28
   6   1   5    3.53    0.33
   6   1   5    4.17    0.43
  -6   1  -5    3.88    0.28
   6  -1   5    3.85    0.36
   6  -1   5    4.38    0.40
   6  -1   5    3.76    0.33
  -6  -1  -5    3.82    0.34
   6   1   6    1.05    0.28
  -6   1  -6    1.15    0.21
   6   1   6    0.58    0.39
   6   1   6    0.92    0.25
   6   1   6    0.93    0.35
   6  -1   6    0.88    0.32
   6  -1   6    1.26    0.19
  -6  -1  -6    0.54    0.20
   6  -1   6    0.67    0.31
   6   1   7   14.29    0.93
   6   1   7   16.15    0.87
   6   1   7   16.26    1.06
   6  -1   7   14.88    0.89
   6  -1   7   16.35    0.90
   6   1   8    5.48    0.46
   6   1   8    4.06    0.52
   6   1   8    5.31    0.64
   6  -1   8    5.45    0.47
   6  -1   8    5.29    0.54
   6   1   9    0.15    0.56
   6   1   9    0.34    0.45
   6   1   9    0.81    0.38
   6  -1   9    1.17    0.47
   6  -1   9    1.35    0.42
   6   1  10   -0.18    0.49
   6   1  10   -0.61    0.59
   6  -1  10    0.11    0.48
   6  -1  10    0.08    0.44
   6  -1  10   -0.20    0.59
   6   1  11   -0.26    0.65
   6   1  11   -0.51    0.53
   6  -1  11    0.07    0.54
   6  -1  11   -0.90    0.67
  -6   2  12   -0.13    0.56
  -6   2  12   -0.29    0.68
  -6   2  12   -0.48    0.64
  -6  -2  12    0.81    0.62
  -6  -2  12   -1.60    0.66
  -6   2  11   -0.02    0.54
  -6   2  11    0.15    0.61
  -6   2  11   -0.28    0.59
  -6   2  11   -0.03    0.52
  -6  -2  11    0.63    0.56
  -6  -2  11   -0.15    0.51
  -6   2  10    0.19    0.53
  -6   2  10   -0.39    0.51
  -6   2  10    0.54    0.52
  -6   2  10    0.01    0.47
  -6  -2  10    0.42    0.46
  -6  -2  10    0.65    0.50
  -6  -2  10    0.34    0.43
  -6   2   9    4.17    0.56
  -6   2   9    5.12    0.54
  -6   2   9    4.99    0.60
  -6   2   9    4.32    0.60
  -6   2   9    4.72    0.42
  -6  -2   9    6.20    0.52
  -6  -2   9    5.58    0.53
  -6  -2   9    4.87    0.51
  -6   2   8    1.53    0.32
  -6   2   8    0.90    0.47
  -6   2   8    1.16    0.44
  -6   2   8    1.18    0.45
  -6   2   8    1.36    0.37
  -6  -2   8    2.44    0.37
  -6  -2   8    2.24    0.44
  -6  -2   8    1.06    0.38
  -6   2   7    5.35    0.43
  -6   2   7    3.40    0.50
  -6   2   7    4.05    0.34
  -6   2   7    4.14    0.45
  -6  -2   7    5.32    0.50
  -6  -2   7    5.15    0.47
  -6  -2   7    3.95    0.43
  -6   2   6    3.84    0.41
  -6   2   6    3.64    0.46
  -6   2   6    4.15    0.37
  -6   2   6    4.66    0.34
  -6  -2   6    4.32    0.41
  -6  -2   6    5.38    0.45
  -6   2   5   18.80    1.12
  -6   2   5   16.31    1.15
  -6   2   5   21.75    1.00
  -6   2   5   20.66    1.02
  -6  -2   5   21.43    1.09
  -6  -2   5   20.72    1.11
  -6   2   4   39.02    2.13
  -6   2   4   41.50    2.15
  -6   2   4   47.23    1.89
  -6  -2   4   39.72    2.13
  -6  -2   4   39.56    2.10
  -6  -2   4   37.71    2.06
  -6   2   3    0.42    0.20
   6   2  -3    0.38    0.20
  -6   2   3    0.35    0.26
  -6   2   3    0.48    0.16
   6   2  -3    0.14    0.18
  -6  -2   3   -0.31    0.17
   6  -2  -3    0.49    0.22
  -6  -2   3    0.29    0.24
  -6  -2   3    0.45    0.16
  -6   2   2   12.02    0.64
  -6   2   2   12.13    0.74
  -6   2   2   12.38    0.61
  -6   2   2   10.59    0.69
  -6   2   2   12.71    0.67
  -6   2   2   12.69    0.76
   6   2  -2   14.37    0.72
   6   2  -2   12.86    0.71
   6  -2  -2   12.46    0.68
   6  -2  -2   11.73    0.75
  -6  -2   2   12.54    0.68
  -6  -2   2   12.37    0.73
  -6  -2   2   13.62    0.71
  -6  -2   2   12.70    0.71
  -6   2   1    5.47    0.40
  -6   2   1    5.94    0.42
  -6   2   1    5.22    0.36
   6   2  -1    3.84    0.40
   6   2  -1    5.39    0.42
  -6   2   1    5.07    0.43
  -6   2   1    5.47    0.28
   6   2  -1    4.43    0.42
   6   2  -1    5.09    0.41
  -6  -2   1    5.00    0.38
   6  -2  -1    4.04    0.31
   6  -2  -1    4.50    0.36
  -6  -2   1    5.88    0.37
  -6  -2   1    4.71    0.41
   6  -2  -1    4.92    0.43
  -6  -2   1    4.86    0.44
  -6   2   0    0.43    0.18
  -6   2   0    0.58    0.13
   6   2   0    0.84    0.20
  -6   2   0    0.50    0.20
   6   2   0    0.48    0.19
   6   2   0    0.57    0.18
  -6   2   0    0.55    0.23
   6   2   0    0.34    0.23
  -6   2   0    0.33    0.19
   6  -2   0    0.44    0.17
   6  -2   0    0.67    0.13
  -6  -2   0    0.51    0.17
  -6  -2   0    0.56    0.19
   6  -2   0    0.53    0.20
  -6  -2   0    0.42    0.22
  -6  -2   0    0.66    0.20
   6  -2   0    0.65    0.14
  -6   2  -1   13.33    0.76
   6   2   1   13.46    0.80
   6   2   1   14.64    0.80
  -6   2  -1   13.57    0.82
  -6   2  -1   13.96    0.71
   6   2   1   13.71    0.78
  -6   2  -1   13.91    0.73
  -6   2  -1   12.92    0.71
   6   2   1   13.23    0.72
  -6  -2  -1   14.46    0.77
   6  -2   1   13.73    0.72
   6  -2   1   13.75    0.73
   6  -2   1   13.59    0.81
  -6  -2  -1   14.84    0.81
  -6  -2  -1   13.76    0.79
  -6  -2  -1   14.44    0.78
   6   2   2    0.49    0.23
   6   2   2    0.55    0.22
   6   2   2    0.24    0.21
  -6   2  -2    0.31    0.19
   6   2   2    0.33    0.21
  -6   2  -2    0.12    0.17
  -6   2  -2   -0.06    0.18
  -6   2  -2    0.26    0.24
  -6  -2  -2   -0.07    0.26
  -6  -2  -2    0.22    0.18
   6  -2   2    0.32    0.20
   6  -2   2    0.53    0.21
   6  -2   2    0.18    0.21
  -6  -2  -2    0.12    0.23
   6   2   3    0.63    0.23
   6   2   3    0.46    0.26
  -6   2  -3    0.80    0.22
   6   2   3    0.49    0.25
  -6   2  -3    0.87    0.20
  -6   2  -3    1.19    0.28
   6  -2   3    0.88    0.25
  -6  -2  -3    0.51    0.25
   6  -2   3    0.87    0.24
  -6  -2  -3    0.51    0.19
   6   2   4   21.55    1.12
  -6   2  -4   21.09    1.00
  -6   2  -4   20.32    1.18
  -6   2  -4   20.35    1.06
   6   2   4   20.79    1.18
   6   2   4   20.85    1.09
  -6  -2  -4   20.24    1.03
   6  -2   4   21.98    1.05
   6  -2   4   20.27    1.08
  -6  -2  -4   19.47    1.11
  -6   2  -5    0.53    0.20
   6   2   5    0.29    0.35
  -6   2  -5    0.40    0.36
   6   2   5    0.49    0.31
  -6   2  -5    0.52    0.14
  -6  -2  -5    0.38    0.27
   6  -2   5    0.20    0.30
   6  -2   5    0.76    0.29
   6   2   6    1.60    0.37
   6   2   6    1.70    0.42
  -6   2  -6    1.76    0.23
   6  -2   6    1.99    0.36
   6  -2   6    1.42    0.36
   6   2   7    1.28    0.46
   6   2   7    1.25    0.40
   6  -2   7    1.90    0.38
   6  -2   7    1.34    0.37
   6   2   8    1.10    0.44
   6   2   8    1.20    0.51
   6  -2   8    2.43    0.41
   6  -2   8    1.70    0.44
   6   2   9    0.39    0.47
   6   2   9    0.05    0.51
   6  -2   9   -0.05    0.45
   6  -2   9    0.54    0.43
   6   2  10   -0.29    0.60
   6   2  10   -0.23    0.51
   6  -2  10    0.10    0.46
   6  -2  10    0.49    0.46
   6   2  11   -0.03    0.56
   6   2  11   -0.41    0.67
   6  -2  11    0.54    0.55
   6  -2  11   -0.43    0.68
  -6   3  12    3.63    0.76
  -6   3  12    1.45    0.72
  -6  -3  12    2.95    0.64
  -6   3  11    0.61    0.64
  -6   3  11    1.56    0.65
  -6   3  11   -0.13    0.59
  -6   3  11    1.16    0.53
  -6  -3  11    1.74    0.57
  -6  -3  11    0.48    0.56
  -6   3  10   -0.60    0.52
  -6   3  10   -1.50    0.53
  -6   3  10   -0.31    0.52
  -6   3  10    0.05    0.45
  -6  -3  10   -0.06    0.49
  -6  -3  10   -0.70    0.47
  -6   3   9    3.40    0.46
  -6   3   9    2.82    0.53
  -6   3   9    2.59    0.58
  -6  -3   9    2.78    0.45
  -6  -3   9    4.10    0.55
  -6   3   8    0.44    0.27
  -6   3   8    0.06    0.43
  -6   3   8    0.35    0.34
  -6   3   8   -0.16    0.48
  -6  -3   8    0.60    0.43
  -6  -3   8    0.03    0.37
  -6  -3   8    0.44    0.31
  -6   3   7   23.02    1.38
  -6   3   7   21.47    1.40
  -6   3   7   23.05    1.23
  -6  -3   7   20.94    1.29
  -6  -3   7   27.82    1.30
  -6  -3   7   26.34    1.26
  -6   3   6   -0.24    0.31
  -6   3   6    0.10    0.24
  -6   3   6   -0.33    0.39
  -6  -3   6   -0.73    0.34
  -6  -3   6    0.29    0.22
  -6  -3   6    0.23    0.32
  -6   3   5   -0.15    0.19
  -6   3   5   -0.32    0.25
  -6   3   5    0.07    0.34
  -6   3   5   -0.05    0.23
  -6  -3   5   -0.25    0.23
  -6  -3   5   -0.03    0.19
  -6  -3   5    0.48    0.29
  -6   3   4   19.02    1.07
  -6   3   4   20.24    0.95
  -6   3   4   18.94    1.13
  -6   3   4   21.12    0.98
  -6  -3   4   17.81    1.03
   6  -3  -4   18.73    0.98
  -6  -3   4   19.30    1.07
  -6  -3   4   20.22    1.09
  -6   3   3   55.63    2.48
  -6   3   3   50.56    2.81
  -6   3   3   53.06    2.82
  -6   3   3   55.32    2.47
  -6   3   3   53.86    2.54
   6   3  -3   55.60    2.77
  -6  -3   3   53.55    2.71
  -6  -3   3   54.89    2.77
   6  -3  -3   53.65    2.81
  -6  -3   3   55.88    2.82
   6  -3  -3   54.21    2.48
  -6   3   2   91.56    4.75
   6   3  -2   91.60    4.55
  -6   3   2   93.18    4.17
   6   3  -2   94.22    4.70
   6   3  -2   94.55    4.76
  -6   3   2   88.16    4.73
  -6   3   2   90.04    4.18
  -6  -3   2   93.74    4.76
   6  -3  -2   89.73    4.17
  -6  -3   2   91.17    4.55
   6  -3  -2   96.57    4.75
  -6  -3   2   93.31    4.69
  -6  -3   2   93.29    4.38
   6   3  -1   22.69    1.38
  -6   3   1   26.19    1.34
  -6   3   1   26.16    1.21
  -6   3   1   26.15    1.22
   6   3  -1   26.36    1.34
   6   3  -1   26.32    1.32
   6   3  -1   25.87    1.27
  -6   3   1   25.48    1.37
   6  -3  -1   25.69    1.21
  -6  -3   1   25.42    1.33
   6  -3  -1   25.92    1.37
  -6  -3   1   26.04    1.37
   6  -3  -1   23.37    1.19
   6  -3  -1   22.31    1.36
  -6  -3   1   26.14    1.27
  -6  -3   1   26.64    1.34
  -6   3   0   18.52    0.95
  -6   3   0   17.80    1.00
   6   3   0   17.35    0.96
  -6   3   0   18.08    0.88
   6   3   0   18.43    1.01
   6   3   0   17.63    0.99
  -6   3   0   17.19    0.89
   6   3   0   17.83    0.95
  -6  -3   0   16.90    0.95
   6  -3   0   17.87    0.89
   6  -3   0   18.97    0.98
  -6  -3   0   17.60    0.97
  -6  -3   0   16.56    1.00
   6  -3   0   17.68    0.86
   6  -3   0   18.18    0.88
  -6  -3   0   16.19    0.98
   6  -3   0   17.90    1.00
   6   3   1   20.92    1.08
   6   3   1   22.31    1.14
   6   3   1   21.63    1.18
   6   3   1   21.49    1.18
  -6   3  -1   21.27    1.11
  -6   3  -1   20.90    1.18
  -6   3  -1   20.44    1.04
   6  -3   1   21.36    1.17
   6  -3   1   21.52    1.05
   6  -3   1   20.98    1.04
  -6  -3  -1   21.36    1.14
   6  -3   1   21.12    1.16
  -6  -3  -1   21.78    1.17
   6  -3   1   21.11    1.05
  -6   3  -2    1.37    0.28
  -6   3  -2    1.46    0.21
  -6   3  -2    1.24    0.22
   6   3   2    1.22    0.27
   6   3   2    1.15    0.27
  -6  -3  -2    2.00    0.30
   6  -3   2    1.28    0.26
   6  -3   2    1.75    0.24
  -6  -3  -2    1.43    0.25
   6  -3   2    1.14    0.23
  -6   3  -3   30.93    1.65
  -6   3  -3   34.65    1.55
   6   3   3   32.92    1.78
   6   3   3   32.83    1.64
  -6   3  -3   32.54    1.77
   6  -3   3   33.30    1.58
  -6  -3  -3   32.49    1.72
   6  -3   3   33.36    1.55
  -6  -3  -3   33.98    1.56
   6  -3   3   34.01    1.62
   6   3   4   -0.04    0.28
  -6   3  -4   -0.23    0.16
  -6   3  -4   -0.22    0.21
   6   3   4    0.03    0.32
  -6   3  -4   -0.01    0.29
  -6  -3  -4   -0.47    0.20
   6  -3   4   -0.10    0.27
  -6  -3  -4   -0.40    0.28
   6  -3   4   -0.03    0.28
   6   3   5   -0.09    0.31
  -6   3  -5    0.06    0.35
  -6   3  -5   -0.19    0.22
   6   3   5   -0.11    0.35
  -6  -3  -5   -0.09    0.30
  -6  -3  -5   -0.16    0.22
   6  -3   5    0.13    0.29
   6  -3   5    0.16    0.31
   6   3   6    2.50    0.44
   6   3   6    2.22    0.37
  -6   3  -6    2.58    0.44
   6  -3   6    1.67    0.37
   6  -3   6    3.02    0.38
   6   3   7    5.30    0.59
   6   3   7    5.65    0.54
   6  -3   7    6.24    0.54
   6  -3   7    5.14    0.50
   6   3   8    1.61    0.52
   6   3   8    1.96    0.46
   6  -3   8    2.02    0.45
   6  -3   8    1.71    0.42
   6   3   9    0.13    0.47
   6   3   9   -0.35    0.55
   6  -3   9    0.26    0.44
   6  -3   9   -0.25    0.46
   6   3  10    1.23    0.54
   6   3  10    0.74    0.63
   6  -3  10    0.75    0.52
   6  -3  10    0.86    0.48
   6   3  11    0.31    0.58
   6  -3  11    0.78    0.51
  -6   4  12   -0.96    0.63
  -6  -4  12    0.69    0.60
  -6   4  11   -0.61    0.66
  -6   4  11    0.91    0.62
  -6  -4  11   -0.27    0.56
  -6  -4  11    0.03    0.57
  -6   4  10    2.72    0.59
  -6   4  10    1.71    0.66
  -6   4  10    2.37    0.48
  -6  -4  10    3.60    0.60
  -6   4   9    4.74    0.50
  -6   4   9    5.48    0.69
  -6   4   9    5.52    0.64
  -6  -4   9    5.70    0.53
  -6  -4   9    5.29    0.60
  -6   4   8   -0.02    0.52
  -6   4   8    0.44    0.42
  -6   4   8   -0.02    0.32
  -6  -4   8    0.28    0.37
  -6  -4   8    0.25    0.46
  -6   4   7    1.72    0.50
  -6   4   7    1.97    0.32
  -6   4   7    1.05    0.39
  -6  -4   7    2.16    0.38
  -6  -4   7    2.01    0.26
  -6  -4   7    1.96    0.45
  -6   4   6    3.96    0.45
  -6   4   6    4.04    0.53
  -6   4   6    4.36    0.38
  -6   4   6    4.59    0.37
  -6  -4   6    5.14    0.36
   6  -4  -6    3.94    0.36
  -6  -4   6    4.39    0.43
  -6  -4   6    4.30    0.47
  -6   4   5   52.76    2.84
  -6   4   5   54.67    2.57
  -6   4   5   53.58    2.47
  -6   4   5   55.12    2.86
  -6  -4   5   54.80    2.75
  -6  -4   5   54.00    2.71
   6  -4  -5   53.94    2.49
  -6   4   4   15.42    0.99
  -6   4   4   16.54    0.82
  -6   4   4   16.70    0.83
  -6   4   4   17.03    1.03
  -6  -4   4   17.65    0.98
   6  -4  -4   17.15    0.97
  -6  -4   4   17.37    0.89
   6  -4  -4   16.67    0.88
  -6  -4   4   17.58    1.00
  -6   4   3    0.25    0.18
   6   4  -3    0.53    0.16
  -6   4   3   -0.02    0.23
  -6   4   3    0.17    0.31
   6  -4  -3    0.13    0.20
  -6  -4   3    0.04    0.28
  -6  -4   3    0.21    0.14
   6  -4  -3    0.40    0.26
  -6  -4   3    0.52    0.22
  -6   4   2   18.04    0.91
  -6   4   2   17.23    1.06
  -6   4   2   19.20    1.04
   6   4  -2   17.28    1.04
   6   4  -2   18.41    0.99
  -6  -4   2   18.98    0.99
  -6  -4   2   19.89    1.05
   6  -4  -2   17.56    0.93
  -6  -4   2   18.10    1.02
   6  -4  -2   19.37    1.05
   6   4  -1    1.64    0.31
  -6   4   1    2.29    0.32
   6   4  -1    2.12    0.23
  -6   4   1    2.74    0.26
  -6   4   1    2.20    0.24
   6  -4  -1    2.21    0.28
  -6  -4   1    2.05    0.32
   6  -4  -1    2.61    0.26
   6  -4  -1    1.98    0.28
  -6  -4   1    2.58    0.28
   6   4   0   58.94    2.84
   6   4   0   58.19    3.03
  -6   4   0   60.59    2.70
  -6   4   0   56.87    3.05
   6   4   0   61.14    3.09
  -6  -4   0   56.96    2.94
  -6  -4   0   59.07    3.08
   6  -4   0   59.10    2.78
   6  -4   0   59.47    2.71
   6  -4   0   61.03    3.07
   6  -4   0   57.27    2.70
  -6   4  -1   52.93    2.83
   6   4   1   53.91    2.63
   6   4   1   54.68    2.81
   6   4   1   55.77    2.86
   6  -4   1   54.33    2.51
   6  -4   1   53.33    2.83
  -6  -4  -1   56.08    2.86
   6  -4   1   54.70    2.50
  -6  -4  -1   54.34    2.73
   6  -4   1   54.57    2.58
  -6   4  -2    3.41    0.29
   6   4   2    3.25    0.34
   6   4   2    3.27    0.36
  -6   4  -2    3.51    0.36
   6  -4   2    3.34    0.29
   6  -4   2    3.20    0.30
   6  -4   2    3.04    0.31
  -6  -4  -2    2.98    0.36
   6  -4   2    2.88    0.33
  -6   4  -3   12.29    0.80
   6   4   3   10.74    0.76
  -6   4  -3   11.41    0.65
   6   4   3   11.22    0.72
   6  -4   3   12.17    0.68
   6  -4   3   12.18    0.68
  -6  -4  -3   11.10    0.75
   6  -4   3   12.43    0.69
  -6  -4  -3   11.64    0.66
  -6   4  -4    5.94    0.41
   6   4   4    7.94    0.62
  -6   4  -4    7.84    0.61
   6   4   4    7.13    0.49
   6  -4   4    6.48    0.55
   6  -4   4    5.77    0.52
  -6  -4  -4    7.35    0.48
  -6  -4  -4    6.81    0.58
   6  -4   4    7.04    0.48
  -6   4  -5    9.11    0.72
   6   4   5    9.07    0.61
   6   4   5    9.32    0.77
   6  -4   5    8.32    0.62
  -6  -4  -5    9.93    0.72
   6  -4   5    9.64    0.59
  -6  -4  -5    9.47    0.59
   6  -4   5    8.92    0.64
   6   4   6    0.87    0.44
  -6   4  -6    1.57    0.42
   6   4   6    1.27    0.39
  -6  -4  -6    1.00    0.25
   6  -4   6    0.73    0.36
   6  -4   6    1.61    0.36
   6   4   7    0.04    0.41
   6   4   7   -0.39    0.45
   6  -4   7    0.52    0.37
   6  -4   7    0.26    0.39
   6   4   8    4.76    0.54
   6   4   8    3.85    0.56
   6  -4   8    2.91    0.51
   6  -4   8    3.15    0.49
   6   4   9    2.84    0.53
   6   4   9    2.62    0.62
   6  -4   9    2.26    0.49
   6  -4   9    2.50    0.53
   6   4  10    0.36    0.61
   6   4  10    0.47    0.55
   6  -4  10    1.53    0.54
   6  -4  10    0.76    0.51
   6  -4  11   -0.02    0.53
  -6   5  11   -0.23    0.70
  -6   5  11    0.95    0.66
  -6  -5  11   -0.57    0.58
  -6   5  10    1.21    0.60
  -6   5  10    0.52    0.67
  -6  -5  10    1.20    0.55
  -6   5   9    3.07    0.57
  -6   5   9    1.83    0.42
  -6   5   9    2.21    0.64
  -6  -5   9    2.85    0.56
  -6   5   8    3.07    0.62
  -6   5   8    2.12    0.49
  -6   5   8    2.10    0.37
  -6  -5   8    2.34    0.50
  -6  -5   8    2.97    0.43
  -6   5   7    3.70    0.59
  -6   5   7    3.64    0.37
  -6   5   7    3.89    0.51
   6  -5  -7    4.11    0.40
  -6  -5   7    4.46    0.46
  -6  -5   7    3.53    0.51
  -6   5   6   10.86    0.87
  -6   5   6    9.55    0.59
  -6   5   6   10.66    0.79
  -6   5   6    9.82    0.55
   6  -5  -6   10.26    0.66
  -6  -5   6    9.74    0.74
  -6  -5   6    9.55    0.75
  -6   5   5   -0.06    0.18
  -6   5   5   -0.22    0.18
  -6   5   5   -0.07    0.32
  -6   5   5   -0.01    0.35
   6  -5  -5   -0.34    0.28
  -6  -5   5   -0.14    0.35
  -6  -5   5    0.01    0.33
  -6   5   4   12.33    0.84
  -6   5   4   11.35    0.79
  -6   5   4   11.57    0.61
  -6   5   4   12.65    0.64
   6  -5  -4   12.58    0.71
  -6  -5   4   11.80    0.76
  -6   5   3    3.89    0.45
   6   5  -3    4.41    0.31
  -6   5   3    4.34    0.30
  -6   5   3    3.87    0.38
   6  -5  -3    3.47    0.36
   6  -5  -3    4.48    0.38
  -6  -5   3    4.04    0.40
  -6   5   2   57.94    2.60
   6   5  -2   54.56    2.99
  -6   5   2   53.94    2.96
  -6   5   2   56.75    2.97
   6   5  -2   57.74    2.90
   6  -5  -2   55.81    2.61
   6  -5  -2   57.50    2.99
  -6  -5   2   55.31    2.85
  -6  -5   2   62.00    2.99
   6  -5  -2   55.80    2.60
  -6   5   1    4.47    0.43
  -6   5   1    2.61    0.37
   6   5  -1    4.01    0.29
  -6   5   1    3.33    0.29
   6   5  -1    3.27    0.42
   6  -5  -1    3.26    0.21
  -6  -5   1    3.96    0.38
   6  -5  -1    3.19    0.33
  -6  -5   1    4.01    0.36
   6  -5  -1    3.27    0.30
   6  -5  -1    3.21    0.35
   6   5   0   -0.14    0.28
  -6   5   0    0.69    0.28
   6   5   0    0.11    0.21
   6   5   0   -0.22    0.30
   6  -5   0   -0.15    0.24
  -6  -5   0   -0.36    0.30
   6  -5   0    0.18    0.25
   6  -5   0    0.21    0.14
   6  -5   0    0.33    0.23
   6   5   1    0.38    0.30
   6   5   1    0.46    0.29
   6   5   1    0.42    0.24
  -6   5  -1    0.51    0.29
   6  -5   1    0.28    0.26
   6  -5   1    0.38    0.19
   6  -5   1    1.15    0.24
  -6  -5  -1    0.49    0.30
   6  -5   1    0.68    0.27
  -6   5  -2   32.45    1.78
   6   5   2   33.78    1.81
   6   5   2   32.77    1.65
   6  -5   2   32.35    1.58
   6  -5   2   32.83    1.61
  -6  -5  -2   32.97    1.72
   6  -5   2   33.08    1.56
  -6   5  -3    5.05    0.45
   6   5   3    2.68    0.39
   6   5   3    4.09    0.44
  -6   5  -3    3.93    0.38
  -6  -5  -3    4.54    0.43
   6  -5   3    4.95    0.40
   6  -5   3    3.56    0.36
   6  -5   3    4.34    0.37
   6   5   4    1.58    0.40
  -6   5  -4    1.79    0.19
  -6   5  -4    1.63    0.39
   6   5   4    1.58    0.35
  -6  -5  -4    1.23    0.37
   6  -5   4    1.73    0.33
   6  -5   4    1.31    0.29
   6  -5   4    1.51    0.31
  -6  -5  -4    1.14    0.25
  -6   5  -5   -0.39    0.37
   6   5   5    0.71    0.40
   6   5   5   -0.10    0.36
  -6  -5  -5   -0.04    0.22
   6  -5   5   -0.03    0.27
  -6  -5  -5    0.06    0.37
   6  -5   5   -0.04    0.34
   6  -5   5   -0.06    0.33
  -6   5  -6    3.02    0.49
   6   5   6    3.16    0.50
   6   5   6    3.15    0.45
   6  -5   6    2.87    0.35
   6  -5   6    2.86    0.43
   6  -5   6    3.39    0.44
   6   5   7    0.44    0.45
   6   5   7    0.69    0.43
   6  -5   7    0.86    0.41
   6  -5   7    0.13    0.40
   6   5   8    4.20    0.57
   6   5   8    4.38    0.63
   6  -5   8    4.45    0.55
   6  -5   8    5.68    0.57
   6   5   9    0.08    0.56
   6   5   9    0.10    0.49
   6  -5   9   -0.32    0.47
   6  -5   9    0.26    0.48
   6   5  10    0.43    0.55
   6   5  10   -0.34    0.63
   6  -5  10   -0.20    0.51
   6  -5  10   -0.55    0.51
  -6   6  11    0.59    0.71
  -6   6  11    1.07    0.66
  -6  -6  11    0.69    0.63
  -6   6  10    1.12    0.62
  -6   6  10    1.12    0.63
  -6  -6  10    0.19    0.58
  -6   6   9   10.52    0.94
  -6   6   9    9.93    1.00
  -6  -6   9   10.78    0.88
  -6   6   8    0.53    0.34
  -6   6   8    1.70    0.50
  -6   6   8    0.89    0.60
   6  -6  -8    2.39    0.38
  -6  -6   8    1.70    0.42
  -6  -6   8    1.05    0.51
  -6   6   7    3.02    0.35
  -6   6   7    4.27    0.52
  -6   6   7    4.47    0.59
  -6  -6   7    3.11    0.44
  -6  -6   7    2.40    0.51
  -6   6   6   13.17    0.93
  -6   6   6   11.75    0.71
  -6   6   6   13.29    0.98
   6  -6  -6   13.33    0.81
  -6  -6   6   13.27    0.87
  -6  -6   6   13.72    0.84
  -6   6   5   16.95    1.17
  -6   6   5   18.32    1.14
  -6   6   5   17.69    0.90
  -6   6   5   18.05    0.92
  -6  -6   5   19.16    1.09
  -6  -6   5   19.27    1.05
   6  -6  -5   19.36    1.00
  -6   6   4    6.30    0.62
  -6   6   4    6.80    0.58
  -6   6   4    6.27    0.45
  -6  -6   4    6.05    0.58
   6  -6  -4    4.90    0.46
  -6  -6   4    6.28    0.52
  -6   6   3    3.73    0.46
  -6   6   3    3.92    0.41
  -6   6   3    3.46    0.30
   6   6  -3    4.54    0.45
  -6  -6   3    4.06    0.43
   6  -6  -3    3.30    0.38
  -6   6   2    0.23    0.30
  -6   6   2   -0.25    0.34
  -6   6   2    0.01    0.22
   6   6  -2    0.24    0.16
   6   6  -2   -0.90    0.34
  -6  -6   2   -0.08    0.32
   6  -6  -2   -0.05    0.29
   6  -6  -2    0.01    0.22
  -6   6   1   49.30    2.51
   6   6  -1   47.81    2.56
   6   6  -1   49.22    2.44
  -6   6   1   47.16    2.49
   6  -6  -1   45.56    2.24
   6  -6  -1   46.06    2.19
  -6  -6   1   46.81    2.41
   6  -6  -1   46.71    2.20
   6   6   0    1.03    0.24
  -6   6   0    1.64    0.31
   6   6   0    1.35    0.32
   6   6   0    0.61    0.35
  -6   6   0    1.25    0.35
  -6  -6   0    1.08    0.35
   6  -6   0    0.56    0.28
   6  -6   0    1.08    0.27
   6   6   1    9.08    0.70
   6   6   1    9.02    0.62
  -6   6  -1    8.42    0.67
   6  -6   1    8.16    0.58
   6  -6   1    9.09    0.53
   6  -6   1    8.42    0.59
  -6  -6  -1    8.79    0.68
   6   6   2    2.74    0.40
  -6   6  -2    2.54    0.39
   6   6   2    2.88    0.38
   6  -6   2    3.27    0.31
  -6  -6  -2    3.10    0.40
   6  -6   2    2.98    0.35
   6  -6   2    2.73    0.34
   6   6   3    2.11    0.34
   6   6   3    1.58    0.40
  -6   6  -3    1.80    0.39
   6  -6   3    2.73    0.36
  -6  -6  -3    1.56    0.39
   6  -6   3    2.67    0.33
   6  -6   3    3.03    0.35
  -6   6  -4    5.20    0.38
   6   6   4    3.46    0.44
   6   6   4    4.07    0.52
  -6   6  -4    4.37    0.37
  -6   6  -4    4.59    0.48
   6  -6   4    4.88    0.45
   6  -6   4    4.44    0.39
   6  -6   4    4.96    0.42
  -6  -6  -4    3.67    0.49
  -6  -6  -4    4.18    0.35
   6   6   5   17.26    1.09
  -6   6  -5   17.06    1.10
   6   6   5   17.20    0.99
   6  -6   5   16.15    0.95
   6  -6   5   16.87    0.97
   6  -6   5   16.45    0.93
  -6   6  -6    0.56    0.44
   6   6   6    0.46    0.47
   6   6   6    0.19    0.41
   6  -6   6    0.26    0.32
   6  -6   6    0.50    0.40
   6  -6   6    0.09    0.39
   6   6   7    2.09    0.54
   6   6   7    2.25    0.49
   6  -6   7    3.31    0.37
   6  -6   7    2.00    0.48
   6  -6   7    2.11    0.47
   6   6   8    0.24    0.50
   6   6   8    0.87    0.50
   6  -6   8    0.46    0.48
   6  -6   8    0.49    0.45
   6   6   9    0.58    0.60
   6   6   9    0.94    0.53
   6  -6   9    0.23    0.51
   6  -6   9    0.60    0.53
   6   6  10    0.35    0.66
   6   6  10    0.23    0.57
   6  -6  10   -0.92    0.55
   6  -6  10   -0.41    0.53
  -6   7  10   -0.48    0.71
  -6   7  10    0.67    0.61
  -6  -7  10   -0.05    0.60
  -6   7   9    2.41    0.72
  -6   7   9    3.83    0.64
  -6  -7   9    2.27    0.60
  -6   7   8    0.60    0.58
  -6   7   8    1.46    0.52
  -6  -7   8    0.95    0.53
   6  -7  -8    0.87    0.39
  -6   7   7    2.63    0.53
  -6   7   7    2.24    0.61
  -6  -7   7    2.17    0.44
  -6  -7   7    1.44    0.50
   6  -7  -7    1.96    0.42
  -6   7   6    8.21    0.79
  -6   7   6    5.07    0.70
  -6   7   6    8.10    0.53
   6  -7  -6    7.57    0.58
  -6  -7   6    7.46    0.71
  -6  -7   6    8.31    0.64
  -6   7   5    0.28    0.40
  -6   7   5    0.57    0.20
  -6   7   5   -0.04    0.47
  -6  -7   5    0.02    0.40
  -6  -7   5    0.30    0.42
   6  -7  -5    0.24    0.35
  -6   7   4    8.97    0.75
  -6   7   4    9.82    0.54
  -6   7   4    9.11    0.79
   6  -7  -4    9.05    0.66
  -6  -7   4    7.41    0.62
  -6  -7   4    6.17    0.60
  -6   7   3   -0.05    0.41
  -6   7   3    0.21    0.36
  -6   7   3   -0.13    0.23
   6   7  -3   -0.08    0.41
  -6  -7   3    0.04    0.36
   6  -7  -3    0.00    0.33
  -6  -7   3   -0.44    0.37
   6   7  -2   34.85    1.66
  -6   7   2   32.06    1.77
  -6   7   2   32.15    1.78
   6   7  -2   28.52    1.80
  -6  -7   2   33.23    1.70
   6  -7  -2   31.29    1.51
   6  -7  -2   30.31    1.55
   6  -7  -2   31.77    1.51
   6   7  -1    1.12    0.43
   6   7  -1    2.18    0.25
  -6   7   1    2.04    0.41
  -6   7   1    1.63    0.38
   6  -7  -1    1.67    0.30
   6  -7  -1    1.45    0.33
   6  -7  -1    1.50    0.21
  -6  -7   1    1.98    0.39
   6   7   0   -0.09    0.40
  -6   7   0   -0.21    0.35
   6   7   0    0.14    0.23
   6   7   0   -0.15    0.35
  -6   7   0   -0.01    0.32
   6  -7   0   -0.05    0.27
   6  -7   0    0.16    0.31
  -6  -7   0    0.34    0.36
   6   7   1    2.85    0.41
   6   7   1    2.58    0.42
  -6   7  -1    3.17    0.42
  -6  -7  -1    2.78    0.42
   6  -7   1    2.49    0.36
   6  -7   1    3.32    0.36
  -6   7  -2   22.80    1.32
   6   7   2   22.31    1.24
   6   7   2   23.86    1.36
  -6  -7  -2   23.20    1.29
   6  -7   2   22.07    1.17
   6  -7   2   23.62    1.20
   6   7   3    0.26    0.36
  -6   7  -3    0.94    0.24
  -6   7  -3    0.45    0.39
   6   7   3    0.51    0.39
   6  -7   3    0.40    0.33
   6  -7   3    0.61    0.31
   6  -7   3    0.48    0.35
  -6  -7  -3    0.16    0.39
  -6   7  -4    2.84    0.48
   6   7   4    4.06    0.46
   6   7   4    2.92    0.49
  -6  -7  -4    2.27    0.47
   6  -7   4    2.34    0.37
   6  -7   4    2.80    0.43
   6  -7   4    2.50    0.39
  -6   7  -5   -0.22    0.44
   6   7   5    0.18    0.45
   6   7   5    0.59    0.40
   6  -7   5    0.58    0.35
   6  -7   5    0.28    0.40
   6  -7   5    0.38    0.38
   6   7   6    0.33    0.43
  -6   7  -6    0.06    0.45
   6   7   6    0.29    0.50
   6  -7   6   -0.03    0.36
   6  -7   6    0.44    0.44
   6  -7   6    0.01    0.41
   6   7   7   -0.16    0.46
   6   7   7    0.53    0.53
  -6   7  -7    0.58    0.50
   6  -7   7    0.92    0.38
   6  -7   7    0.15    0.46
   6  -7   7    0.26    0.42
   6   7   8    0.89    0.54
   6   7   8    0.02    0.58
   6  -7   8    1.77    0.52
   6  -7   8    1.20    0.53
   6   7   9    2.46    0.69
   6   7   9    2.00    0.59
   6  -7   9    2.17    0.58
   6  -7   9    3.09    0.58
  -6   8  10    5.30    0.86
  -6   8  10    6.38    0.81
  -6  -8  10    5.96    0.76
  -6   8   9    3.75    0.79
  -6   8   9    5.52    0.72
  -6  -8   9    4.70    0.68
  -6   8   8    0.86    0.57
  -6   8   8   -0.11    0.65
   6  -8  -8   -0.07    0.43
  -6  -8   8    0.54    0.55
  -6   8   7   -0.45    0.58
  -6   8   7   -0.07    0.49
  -6  -8   7    0.53    0.44
  -6  -8   7   -0.96    0.47
   6  -8  -7    0.35    0.42
  -6   8   6    1.62    0.56
  -6   8   6    1.49    0.48
   6  -8  -6    1.84    0.44
  -6  -8   6    0.89    0.49
  -6  -8   6    1.92    0.46
  -6   8   5    8.88    0.85
  -6   8   5    8.47    0.85
   6  -8  -5    8.55    0.68
  -6  -8   5    9.39    0.78
  -6  -8   5    9.18    0.75
  -6   8   4    8.08    0.73
  -6   8   4    7.93    0.80
   6  -8  -4    8.43    0.62
  -6  -8   4    8.73    0.72
  -6  -8   4    9.55    0.78
  -6   8   3    0.66    0.40
  -6   8   3    0.89    0.48
   6   8  -3   -0.37    0.48
   6  -8  -3    1.07    0.27
  -6  -8   3    0.85    0.43
  -6  -8   3    1.04    0.40
   6  -8  -3    0.83    0.36
  -6   8   2    0.32    0.43
  -6   8   2    0.20    0.39
   6   8  -2   -0.49    0.46
   6   8  -2    0.78    0.19
  -6  -8   2   -0.15    0.40
   6  -8  -2    0.35    0.28
   6  -8  -2    0.35    0.16
  -6  -8   2    0.57    0.38
   6  -8  -2    0.32    0.36
   6   8  -1   19.99    1.29
  -6   8   1   19.77    1.23
  -6   8   1   20.47    1.22
   6   8  -1   21.72    1.13
   6  -8  -1   20.26    1.07
  -6  -8   1   18.96    1.20
   6  -8  -1   20.30    1.03
   6  -8  -1   20.60    1.05
  -6   8   0    6.24    0.59
   6   8   0    6.70    0.64
  -6   8   0    6.72    0.65
   6  -8   0    6.48    0.52
   6  -8   0    6.01    0.54
  -6  -8   0    6.29    0.57
   6  -8   0    8.23    0.47
  -6   8  -1   40.24    2.11
   6   8   1   38.27    2.16
   6   8   1   38.65    1.97
  -6  -8  -1   37.91    2.05
   6  -8   1   39.44    1.87
   6  -8   1   39.53    1.87
   6   8   2    2.16    0.46
   6   8   2    1.78    0.41
  -6   8  -2    2.11    0.46
   6  -8   2    1.70    0.39
  -6  -8  -2    1.49    0.45
   6  -8   2    2.19    0.39
  -6   8  -3    0.24    0.42
   6   8   3    0.24    0.39
   6   8   3   -0.54    0.43
   6  -8   3    0.29    0.37
   6  -8   3   -0.22    0.35
  -6  -8  -3   -0.29    0.44
   6   8   4    2.51    0.46
   6   8   4    2.69    0.50
  -6   8  -4    2.55    0.50
   6  -8   4    2.64    0.45
   6  -8   4    2.29    0.41
   6  -8   4    2.94    0.41
  -6  -8  -4    2.29    0.50
  -6   8  -5    2.27    0.52
   6   8   5    3.23    0.55
   6   8   5    2.39    0.49
   6  -8   5    2.79    0.47
   6  -8   5    2.50    0.43
   6  -8   5    2.55    0.49
   6   8   6    3.44    0.53
   6   8   6    3.68    0.61
  -6   8  -6    3.93    0.56
   6  -8   6    3.61    0.52
   6  -8   6    2.65    0.53
   6  -8   6    2.90    0.45
  -6   8  -7    1.16    0.52
   6   8   7    0.47    0.50
   6   8   7    0.62    0.58
   6  -8   7    0.52    0.49
   6  -8   7    0.28    0.52
   6  -8   7    0.91    0.41
   6   8   8    1.02    0.62
   6   8   8    1.01    0.55
   6  -8   8    0.86    0.55
   6  -8   8    0.60    0.54
   6   8   9    0.99    0.59
   6  -8   9    1.72    0.59
   6  -8   9    1.39    0.55
  -6   9   9    1.15    0.65
  -6   9   9    1.92    0.67
  -6  -9   9    1.08    0.62
  -6   9   8    4.54    0.69
  -6   9   8    3.25    0.75
   6  -9  -8    4.12    0.54
  -6  -9   8    4.11    0.66
  -6   9   7    9.69    0.95
  -6   9   7    8.03    0.82
   6  -9  -7    6.39    0.63
  -6  -9   7    8.84    0.73
  -6  -9   7    8.89    0.79
  -6   9   6    1.94    0.54
  -6   9   6    1.90    0.61
   6  -9  -6    2.00    0.47
  -6  -9   6    2.29    0.49
  -6  -9   6    1.30    0.53
  -6   9   5    1.29    0.50
  -6   9   5    1.37    0.58
  -6  -9   5    0.87    0.47
  -6  -9   5    0.39    0.47
   6  -9  -5    0.44    0.43
  -6   9   4    3.14    0.53
  -6   9   4    2.82    0.59
  -6  -9   4    3.07    0.50
  -6  -9   4    2.98    0.51
   6  -9  -4    3.27    0.47
  -6   9   3    4.35    0.61
   6   9  -3    4.24    0.67
  -6   9   3    5.03    0.59
  -6  -9   3    5.38    0.56
   6  -9  -3    4.70    0.51
  -6  -9   3    5.24    0.55
   6  -9  -3    5.58    0.41
   6   9  -2   23.09    1.51
  -6   9   2   24.06    1.44
  -6   9   2   22.51    1.42
   6  -9  -2   23.58    1.18
  -6  -9   2   23.25    1.24
  -6  -9   2   23.39    1.35
   6  -9  -2   23.03    1.24
  -6   9   1   -0.32    0.41
  -6   9   1    0.16    0.44
   6   9  -1    0.06    0.49
  -6  -9   1    0.39    0.44
  -6  -9   1    0.15    0.39
   6  -9  -1   -0.31    0.38
   6  -9  -1   -0.60    0.30
  -6   9   0   12.47    0.90
  -6   9   0   12.63    0.92
   6   9   0   13.07    0.99
  -6  -9   0   11.67    0.89
   6  -9   0   11.97    0.82
   6  -9   0   12.51    0.80
  -6  -9   0   12.71    0.79
   6   9   1   12.26    0.90
  -6   9  -1   13.88    1.00
   6   9   1   14.44    1.02
  -6  -9  -1   13.75    0.96
  -6  -9  -1   15.64    0.86
   6  -9   1   13.33    0.87
   6  -9   1   12.92    0.83
   6   9   2    4.02    0.52
  -6   9  -2    5.04    0.58
   6   9   2    5.00    0.58
   6  -9   2    4.57    0.50
   6  -9   2    6.18    0.53
  -6  -9  -2    5.19    0.59
   6   9   3    4.72    0.62
  -6   9  -3    6.03    0.64
   6   9   3    5.88    0.57
   6  -9   3    6.17    0.55
  -6  -9  -3    6.60    0.62
   6  -9   3    5.09    0.52
  -6   9  -4   -0.36    0.49
   6   9   4    0.21    0.43
   6   9   4    0.33    0.50
   6  -9   4    0.01    0.40
   6  -9   4    0.07    0.44
   6  -9   4   -0.62    0.38
  -6   9  -5   -0.49    0.50
   6   9   5   -0.03    0.46
   6   9   5   -0.49    0.52
   6  -9   5    0.08    0.42
   6  -9   5    0.55    0.47
   6  -9   5   -0.12    0.45
   6   9   6    2.50    0.62
   6   9   6    2.50    0.53
   6  -9   6    1.16    0.49
   6  -9   6    1.72    0.45
   6  -9   6    1.76    0.53
   6   9   7    2.43    0.64
   6   9   7    2.37    0.57
   6  -9   7    1.85    0.54
   6  -9   7    1.68    0.58
   6   9   8    0.96    0.57
   6   9   8    0.01    0.66
   6  -9   8    0.14    0.55
   6  -9   8    0.04    0.51
  -6  10   9    2.11    0.70
  -6  10   8    4.15    0.69
  -6  10   8    3.13    0.75
  -6 -10   8    3.45    0.67
  -6  10   7   -0.81    0.64
  -6  10   7    0.21    0.59
  -6 -10   7    0.33    0.56
   6 -10  -7   -0.04    0.49
  -6  10   6    2.55    0.68
  -6  10   6    4.02    0.63
  -6 -10   6    4.21    0.57
  -6 -10   6    4.15    0.61
   6 -10  -6    3.21    0.53
  -6  10   5    1.51    0.57
  -6  10   5    1.01    0.61
  -6 -10   5    2.10    0.52
  -6 -10   5    1.04    0.52
   6 -10  -5    1.75    0.49
  -6  10   4    1.81    0.54
  -6  10   4    1.11    0.59
  -6 -10   4    1.81    0.51
   6 -10  -4    1.61    0.47
  -6 -10   4    1.89    0.50
   6  10  -3   -1.31    0.59
  -6  10   3    0.63    0.54
  -6  10   3    0.55    0.51
   6 -10  -3    0.21    0.31
  -6 -10   3    0.70    0.47
   6 -10  -3    0.45    0.45
  -6 -10   3   -0.22    0.49
  -6  10   2    0.75    0.52
  -6  10   2    0.25    0.49
   6  10  -2    0.69    0.58
   6 -10  -2    0.50    0.33
   6 -10  -2    0.09    0.44
  -6 -10   2   -0.24    0.49
  -6 -10   2    0.64    0.45
   6  10  -1   -0.41    0.52
  -6  10   1    0.08    0.49
  -6  10   1   -0.09    0.48
   6 -10  -1   -0.29    0.41
  -6 -10   1   -0.25    0.45
   6 -10  -1   -0.13    0.35
  -6 -10   1    0.16    0.41
  -6  10   0   14.04    1.02
  -6  10   0   13.80    0.99
   6  10   0   13.74    1.05
   6 -10   0   12.89    0.88
   6 -10   0   14.24    0.87
  -6 -10   0   13.45    0.97
  -6 -10   0   13.51    0.89
   6  10   1    0.00    0.50
  -6  10  -1    0.03    0.50
   6 -10   1   -0.07    0.40
  -6 -10  -1   -0.15    0.50
   6 -10   1   -0.41    0.42
  -6 -10  -1   -0.48    0.37
   6  10   2    1.69    0.47
   6  10   2    2.30    0.56
  -6  10  -2    1.93    0.55
  -6 -10  -2    1.49    0.39
  -6 -10  -2    1.89    0.53
   6 -10   2    2.02    0.45
   6 -10   2    1.59    0.47
  -6  10  -3    4.34    0.62
   6  10   3    4.70    0.55
   6  10   3    3.88    0.61
  -6 -10  -3    4.53    0.44
   6 -10   3    4.75    0.54
   6 -10   3    4.40    0.54
   6  10   4    4.47    0.57
   6  10   4    3.20    0.62
  -6  10  -4    3.43    0.61
   6 -10   4    4.12    0.56
   6 -10   4    4.64    0.53
   6  10   5    1.45    0.50
   6  10   5    1.25    0.59
   6 -10   5    0.80    0.53
   6 -10   5    0.70    0.47
   6 -10   5    0.66    0.49
   6  10   6    1.22    0.59
   6  10   6    0.87    0.53
   6 -10   6    0.09    0.48
   6 -10   6   -0.03    0.55
   6 -10   6   -0.10    0.53
   6  10   7    1.13    0.56
   6  10   7    1.29    0.66
   6 -10   7   -0.26    0.55
   6 -10   7    0.40    0.59
   6  10   8    0.40    0.59
   6 -10   8   -0.72    0.59
  -6  11   8    1.81    0.67
  -6  11   7    2.90    0.69
  -6  11   7    2.49    0.74
   6 -11  -7    2.19    0.56
  -6 -11   7    1.19    0.62
  -6  11   6    0.06    0.66
  -6  11   6    0.32    0.58
  -6 -11   6    0.15    0.56
   6 -11  -6    0.33    0.50
  -6  11   5    0.03    0.64
  -6  11   5   -0.32    0.56
  -6 -11   5   -0.61    0.52
  -6 -11   5   -0.36    0.52
   6 -11  -5   -0.54    0.50
  -6  11   4   -0.09    0.58
  -6  11   4   -0.37    0.58
  -6 -11   4    0.11    0.50
   6 -11  -4    0.02    0.50
  -6 -11   4    0.06    0.53
  -6  11   3   10.41    0.93
  -6  11   3   10.68    0.99
   6  11  -3    6.99    0.92
  -6 -11   3   10.50    0.82
   6 -11  -3   10.05    0.81
  -6 -11   3   10.39    0.87
  -6  11   2    0.31    0.55
   6  11  -2   -0.99    0.60
  -6  11   2    0.32    0.54
  -6 -11   2    0.26    0.47
   6 -11  -2   -0.29    0.35
  -6 -11   2   -0.55    0.52
   6 -11  -2   -0.02    0.48
  -6  11   1    0.91    0.57
   6  11  -1    1.36    0.63
  -6  11   1    1.53    0.58
   6 -11  -1    1.75    0.48
   6 -11  -1    1.93    0.42
  -6 -11   1    1.76    0.53
  -6 -11   1    1.96    0.50
  -6  11   0    0.02    0.57
   6  11   0    0.14    0.59
  -6  11   0   -1.10    0.54
  -6 -11   0   -0.18    0.41
   6 -11   0    0.19    0.42
  -6 -11   0   -0.11    0.51
   6 -11   0   -0.19    0.40
  -6  11  -1    4.94    0.67
   6  11   1    7.69    0.76
   6 -11   1    7.55    0.64
  -6 -11  -1    7.58    0.72
  -6 -11  -1    5.20    0.55
   6 -11   1    6.94    0.58
  -6  11  -2   -0.25    0.55
   6  11   2   -0.64    0.55
  -6 -11  -2    0.21    0.39
   6 -11   2   -0.58    0.49
   6 -11   2   -0.18    0.46
  -6  11  -3    0.51    0.58
   6  11   3    3.11    0.53
   6  11   3    1.99    0.59
   6 -11   3    1.89    0.52
   6 -11   3    2.15    0.49
   6  11   4    0.47    0.58
   6  11   4    1.33    0.51
   6 -11   4    0.84    0.53
   6 -11   4    0.51    0.50
   6  11   5    0.75    0.61
   6  11   5    0.55    0.55
   6 -11   5    0.29    0.56
   6 -11   5   -0.10    0.52
   6 -11   5   -0.54    0.48
   6  11   6   -0.13    0.62
   6  11   6    0.69    0.56
   6 -11   6    0.08    0.55
   6 -11   6   -0.35    0.59
   6 -11   6    0.00    0.52
   6  11   7    2.76    0.62
   6 -11   7    1.75    0.62
  -6  12   6    6.79    0.90
  -6  12   6   10.02    1.00
   6 -12  -6   10.28    0.88
  -6 -12   6    7.29    0.80
  -6  12   5    0.53    0.65
  -6  12   5    0.49    0.69
  -6 -12   5   -0.03    0.57
  -6 -12   5   -0.04    0.57
   6 -12  -5   -0.48    0.54
  -6  12   4    3.29    0.73
  -6  12   4    2.65    0.65
  -6 -12   4    3.67    0.63
   6 -12  -4    2.97    0.60
  -6 -12   4    4.55    0.62
  -6  12   3   -0.22    0.58
   6  12  -3   -1.45    0.67
  -6  12   3   -0.75    0.60
  -6 -12   3   -0.39    0.55
  -6 -12   3    0.62    0.53
   6 -12  -3   -0.34    0.50
  -6  12   2    1.93    0.64
   6  12  -2    1.34    0.67
  -6  12   2    2.28    0.66
   6 -12  -2    1.36    0.55
  -6 -12   2    0.84    0.51
  -6 -12   2    1.93    0.61
  -6  12   1    0.18    0.58
  -6  12   1   -0.10    0.58
   6  12  -1   -0.04    0.66
  -6 -12   1    0.45    0.49
  -6 -12   1   -0.13    0.56
   6 -12  -1    0.24    0.49
   6 -12  -1    0.24    0.42
  -6  12   0   10.75    1.04
   6  12   0   10.41    1.05
  -6  12   0   12.38    0.98
   6 -12   0   10.93    0.82
  -6 -12   0   11.90    0.87
   6 -12   0   12.07    0.81
  -6 -12   0   11.52    0.99
  -6  12  -1   -0.28    0.59
   6  12   1   -0.03    0.61
   6 -12   1   -0.07    0.48
   6 -12   1    0.03    0.52
  -6 -12  -1   -0.12    0.44
   6  12   2    0.11    0.61
  -6  12  -2    0.22    0.60
   6 -12   2   -0.38    0.49
   6 -12   2    0.07    0.54
   6  12   3    0.36    0.58
   6  12   3   -0.35    0.51
   6 -12   3    0.33    0.52
   6 -12   3    0.42    0.53
   6  12   4    7.10    0.81
   6  12   4    8.33    0.75
   6 -12   4    8.08    0.71
   6 -12   4    7.50    0.67
   6  12   5    0.33    0.64
   6  12   5    0.08    0.55
   6 -12   5   -0.54    0.50
   6 -12   5    0.29    0.54
   6  12   6    1.84    0.60
   6 -12   6    0.94    0.57
   6 -12   6    0.79    0.60
  -6  13   5    0.57    0.73
  -6  13   5    0.18    0.69
   6 -13  -5    0.21    0.60
  -6 -13   5    0.24    0.61
  -6  13   4    0.01    0.65
  -6  13   4    0.38    0.70
  -6 -13   4   -0.26    0.59
  -6 -13   4    0.09    0.60
   6 -13  -4   -0.42    0.58
  -6  13   3    3.16    0.71
  -6  13   3    2.23    0.70
  -6 -13   3    3.72    0.61
  -6 -13   3    2.92    0.65
   6 -13  -3    3.49    0.57
  -6  13   2    0.74    0.67
   6  13  -2   -1.46    0.70
  -6  13   2   -0.75    0.65
  -6 -13   2   -0.08    0.52
   6 -13  -2   -0.07    0.58
  -6  13   1    0.19    0.62
  -6  13   1   -0.12    0.64
   6  13  -1    0.95    0.73
   6 -13  -1   -0.09    0.58
  -6 -13   1   -0.05    0.52
   6  13   0   -0.60    0.65
  -6  13   0    0.13    0.63
   6 -13   0    0.00    0.50
  -6 -13   0    0.30    0.50
   6 -13   0    0.47    0.57
   6  13   1    3.72    0.76
  -6  13  -1    2.88    0.67
   6 -13   1    2.90    0.55
   6 -13   1    3.96    0.65
   6  13   2    0.40    0.66
   6 -13   2    0.27    0.54
   6 -13   2    1.18    0.61
   6  13   3    1.12    0.68
   6 -13   3    0.95    0.56
   6 -13   3    0.47    0.61
   6 -13   4    0.49    0.54
   6 -13   4    0.84    0.61
  -6  14   2    0.90    0.74
  -6  14   2    0.92    0.72
  -6 -14   2    0.61    0.59
  -6  14   1    0.77    0.70
  -6  14   1    0.93    0.73
  -6 -14   1    1.88    0.59
   6 -14   1    0.99    0.57
  -7   0  12   -0.77    0.63
  -7   0  12    1.08    0.62
  -7   0  11   -0.86    0.50
  -7   0  11    0.05    0.53
  -7   0  11   -0.94    0.56
  -7   0  10   10.37    0.85
  -7   0  10    9.05    0.83
  -7   0  10    8.44    0.81
  -7   0  10    8.78    0.77
  -7   0  10    9.19    0.76
  -7   0   9   -0.84    0.46
  -7   0   9    0.23    0.46
  -7   0   9   -0.38    0.40
  -7   0   9   -0.61    0.43
  -7   0   9   -0.82    0.42
  -7   0   8    6.86    0.63
  -7   0   8    7.78    0.67
  -7   0   8    7.37    0.57
  -7   0   8    8.05    0.76
  -7   0   8    7.95    0.72
  -7   0   7   -0.42    0.35
  -7   0   7    0.37    0.35
  -7   0   7   -0.43    0.25
  -7   0   6   33.00    1.80
  -7   0   6   34.00    1.58
  -7   0   6   33.57    1.75
  -7   0   5    0.02    0.29
  -7   0   5   -0.20    0.23
  -7   0   5   -0.29    0.27
  -7   0   4    8.99    0.61
   7   0  -4    8.85    0.59
  -7   0   4    7.69    0.60
  -7   0   3    0.32    0.23
   7   0  -3   -0.19    0.20
  -7   0   3   -0.27    0.25
  -7   0   3    0.05    0.17
  -7   0   2   41.39    2.11
  -7   0   2   42.65    2.18
   7   0  -2   40.56    2.10
  -7   0   2   42.47    2.01
   7   0  -2   42.27    2.18
   7   0  -1   -0.13    0.19
  -7   0   1   -0.44    0.16
   7   0  -1   -0.18    0.16
   7   0  -1   -0.45    0.21
  -7   0   1    0.09    0.23
  -7   0   1    0.04    0.21
  -7   0   0   76.79    3.53
   7   0   0   79.41    3.83
   7   0   0   77.70    3.99
   7   0   0   80.87    3.67
  -7   0   0   75.74    3.98
  -7   0   0   78.31    3.67
  -7   0   0   76.16    3.83
   7   0   0   76.60    3.98
   7   0   1   -0.26    0.19
  -7   0  -1   -0.19    0.18
   7   0   1   -0.15    0.19
  -7   0  -1    0.00    0.21
  -7   0  -1   -0.32    0.19
   7   0   1    0.19    0.20
   7   0   1   -0.45    0.17
  -7   0  -1   -0.09    0.23
  -7   0  -2   12.41    0.79
   7   0   2   14.12    0.76
   7   0   2   13.50    0.74
  -7   0  -2   13.23    0.75
   7   0   2   14.17    0.81
  -7   0  -2   13.98    0.75
  -7   0  -3   -0.18    0.22
   7   0   3    0.13    0.25
   7   0   3    0.21    0.24
  -7   0  -3    0.08    0.28
   7   0   3   -0.18    0.19
   7   0   4   33.42    1.60
  -7   0  -4   29.89    1.60
  -7   0  -4   30.71    1.48
  -7   0  -4   30.89    1.73
   7   0   4   33.15    1.51
   7   0   4   30.51    1.57
   7   0   6    2.43    0.45
   7   0   6    2.02    0.37
  -7   0  -6    2.28    0.25
   7   0   6    2.36    0.27
   7   0   6    2.36    0.36
   7   0   7    1.24    0.36
   7   0   7    1.33    0.40
   7   0   7    0.91    0.48
   7   0   8    5.95    0.59
   7   0   8    6.60    0.53
   7   0   8    6.34    0.70
   7   0   9    0.16    0.41
   7   0   9   -0.13    0.42
   7   0   9    0.20    0.57
   7   0  10    0.62    0.51
   7   0  10    0.69    0.65
  -7   1  12   -0.09    0.68
  -7   1  12    0.41    0.58
  -7  -1  12    0.16    0.61
  -7  -1  12   -1.56    0.67
  -7   1  11    0.24    0.62
  -7   1  11    0.31    0.59
  -7   1  11   -0.39    0.53
  -7   1  11    0.26    0.53
  -7  -1  11   -0.46    0.61
  -7  -1  11    0.37    0.56
  -7   1  10    0.89    0.56
  -7   1  10   -0.13    0.49
  -7   1  10   -0.44    0.52
  -7   1  10   -1.09    0.49
  -7  -1  10    0.38    0.46
  -7  -1  10    0.23    0.50
  -7  -1  10   -0.25    0.45
  -7  -1  10    0.13    0.46
  -7   1   9    8.37    0.67
  -7   1   9    9.08    0.78
  -7   1   9    9.16    0.85
  -7   1   9    9.51    0.90
  -7   1   9    7.85    0.76
  -7  -1   9    9.64    0.76
  -7  -1   9    8.41    0.74
  -7  -1   9    9.69    0.78
  -7  -1   9   10.18    0.78
  -7   1   8    3.52    0.48
  -7   1   8    3.06    0.42
  -7   1   8    2.72    0.49
  -7   1   8    3.27    0.49
  -7   1   8    3.20    0.45
  -7  -1   8    4.04    0.45
  -7  -1   8    3.43    0.44
  -7  -1   8    3.95    0.48
  -7   1   7    7.97    0.67
  -7   1   7    6.80    0.56
  -7   1   7    6.71    0.70
  -7   1   7    8.17    0.67
  -7   1   7    7.28    0.55
  -7  -1   7    7.26    0.62
  -7  -1   7    8.02    0.66
  -7   1   6    2.94    0.40
  -7   1   6    3.04    0.36
  -7   1   6    3.22    0.42
  -7   1   6    3.21    0.33
  -7  -1   6    3.65    0.36
  -7  -1   6    3.03    0.39
  -7   1   5   18.07    1.07
  -7   1   5   18.82    1.04
  -7   1   5   15.19    1.04
  -7   1   5   20.86    0.95
  -7  -1   5   19.14    1.04
  -7  -1   5   18.85    1.06
  -7   1   4    0.94    0.31
  -7   1   4    1.41    0.20
   7   1  -4    1.71    0.25
  -7   1   4    1.20    0.28
  -7   1   4    0.97    0.23
  -7  -1   4    1.09    0.26
  -7  -1   4    1.52    0.29
  -7   1   3   31.22    1.38
   7   1  -3   30.04    1.53
  -7   1   3   28.42    1.49
  -7   1   3   28.75    1.39
  -7   1   3   28.67    1.50
  -7   1   3   27.87    1.54
   7  -1  -3   27.48    1.54
  -7  -1   3   27.44    1.49
  -7  -1   3   30.10    1.52
  -7  -1   3   28.66    1.42
  -7  -1   3   27.84    1.50
  -7   1   2   37.46    1.99
  -7   1   2   37.39    1.76
   7   1  -2   36.70    1.92
  -7   1   2   37.01    1.92
  -7   1   2   37.79    1.81
   7   1  -2   40.61    1.98
  -7  -1   2   38.89    1.83
  -7  -1   2   38.51    1.97
  -7  -1   2   38.38    1.96
   7  -1  -2   36.78    1.99
  -7   1   1   10.77    0.57
  -7   1   1   10.40    0.60
   7   1  -1    9.60    0.62
  -7   1   1   11.21    0.67
   7   1  -1   10.90    0.66
  -7   1   1   10.98    0.68
   7   1  -1   11.43    0.65
   7   1  -1   10.95    0.66
  -7   1   1   11.67    0.61
   7  -1  -1   10.62    0.59
   7  -1  -1   10.79    0.68
  -7  -1   1   11.99    0.68
  -7  -1   1   11.34    0.60
  -7  -1   1   11.38    0.68
  -7  -1   1   10.61    0.64
   7   1   0    0.31    0.19
   7   1   0    0.15    0.15
  -7   1   0    0.09    0.18
  -7   1   0    0.27    0.15
  -7   1   0    0.18    0.22
  -7   1   0    0.08    0.22
  -7   1   0    0.09    0.19
   7   1   0    0.32    0.19
   7   1   0    0.06    0.21
   7  -1   0    0.15    0.17
   7  -1   0    0.04    0.20
  -7  -1   0    0.37    0.21
   7  -1   0    0.35    0.20
  -7  -1   0    0.23    0.19
  -7  -1   0    0.15    0.23
   7   1   1  110.66    5.34
   7   1   1  108.84    5.59
  -7   1  -1  112.38    5.12
  -7   1  -1  109.14    4.90
  -7   1  -1  108.37    5.33
   7   1   1  106.03    5.13
   7   1   1  107.47    5.55
  -7   1  -1  106.12    5.55
  -7  -1  -1  109.07    5.34
  -7  -1  -1  113.06    5.13
  -7  -1  -1  105.38    4.92
   7  -1   1  109.95    5.33
   7  -1   1  107.63    5.12
   7   1   2    6.07    0.44
  -7   1  -2    5.84    0.43
   7   1   2    5.71    0.44
  -7   1  -2    6.49    0.44
   7   1   2    6.16    0.45
  -7   1  -2    5.77    0.43
  -7   1  -2    5.76    0.52
  -7  -1  -2    5.62    0.43
   7  -1   2    5.36    0.43
   7  -1   2    6.32    0.42
  -7  -1  -2    5.46    0.53
  -7  -1  -2    5.92    0.46
   7  -1   2    5.58    0.46
   7   1   3    3.98    0.37
   7   1   3    3.86    0.33
  -7   1  -3    4.30    0.41
  -7   1  -3    4.28    0.31
  -7   1  -3    4.22    0.40
   7   1   3    4.81    0.38
   7  -1   3    3.49    0.35
  -7  -1  -3    4.62    0.37
  -7  -1  -3    4.64    0.42
   7  -1   3    3.87    0.35
   7  -1   3    3.85    0.35
   7   1   4    9.69    0.70
   7   1   4    8.96    0.62
   7   1   4    9.11    0.65
  -7   1  -4   13.16    0.75
   7  -1   4    8.96    0.61
  -7  -1  -4    8.08    0.67
   7  -1   4   11.72    0.59
   7  -1   4    8.91    0.63
  -7   1  -5   20.54    1.11
   7   1   5   21.09    1.14
  -7   1  -5   21.11    1.05
   7   1   5   22.74    1.27
  -7   1  -5   19.90    1.26
   7   1   5   22.08    1.13
   7  -1   5   21.61    1.10
   7  -1   5   21.81    1.11
   7  -1   5   21.35    1.13
  -7  -1  -5   21.03    1.15
  -7   1  -6    5.66    0.44
   7   1   6    4.28    0.48
   7   1   6    5.21    0.49
   7   1   6    5.60    0.55
   7   1   6    4.46    0.41
  -7  -1  -6    4.95    0.43
  -7  -1  -6    5.04    0.41
   7  -1   6    4.78    0.44
   7  -1   6    5.78    0.41
   7  -1   6    4.52    0.47
   7   1   7    4.53    0.50
   7   1   7    4.43    0.43
   7   1   7    4.40    0.55
   7  -1   7    4.37    0.45
   7  -1   7    3.09    0.47
   7   1   8    0.91    0.54
   7   1   8    1.94    0.39
   7   1   8    1.47    0.46
   7  -1   8    2.20    0.46
   7  -1   8    2.86    0.41
   7   1   9    0.71    0.41
   7   1   9    1.28    0.49
   7   1   9    0.82    0.56
   7  -1   9    0.71    0.43
   7  -1   9    0.69    0.47
   7  -1   9    1.10    0.61
   7   1  10    0.44    0.64
   7   1  10   -0.13    0.50
   7  -1  10    0.36    0.65
   7  -1  10    0.20    0.44
   7  -1  10    0.06    0.50
  -7   2  12   -0.36    0.65
  -7   2  12   -0.47    0.64
  -7  -2  12    0.32    0.61
  -7  -2  12   -1.35    0.70
  -7   2  11    0.01    0.57
  -7   2  11    0.12    0.49
  -7   2  11    0.26    0.61
  -7   2  11   -0.51    0.61
  -7  -2  11    0.36    0.52
  -7  -2  11    0.74    0.54
  -7   2  10    2.04    0.59
  -7   2  10    2.81    0.52
  -7   2  10    1.66    0.55
  -7   2  10    1.81    0.57
  -7  -2  10    1.85    0.47
  -7  -2  10    2.87    0.56
  -7  -2  10    1.97    0.50
  -7   2   9    0.45    0.35
  -7   2   9    0.34    0.51
  -7   2   9    0.34    0.51
  -7   2   9    0.67    0.48
  -7   2   9    0.73    0.43
  -7  -2   9    1.37    0.45
  -7  -2   9    1.20    0.44
  -7  -2   9    1.70    0.41
  -7   2   8    1.08    0.34
  -7   2   8    1.42    0.44
  -7   2   8    1.01    0.48
  -7   2   8    1.20    0.50
  -7   2   8    1.45    0.38
  -7  -2   8    1.37    0.39
  -7  -2   8    2.24    0.36
  -7  -2   8    1.78    0.44
  -7   2   7    4.63    0.52
  -7   2   7    4.59    0.54
  -7   2   7    5.12    0.43
  -7   2   7    4.98    0.48
  -7  -2   7    4.76    0.49
  -7  -2   7    4.96    0.49
  -7  -2   7    4.18    0.45
  -7   2   6   20.53    1.18
  -7   2   6   20.87    1.06
  -7   2   6   22.13    1.21
  -7   2   6   18.34    1.21
  -7  -2   6   21.53    1.15
  -7  -2   6   19.97    1.14
  -7   2   5    4.30    0.38
  -7   2   5    3.26    0.42
  -7   2   5    4.53    0.43
  -7   2   5    3.67    0.35
  -7  -2   5    4.75    0.43
  -7  -2   5    3.69    0.39
  -7   2   4    6.67    0.58
  -7   2   4    7.74    0.58
   7   2  -4    7.96    0.53
  -7   2   4    7.49    0.48
  -7  -2   4    7.36    0.56
  -7  -2   4    7.70    0.51
  -7  -2   4    5.63    0.51
  -7   2   3    0.23    0.15
   7   2  -3    0.13    0.20
  -7   2   3   -0.03    0.28
  -7   2   3   -0.19    0.12
  -7   2   3    0.32    0.27
  -7  -2   3    0.38    0.20
  -7  -2   3    0.03    0.19
  -7  -2   3    0.17    0.16
  -7  -2   3    0.29    0.26
  -7   2   2   40.19    1.88
   7   2  -2   40.02    2.06
  -7   2   2   38.82    1.84
  -7   2   2   38.10    2.09
  -7   2   2   40.46    2.05
  -7   2   2   41.57    2.01
   7  -2  -2   39.44    2.05
  -7  -2   2   39.46    2.07
  -7  -2   2   39.31    2.01
  -7  -2   2   40.42    2.06
  -7  -2   2   38.93    1.93
  -7   2   1   26.86    1.29
  -7   2   1   26.57    1.47
   7   2  -1   27.21    1.41
   7   2  -1   26.65    1.37
  -7   2   1   29.53    1.30
  -7   2   1   28.69    1.30
  -7   2   1   29.62    1.42
   7   2  -1   24.27    1.45
   7   2  -1   28.19    1.45
  -7  -2   1   27.76    1.44
   7  -2  -1   26.53    1.46
   7  -2  -1   26.16    1.43
  -7  -2   1   27.62    1.36
  -7  -2   1   27.72    1.42
  -7  -2   1   28.00    1.44
   7  -2  -1   25.19    1.31
   7   2   0    0.10    0.20
  -7   2   0    0.01    0.19
   7   2   0   -0.08    0.24
   7   2   0    0.16    0.21
  -7   2   0    0.06    0.24
   7   2   0   -0.02    0.19
  -7   2   0    0.36    0.14
  -7   2   0    0.38    0.23
  -7   2   0    0.24    0.20
  -7  -2   0   -0.18    0.25
  -7  -2   0    0.04    0.22
  -7  -2   0    0.29    0.22
   7  -2   0    0.31    0.13
  -7  -2   0    0.42    0.16
   7  -2   0    0.18    0.15
  -7   2  -1    1.95    0.24
  -7   2  -1    2.34    0.22
  -7   2  -1    1.90    0.26
   7   2   1    2.24    0.25
   7   2   1    1.44    0.25
   7   2   1    2.06    0.27
   7   2   1    2.36    0.28
  -7   2  -1    2.32    0.30
  -7  -2  -1    2.22    0.24
  -7  -2  -1    2.19    0.30
  -7  -2  -1    2.03    0.29
   7  -2   1    1.50    0.26
   7  -2   1    1.98    0.22
  -7  -2  -1    2.23    0.27
  -7   2  -2   18.89    0.92
   7   2   2   18.15    0.99
  -7   2  -2   17.80    1.04
   7   2   2   17.56    0.96
  -7   2  -2   17.81    0.96
  -7   2  -2   19.49    0.93
   7   2   2   17.76    1.04
   7  -2   2   18.99    0.93
  -7  -2  -2   17.36    1.00
  -7  -2  -2   18.06    0.93
  -7  -2  -2   17.88    1.05
   7  -2   2   18.27    0.93
   7   2   3    7.87    0.57
  -7   2  -3    7.98    0.63
  -7   2  -3    7.94    0.50
  -7   2  -3    7.17    0.49
   7   2   3    7.20    0.55
   7  -2   3    8.04    0.55
  -7  -2  -3    7.89    0.59
   7  -2   3    7.53    0.53
  -7   2  -4   31.66    1.54
  -7   2  -4   30.02    1.67
   7   2   4   30.30    1.67
   7   2   4   28.25    1.54
  -7   2  -4   32.49    1.44
   7  -2   4   30.88    1.47
   7  -2   4   29.47    1.52
  -7  -2  -4   29.97    1.58
   7   2   5    3.57    0.42
  -7   2  -5    5.05    0.48
   7   2   5    2.92    0.43
   7  -2   5    3.83    0.41
   7  -2   5    3.45    0.38
  -7  -2  -5    3.77    0.39
   7   2   6    0.60    0.36
   7   2   6   -0.06    0.38
   7  -2   6    0.58    0.33
   7  -2   6   -0.04    0.35
  -7  -2  -6   -0.09    0.31
   7   2   7    0.44    0.44
   7   2   7    0.79    0.40
   7  -2   7    1.47    0.38
   7  -2   7    0.22    0.39
   7   2   8    0.73    0.44
   7   2   8    0.31    0.50
   7  -2   8    1.01    0.43
   7  -2   8    0.89    0.40
   7   2   9    0.22    0.57
   7   2   9   -0.19    0.47
   7  -2   9    0.54    0.44
   7  -2   9    0.29    0.47
   7   2  10   -0.01    0.52
   7   2  10    0.15    0.56
   7  -2  10    0.51    0.52
   7  -2  10   -0.48    0.46
  -7   3  12   -1.27    0.68
  -7   3  12   -1.20    0.67
  -7  -3  12    0.06    0.60
  -7   3  11   -0.01    0.64
  -7   3  11    0.75    0.51
  -7   3  11    0.92    0.61
  -7   3  11   -0.53    0.60
  -7  -3  11    0.15    0.56
  -7  -3  11   -0.14    0.52
  -7   3  10    0.01    0.56
  -7   3  10   -0.61    0.51
  -7   3  10   -0.37    0.57
  -7   3  10    0.42    0.45
  -7  -3  10    0.32    0.51
  -7   3   9    8.18    0.79
  -7   3   9    9.05    0.71
  -7   3   9    7.53    0.72
  -7   3   9    8.10    0.74
  -7  -3   9    9.67    0.76
  -7  -3   9    9.09    0.71
  -7   3   8   10.42    0.75
  -7   3   8   10.90    0.70
  -7   3   8   11.77    1.00
  -7   3   8   11.10    0.89
  -7  -3   8   13.06    0.78
  -7  -3   8   11.74    0.82
  -7  -3   8   10.48    0.81
  -7   3   7   13.53    0.81
  -7   3   7   14.29    0.94
  -7   3   7   14.29    1.00
  -7  -3   7   14.92    0.90
  -7  -3   7   15.26    0.86
  -7  -3   7   12.77    0.87
  -7   3   6    6.47    0.58
  -7   3   6    6.27    0.45
  -7   3   6    6.00    0.57
  -7  -3   6    6.31    0.50
  -7  -3   6    6.21    0.52
  -7   3   5    8.99    0.61
  -7   3   5    9.40    0.51
  -7   3   5    8.25    0.70
  -7  -3   5    9.25    0.63
  -7  -3   5    7.74    0.56
  -7  -3   5    8.01    0.63
  -7   3   4   40.90    2.21
  -7   3   4   43.01    1.93
  -7   3   4   39.94    2.19
  -7   3   4   42.33    1.98
  -7  -3   4   41.16    2.13
  -7  -3   4   42.23    2.20
  -7  -3   4   42.26    2.15
   7   3  -3   17.38    0.92
  -7   3   3   16.29    0.84
  -7   3   3   16.37    0.79
  -7   3   3   16.61    0.99
  -7   3   3   14.87    0.92
  -7  -3   3   17.22    0.94
   7  -3  -3   16.54    0.86
  -7  -3   3   17.50    0.91
  -7  -3   3   16.54    0.95
   7  -3  -3   17.12    0.92
  -7   3   2    5.68    0.45
  -7   3   2    5.58    0.53
   7   3  -2    6.53    0.47
  -7   3   2    6.36    0.41
   7   3  -2    5.97    0.46
  -7  -3   2    6.56    0.46
   7  -3  -2    4.94    0.41
  -7  -3   2    6.65    0.53
  -7  -3   2    6.33    0.44
   7  -3  -2    5.87    0.44
  -7   3   1    4.39    0.37
   7   3  -1    4.06    0.35
   7   3  -1    3.48    0.38
   7   3  -1    3.40    0.34
  -7   3   1    4.57    0.36
  -7   3   1    4.31    0.30
  -7  -3   1    4.45    0.40
   7  -3  -1    2.88    0.31
  -7  -3   1    3.58    0.36
   7  -3  -1    3.82    0.30
  -7  -3   1    3.99    0.38
   7  -3  -1    2.88    0.25
  -7   3   0   57.11    2.95
   7   3   0   57.47    2.74
   7   3   0   60.56    2.97
  -7   3   0   56.31    2.82
   7   3   0   55.89    2.93
   7  -3   0   56.02    2.68
   7  -3   0   56.08    2.61
   7  -3   0   57.77    2.94
  -7  -3   0   57.85    2.94
  -7  -3   0   53.75    2.84
   7  -3   0   55.83    2.60
  -7  -3   0   57.62    2.96
   7   3   1   63.59    3.35
  -7   3  -1   65.71    3.22
   7   3   1   63.61    3.11
   7   3   1   65.93    3.38
  -7   3  -1   63.04    3.36
   7  -3   1   67.04    3.08
   7  -3   1   64.40    2.98
   7  -3   1   64.85    3.36
   7  -3   1   66.65    2.97
  -7  -3  -1   66.18    3.36
  -7  -3  -1   65.28    3.37
  -7  -3  -1   63.94    3.24
  -7   3  -2   12.06    0.81
   7   3   2   12.49    0.71
  -7   3  -2   12.61    0.71
   7   3   2   12.29    0.80
  -7  -3  -2   11.46    0.78
   7  -3   2   12.51    0.71
   7  -3   2   13.39    0.71
   7  -3   2   13.11    0.70
  -7  -3  -2   13.86    0.82
  -7   3  -3    2.66    0.37
   7   3   3    2.91    0.36
   7   3   3    2.83    0.35
  -7   3  -3    3.03    0.26
   7  -3   3    2.83    0.34
   7  -3   3    3.53    0.32
  -7  -3  -3    3.22    0.37
   7   3   4    1.15    0.33
   7   3   4    1.11    0.35
  -7   3  -4    1.84    0.22
  -7   3  -4    1.16    0.36
   7  -3   4    0.78    0.30
   7  -3   4    1.23    0.31
  -7  -3  -4    0.79    0.32
  -7   3  -5    2.95    0.46
   7   3   5    3.71    0.44
   7   3   5    2.92    0.40
  -7   3  -5    3.66    0.29
   7  -3   5    3.95    0.40
  -7  -3  -5    3.04    0.40
   7  -3   5    2.99    0.39
   7   3   6    1.94    0.41
   7   3   6    2.21    0.46
  -7   3  -6    2.23    0.49
  -7  -3  -6    2.37    0.38
   7  -3   6    2.32    0.39
   7  -3   6    2.09    0.39
   7   3   7    0.58    0.49
   7   3   7    0.83    0.42
   7  -3   7    0.89    0.40
   7  -3   7    0.74    0.39
   7   3   8    0.88    0.52
   7   3   8    1.01    0.46
   7  -3   8    1.22    0.42
   7  -3   8    0.86    0.44
   7   3   9    0.23    0.49
   7   3   9    0.31    0.58
   7  -3   9    0.50    0.48
   7  -3   9    0.25    0.44
   7   3  10    3.58    0.71
   7   3  10    3.68    0.62
   7  -3  10    4.62    0.59
   7  -3  10    4.80    0.63
   7  -3  11   -0.52    0.54
  -7   4  11    1.02    0.63
  -7   4  11    0.14    0.68
  -7   4  11   -0.40    0.63
  -7  -4  11    0.29    0.58
  -7  -4  11    0.64    0.57
  -7   4  10    1.52    0.65
  -7   4  10    1.18    0.55
  -7  -4  10    2.08    0.58
  -7   4   9    0.96    0.60
  -7   4   9    0.79    0.39
  -7   4   9    0.83    0.52
  -7  -4   9    1.23    0.44
  -7  -4   9    1.32    0.50
  -7   4   8    0.06    0.43
  -7   4   8   -0.45    0.54
  -7   4   8    0.02    0.32
  -7  -4   8   -0.14    0.40
  -7  -4   8   -0.24    0.45
  -7   4   7    8.42    0.60
  -7   4   7    8.86    0.84
  -7   4   7    8.00    0.76
  -7  -4   7    9.32    0.73
  -7  -4   7    9.58    0.59
  -7  -4   7    9.61    0.74
  -7   4   6   14.94    0.81
  -7   4   6   17.15    1.05
  -7   4   6   16.46    0.82
  -7   4   6   14.65    0.97
  -7  -4   6   14.36    0.93
  -7  -4   6   15.51    0.96
  -7  -4   6   15.69    0.86
  -7   4   5    2.90    0.37
  -7   4   5    3.88    0.31
  -7   4   5    3.16    0.47
  -7   4   5    3.78    0.29
   7  -4  -5    3.90    0.36
  -7  -4   5    4.74    0.43
  -7  -4   5    3.35    0.33
  -7   4   4    0.00    0.19
  -7   4   4   -0.54    0.25
  -7   4   4    0.07    0.10
  -7   4   4    0.27    0.36
  -7  -4   4    0.14    0.31
   7  -4  -4    0.26    0.22
  -7  -4   4    0.21    0.16
  -7  -4   4   -0.01    0.23
   7  -4  -4   -0.20    0.27
  -7   4   3    1.15    0.24
   7   4  -3    1.08    0.21
  -7   4   3    0.99    0.21
  -7   4   3    1.07    0.34
   7  -4  -3    0.62    0.28
   7  -4  -3    1.04    0.22
  -7  -4   3    0.49    0.31
  -7  -4   3    1.17    0.24
  -7  -4   3    1.00    0.19
  -7   4   2    8.95    0.56
   7   4  -2    7.76    0.65
  -7   4   2    9.31    0.58
   7   4  -2    9.02    0.58
  -7   4   2    9.14    0.67
   7  -4  -2    8.87    0.59
  -7  -4   2    9.59    0.63
  -7  -4   2    8.44    0.64
   7  -4  -2   10.09    0.62
  -7  -4   2    8.71    0.56
   7   4  -1   56.39    2.82
   7   4  -1   55.64    3.06
  -7   4   1   57.77    3.03
  -7   4   1   62.38    3.02
   7   4  -1   58.70    2.99
   7  -4  -1   59.59    2.68
   7  -4  -1   56.76    3.04
  -7  -4   1   59.47    3.00
   7  -4  -1   58.36    2.68
  -7  -4   1   56.63    2.92
  -7  -4   1   59.13    3.05
   7   4   0   22.77    1.24
   7   4   0   22.04    1.19
   7   4   0   21.38    1.15
  -7   4   0   19.46    1.20
   7  -4   0   20.76    1.07
   7  -4   0   21.06    1.08
   7  -4   0   22.31    1.20
  -7  -4   0   21.67    1.20
   7  -4   0   21.96    1.05
  -7  -4   0   22.24    1.15
   7   4   1    0.92    0.30
   7   4   1    0.92    0.28
  -7   4  -1    1.08    0.26
  -7   4  -1    1.19    0.30
   7  -4   1    1.00    0.20
   7  -4   1    0.60    0.27
   7  -4   1    1.29    0.22
   7  -4   1    1.27    0.27
  -7  -4  -1    0.87    0.31
  -7  -4  -1    1.37    0.27
   7   4   2    3.04    0.36
  -7   4  -2    2.66    0.29
   7   4   2    2.97    0.35
  -7   4  -2    2.21    0.36
   7  -4   2    2.72    0.29
   7  -4   2    2.81    0.32
  -7  -4  -2    2.80    0.36
   7  -4   2    2.66    0.31
   7   4   3   20.74    1.15
  -7   4  -3   21.05    1.24
  -7   4  -3   21.08    1.12
   7   4   3   21.87    1.24
  -7  -4  -3   21.38    1.20
   7  -4   3   22.29    1.11
   7  -4   3   21.78    1.10
   7  -4   3   22.65    1.08
   7   4   4    0.46    0.33
  -7   4  -4    0.75    0.36
  -7   4  -4    0.27    0.18
   7   4   4    0.29    0.36
  -7  -4  -4   -0.08    0.34
   7  -4   4    0.28    0.32
   7  -4   4    0.28    0.28
   7  -4   4    0.32    0.28
  -7   4  -5    7.62    0.42
  -7   4  -5    7.72    0.70
   7   4   5    7.33    0.69
   7   4   5    8.48    0.57
   7  -4   5    8.14    0.61
   7  -4   5    8.59    0.60
  -7  -4  -5    6.47    0.64
   7   4   6   -0.21    0.42
  -7   4  -6   -0.28    0.43
   7   4   6   -0.18    0.38
   7  -4   6    0.57    0.38
   7  -4   6   -0.37    0.36
   7   4   7    5.70    0.58
   7   4   7    6.20    0.65
   7  -4   7    6.64    0.55
   7  -4   7    6.82    0.58
   7   4   8    0.29    0.42
   7   4   8    0.59    0.53
   7  -4   8    0.23    0.44
   7  -4   8    0.36    0.44
   7   4   9    1.12    0.52
   7   4   9    1.25    0.59
   7  -4   9    0.97    0.49
   7  -4   9    0.98    0.50
   7   4  10   -0.70    0.63
   7   4  10   -0.26    0.54
   7  -4  10    0.17    0.51
   7  -4  10    0.18    0.53
  -7   5  11    1.47    0.75
  -7   5  11    1.52    0.68
  -7  -5  11    1.34    0.64
  -7   5  10    0.77    0.68
  -7   5  10    1.09    0.59
  -7  -5  10    1.10    0.57
  -7   5   9    0.27    0.62
  -7   5   9    0.27    0.52
  -7  -5   9    0.19    0.52
  -7  -5   9    0.49    0.45
  -7   5   8    7.71    0.73
  -7   5   8    6.39    0.57
  -7   5   8    7.62    0.66
  -7  -5   8    5.80    0.63
  -7  -5   8    6.96    0.60
  -7   5   7    7.54    0.67
  -7   5   7    7.34    0.53
  -7   5   7    6.64    0.71
  -7  -5   7    7.69    0.63
  -7  -5   7    7.38    0.70
  -7   5   6    4.92    0.40
  -7   5   6    4.67    0.49
  -7   5   6    5.31    0.58
   7  -5  -6    4.71    0.44
  -7  -5   6    5.26    0.53
  -7  -5   6    5.38    0.49
  -7   5   5    0.02    0.16
  -7   5   5    0.26    0.32
  -7   5   5    0.04    0.21
  -7   5   5   -0.31    0.42
   7  -5  -5    0.18    0.31
  -7  -5   5   -0.14    0.36
  -7   5   4   28.93    1.64
  -7   5   4   29.22    1.39
  -7   5   4   29.11    1.61
   7  -5  -4   29.91    1.59
   7  -5  -4   30.12    1.44
  -7  -5   4   28.21    1.56
  -7   5   3    3.04    0.33
   7   5  -3    2.68    0.25
  -7   5   3    2.94    0.41
  -7   5   3    2.95    0.27
   7  -5  -3    2.80    0.32
   7  -5  -3    2.86    0.34
  -7  -5   3    2.35    0.38
  -7   5   2    6.67    0.56
  -7   5   2    8.22    0.58
   7   5  -2    7.99    0.50
   7   5  -2    6.26    0.64
   7  -5  -2    8.21    0.61
  -7  -5   2    7.43    0.62
   7  -5  -2    6.97    0.55
  -7   5   1    5.54    0.56
  -7   5   1    6.54    0.48
   7   5  -1    5.06    0.47
   7   5  -1    6.09    0.50
   7  -5  -1    4.92    0.44
   7  -5  -1    5.16    0.43
  -7  -5   1    5.71    0.48
   7  -5  -1    5.77    0.54
   7   5   0   28.89    1.52
   7   5   0   29.16    1.57
  -7   5   0   28.66    1.56
   7   5   0   28.34    1.44
   7  -5   0   30.29    1.55
   7  -5   0   27.66    1.38
   7  -5   0   28.14    1.36
  -7  -5   0   27.00    1.51
   7  -5   0   27.30    1.37
   7   5   1    2.14    0.34
   7   5   1    1.97    0.34
  -7   5  -1    2.32    0.36
   7  -5   1    2.16    0.31
   7  -5   1    2.23    0.31
  -7  -5  -1    1.31    0.36
   7  -5   1    2.28    0.24
   7   5   2   13.60    0.89
  -7   5  -2   13.13    0.75
  -7   5  -2   13.36    0.86
   7   5   2   12.56    0.75
   7  -5   2   12.60    0.76
   7  -5   2   13.95    0.75
   7  -5   2   13.42    0.73
  -7  -5  -2   12.40    0.85
   7   5   3    0.35    0.29
  -7   5  -3    0.48    0.35
  -7   5  -3    0.13    0.22
   7   5   3    0.12    0.33
   7  -5   3   -0.04    0.28
   7  -5   3    0.46    0.31
  -7  -5  -3   -0.04    0.35
   7  -5   3    0.30    0.27
   7   5   4    2.29    0.42
  -7   5  -4    2.17    0.24
  -7   5  -4    2.15    0.44
   7   5   4    1.56    0.38
   7  -5   4    2.42    0.36
   7  -5   4    2.93    0.35
  -7  -5  -4    1.96    0.40
   7  -5   4    1.99    0.37
  -7   5  -5    7.93    0.66
   7   5   5    7.40    0.71
   7   5   5    7.32    0.65
   7  -5   5    7.38    0.59
  -7  -5  -5    7.27    0.68
   7  -5   5    7.41    0.61
   7  -5   5    7.82    0.61
  -7   5  -6    9.80    0.89
   7   5   6    9.40    0.67
   7   5   6    8.84    0.80
   7  -5   6    9.75    0.75
   7  -5   6    9.41    0.68
   7   5   7    0.13    0.44
   7   5   7    0.22    0.49
   7  -5   7    0.65    0.42
   7  -5   7    0.59    0.42
   7   5   8   -0.33    0.55
   7   5   8    0.25    0.47
   7  -5   8    0.03    0.46
   7  -5   8   -0.21    0.46
   7   5   9   -0.23    0.58
   7   5   9   -0.59    0.50
   7  -5   9    0.59    0.50
   7  -5   9    0.45    0.49
   7   5  10    0.79    0.57
   7   5  10    1.49    0.66
   7  -5  10    0.94    0.55
   7  -5  10    1.15    0.56
  -7   6  11    2.12    0.66
  -7   6  11    2.24    0.71
  -7  -6  11    1.28    0.65
  -7   6  10   -0.63    0.68
  -7   6  10    0.71    0.61
  -7  -6  10    0.31    0.57
  -7   6   9    1.27    0.54
  -7   6   9    0.28    0.57
  -7  -6   9    0.02    0.53
  -7   6   8    2.85    0.54
  -7   6   8    1.85    0.64
  -7  -6   8    1.59    0.52
  -7  -6   8    2.74    0.48
  -7   6   7   34.09    1.88
  -7   6   7   32.71    1.91
   7  -6  -7   35.15    1.63
  -7  -6   7   33.15    1.79
  -7  -6   7   30.37    1.68
  -7   6   6   -0.60    0.21
  -7   6   6    0.34    0.39
  -7   6   6   -0.33    0.47
  -7  -6   6    0.22    0.38
  -7  -6   6    0.14    0.42
   7  -6  -6    0.05    0.37
  -7   6   5    2.62    0.42
  -7   6   5    2.46    0.26
  -7   6   5    2.63    0.20
  -7   6   5    1.85    0.50
  -7  -6   5    2.70    0.44
  -7  -6   5    2.93    0.44
   7  -6  -5    2.28    0.38
  -7   6   4    0.56    0.34
  -7   6   4    0.13    0.42
  -7   6   4    0.19    0.22
  -7  -6   4    0.80    0.39
   7  -6  -4    0.68    0.33
  -7   6   3   16.65    0.99
  -7   6   3   16.26    0.83
  -7   6   3   17.66    1.03
   7   6  -3   15.43    0.87
   7   6  -3   14.98    0.99
  -7  -6   3   14.87    0.98
   7  -6  -3   15.99    0.89
   7   6  -2   -1.17    0.35
  -7   6   2   -0.23    0.36
  -7   6   2    0.03    0.29
   7   6  -2   -0.07    0.19
   7  -6  -2   -0.49    0.29
   7  -6  -2   -0.25    0.24
  -7  -6   2   -0.10    0.36
  -7   6   1   34.89    1.82
   7   6  -1   34.63    1.87
   7   6  -1   33.18    1.77
  -7   6   1   32.62    1.83
   7  -6  -1   33.50    1.58
   7  -6  -1   33.63    1.61
  -7  -6   1   32.69    1.77
   7  -6  -1   34.29    1.62
   7   6   0    1.62    0.27
  -7   6   0    1.73    0.36
   7   6   0    1.79    0.37
   7   6   0    1.28    0.36
   7  -6   0    1.93    0.30
  -7  -6   0    1.35    0.36
   7  -6   0    1.69    0.20
   7  -6   0    1.36    0.33
  -7   6  -1    0.41    0.36
   7   6   1    0.01    0.33
   7   6   1   -0.08    0.33
   7  -6   1    0.24    0.29
   7  -6   1    0.21    0.21
   7  -6   1    0.04    0.29
  -7  -6  -1    0.23    0.35
   7   6   2   -0.01    0.34
  -7   6  -2   -0.06    0.36
   7   6   2    0.28    0.33
   7  -6   2    0.16    0.24
   7  -6   2    0.43    0.31
   7  -6   2    0.29    0.30
  -7  -6  -2   -0.12    0.37
  -7   6  -3   54.16    2.60
   7   6   3   50.30    2.78
  -7   6  -3   54.86    2.77
   7  -6   3   51.74    2.51
  -7  -6  -3   49.98    2.66
   7  -6   3   51.44    2.42
   7  -6   3   52.26    2.45
  -7   6  -4    2.15    0.26
   7   6   4    2.69    0.45
   7   6   4    3.04    0.42
  -7   6  -4    2.25    0.46
   7  -6   4    2.31    0.40
   7  -6   4    2.86    0.38
   7  -6   4    2.47    0.37
  -7  -6  -4    2.14    0.44
   7   6   5    2.38    0.44
  -7   6  -5    2.30    0.50
   7   6   5    2.31    0.48
  -7  -6  -5    1.22    0.45
   7  -6   5    2.93    0.41
   7  -6   5    2.20    0.43
   7  -6   5    1.98    0.36
   7   6   6   -0.16    0.43
  -7   6  -6    0.10    0.49
   7   6   6   -0.16    0.50
   7  -6   6   -0.15    0.33
   7  -6   6   -0.09    0.39
   7  -6   6    0.21    0.40
   7   6   7    3.54    0.53
   7   6   7    3.60    0.60
  -7   6  -7    2.29    0.57
   7  -6   7    3.23    0.51
   7  -6   7    1.61    0.47
   7   6   8    0.48    0.56
   7   6   8    0.88    0.51
   7  -6   8   -0.44    0.47
   7  -6   8    0.10    0.49
   7   6   9    0.32    0.54
   7   6   9    1.05    0.63
   7  -6   9    1.11    0.55
   7  -6   9    0.35    0.52
   7  -6  10   -0.06    0.56
   7  -6  10   -0.08    0.55
  -7   7  10    1.51    0.61
  -7   7  10    0.01    0.73
  -7  -7  10    0.02    0.63
  -7   7   9    0.13    0.68
  -7   7   9    0.67    0.56
  -7  -7   9    0.26    0.56
  -7   7   8    0.71    0.61
  -7   7   8    0.94    0.52
  -7  -7   8    0.46    0.46
   7  -7  -8    0.69    0.41
  -7  -7   8    0.38    0.52
  -7   7   7    0.69    0.47
  -7   7   7   -0.21    0.57
  -7  -7   7    0.53    0.45
   7  -7  -7   -0.14    0.41
  -7  -7   7    0.07    0.50
  -7   7   6    0.25    0.53
  -7   7   6    0.83    0.43
  -7  -7   6    0.74    0.44
   7  -7  -6   -0.07    0.40
  -7  -7   6    0.12    0.47
  -7   7   5    0.39    0.48
  -7   7   5    0.33    0.37
  -7  -7   5    0.29    0.41
   7  -7  -5   -0.32    0.38
  -7  -7   5   -0.18    0.43
  -7   7   4   62.03    2.72
  -7   7   4   56.99    3.14
  -7  -7   4   59.26    2.79
  -7  -7   4   57.17    3.00
   7  -7  -4   60.74    2.76
  -7   7   3    5.39    0.56
   7   7  -3    4.21    0.55
  -7   7   3    5.35    0.50
   7  -7  -3    4.49    0.46
  -7  -7   3    4.53    0.51
   7   7  -2   10.50    0.63
   7   7  -2    7.86    0.86
  -7   7   2   10.55    0.81
  -7   7   2    9.97    0.73
  -7  -7   2   11.13    0.82
   7  -7  -2   10.46    0.70
   7  -7  -2   10.96    0.64
   7   7  -1    0.59    0.42
  -7   7   1    1.10    0.36
   7   7  -1    1.37    0.24
  -7   7   1    1.14    0.41
   7  -7  -1    1.27    0.15
   7  -7  -1    1.08    0.29
  -7  -7   1    0.61    0.39
   7  -7  -1    0.96    0.16
   7  -7  -1    0.93    0.34
   7   7   0   13.91    1.00
   7   7   0   13.27    0.86
  -7   7   0   13.17    0.91
   7  -7   0   13.71    0.80
   7  -7   0   14.14    0.72
   7  -7   0   13.48    0.77
  -7  -7   0   13.16    0.91
   7   7   1    0.43    0.38
  -7   7  -1    0.09    0.38
   7   7   1    0.35    0.36
   7  -7   1    0.53    0.23
   7  -7   1    0.09    0.33
  -7  -7  -1    0.29    0.39
   7  -7   1   -0.18    0.32
   7   7   2    1.25    0.41
  -7   7  -2    0.88    0.42
   7   7   2    0.54    0.38
  -7  -7  -2    1.62    0.43
   7  -7   2    1.82    0.37
   7  -7   2    1.26    0.37
   7  -7   2    1.85    0.30
   7   7   3    5.72    0.56
  -7   7  -3    8.27    0.65
   7   7   3    6.11    0.60
  -7  -7  -3    6.66    0.60
   7  -7   3    6.51    0.56
   7  -7   3    7.02    0.61
   7  -7   3    6.70    0.61
   7   7   4    0.31    0.43
  -7   7  -4    0.02    0.44
  -7   7  -4    0.35    0.25
   7   7   4    0.29    0.40
   7  -7   4    0.40    0.38
   7  -7   4    0.23    0.35
   7  -7   4    0.58    0.35
  -7  -7  -4    0.12    0.43
   7   7   5    1.91    0.53
  -7   7  -5    1.85    0.52
   7   7   5    1.81    0.45
   7  -7   5    1.71    0.42
  -7  -7  -5    1.94    0.50
   7  -7   5    1.78    0.44
   7  -7   5    2.02    0.38
  -7   7  -6   10.29    0.91
   7   7   6    6.75    0.76
   7   7   6    8.80    0.76
   7  -7   6    8.65    0.73
   7  -7   6   10.40    0.69
   7  -7   6    9.35    0.76
   7   7   7    0.75    0.56
  -7   7  -7    0.29    0.55
   7   7   7    0.07    0.48
   7  -7   7    0.66    0.47
   7  -7   7    0.59    0.38
   7  -7   7   -0.03    0.45
   7   7   8   -0.09    0.60
   7   7   8    0.18    0.53
   7  -7   8   -0.57    0.52
   7  -7   8    0.04    0.50
   7   7   9    0.72    0.63
   7   7   9    0.66    0.57
   7  -7   9    0.19    0.56
   7  -7   9    0.34    0.53
  -7   8  10    2.56    0.70
  -7   8  10    0.51    0.76
  -7  -8  10    0.99    0.66
  -7   8   9    2.60    0.63
  -7   8   9    0.33    0.61
  -7  -8   9    1.37    0.62
  -7   8   8    3.52    0.61
  -7   8   8    2.36    0.70
  -7  -8   8    2.28    0.59
   7  -8  -8    2.01    0.47
  -7   8   7    2.60    0.55
  -7   8   7    1.56    0.59
   7  -8  -7    1.45    0.45
  -7  -8   7    1.30    0.53
  -7  -8   7    1.82    0.49
  -7   8   6    7.70    0.68
  -7   8   6    7.18    0.75
   7  -8  -6    6.28    0.57
  -7  -8   6    7.06    0.65
  -7  -8   6    6.15    0.61
  -7   8   5    8.48    0.86
  -7   8   5    8.75    0.80
  -7  -8   5    8.39    0.82
  -7  -8   5    8.22    0.68
   7  -8  -5    8.12    0.70
  -7   8   4    6.56    0.61
  -7   8   4    7.70    0.68
  -7  -8   4    6.29    0.60
   7  -8  -4    6.58    0.55
  -7  -8   4    6.00    0.60
  -7   8   3    0.99    0.47
   7   8  -3   -0.33    0.46
  -7   8   3    0.22    0.41
  -7  -8   3    0.76    0.42
   7  -8  -3    0.50    0.38
  -7  -8   3    0.34    0.43
  -7   8   2    4.31    0.56
   7   8  -2    3.75    0.58
  -7   8   2    5.25    0.53
   7  -8  -2    5.20    0.40
   7  -8  -2    4.30    0.47
  -7  -8   2    5.28    0.54
  -7   8   1   27.47    1.63
   7   8  -1   29.25    1.68
   7   8  -1   29.12    1.54
  -7   8   1   29.69    1.64
   7  -8  -1   28.63    1.44
   7  -8  -1   29.21    1.39
   7  -8  -1   27.88    1.40
  -7  -8   1   27.82    1.58
  -7   8   0    5.10    0.56
   7   8   0    5.15    0.57
   7  -8   0    3.76    0.46
  -7  -8   0    4.29    0.54
   7  -8   0    4.07    0.44
   7  -8   0    5.92    0.40
   7   8   1   19.70    1.13
   7   8   1   20.42    1.25
  -7   8  -1   20.29    1.22
  -7  -8  -1   19.89    1.20
   7  -8   1   20.57    1.03
   7  -8   1   18.14    1.07
   7  -8   1   19.28    1.08
   7   8   2   17.84    1.15
  -7   8  -2   20.84    1.28
   7   8   2   20.11    1.27
   7  -8   2   21.07    1.09
   7  -8   2   21.88    1.08
  -7  -8  -2   18.86    1.23
   7  -8   2   21.32    1.10
  -7   8  -3    4.00    0.56
   7   8   3    2.49    0.52
   7   8   3    3.07    0.47
  -7  -8  -3    2.74    0.53
   7  -8   3    4.20    0.48
   7  -8   3    3.98    0.41
   7  -8   3    3.31    0.44
   7   8   4    4.49    0.57
  -7   8  -4    4.17    0.57
   7   8   4    3.15    0.50
   7  -8   4    4.54    0.48
   7  -8   4    4.66    0.47
   7  -8   4    3.60    0.50
  -7  -8  -4    3.29    0.56
  -7   8  -5    0.35    0.53
   7   8   5    0.22    0.45
   7   8   5    0.37    0.51
   7  -8   5   -0.41    0.39
   7  -8   5    0.20    0.45
   7  -8   5   -0.34    0.39
   7   8   6    1.57    0.56
  -7   8  -6    0.64    0.55
   7   8   6    0.97    0.49
   7  -8   6    0.93    0.49
   7  -8   6    1.05    0.46
   7  -8   6    1.38    0.44
   7   8   7    0.69    0.59
   7   8   7    0.42    0.51
   7  -8   7    1.30    0.42
   7  -8   7    0.37    0.50
   7  -8   7    0.17    0.52
   7   8   8    0.89    0.56
   7   8   8    0.83    0.65
   7  -8   8    0.03    0.47
   7  -8   8    0.38    0.54
   7  -8   9    0.11    0.57
  -7   9   9    2.97    0.68
  -7   9   9    1.40    0.74
  -7  -9   9    1.64    0.63
  -7   9   8    1.69    0.57
  -7   9   8    0.16    0.60
   7  -9  -8   -0.07    0.48
  -7  -9   8    0.02    0.58
  -7   9   7    1.19    0.66
  -7   9   7    2.37    0.58
   7  -9  -7    1.78    0.50
  -7  -9   7    2.52    0.54
  -7  -9   7    2.66    0.59
  -7   9   6   -0.12    0.60
  -7   9   6    0.60    0.50
   7  -9  -6   -0.50    0.44
  -7  -9   6   -0.75    0.49
  -7  -9   6   -0.13    0.47
  -7   9   5    3.78    0.64
  -7   9   5    2.77    0.52
   7  -9  -5    3.15    0.50
  -7  -9   5    2.81    0.55
  -7  -9   5    3.38    0.54
  -7   9   4   11.19    0.92
  -7   9   4   12.37    0.99
  -7  -9   4   11.54    0.91
   7  -9  -4   12.82    0.84
   7   9  -3    9.94    0.99
  -7   9   3   12.64    0.97
  -7   9   3   12.66    0.91
   7  -9  -3   12.03    0.71
   7  -9  -3   11.47    0.82
  -7  -9   3   12.46    0.89
  -7  -9   3   11.56    0.90
   7   9  -2    0.91    0.55
  -7   9   2    0.81    0.46
  -7   9   2    0.66    0.49
  -7  -9   2    1.46    0.43
   7  -9  -2    1.14    0.41
   7  -9  -2    0.96    0.33
  -7  -9   2    0.81    0.47
  -7   9   1    0.77    0.44
  -7   9   1    0.25    0.48
   7   9  -1    0.30    0.52
   7  -9  -1    0.74    0.41
  -7  -9   1    0.75    0.47
  -7  -9   1    0.64    0.42
   7  -9  -1    0.53    0.34
  -7   9   0    3.85    0.55
   7   9   0    3.05    0.56
   7  -9   0    2.57    0.46
  -7  -9   0    4.00    0.54
   7  -9   0    2.99    0.41
   7   9   1    6.41    0.58
  -7   9  -1    4.39    0.59
   7   9   1    5.46    0.61
   7  -9   1    5.13    0.52
   7  -9   1    5.69    0.50
  -7  -9  -1    4.59    0.59
  -7   9  -2    3.01    0.54
   7   9   2    2.66    0.48
   7   9   2    2.26    0.52
  -7  -9  -2    2.95    0.53
   7  -9   2    2.30    0.46
   7  -9   2    2.53    0.45
   7  -9   2    3.85    0.39
  -7   9  -3   -0.12    0.51
   7   9   3   -0.33    0.42
   7   9   3   -0.40    0.48
   7  -9   3   -0.35    0.42
  -7  -9  -3    0.46    0.49
   7  -9   3   -0.32    0.36
   7  -9   3   -0.35    0.41
   7   9   4    3.10    0.59
   7   9   4    3.74    0.53
  -7   9  -4    3.71    0.63
   7  -9   4    3.46    0.52
  -7  -9  -4    3.89    0.60
   7  -9   4    4.28    0.49
   7  -9   4    4.57    0.51
  -7   9  -5    1.34    0.58
   7   9   5    2.64    0.53
   7   9   5    2.38    0.59
   7  -9   5    2.25    0.47
   7  -9   5    2.73    0.48
   7  -9   5    3.05    0.52
   7   9   6    2.76    0.55
  -7   9  -6    1.38    0.58
   7   9   6    2.05    0.59
   7  -9   6    1.51    0.52
   7  -9   6    1.88    0.49
   7  -9   6    1.19    0.50
   7   9   7    5.54    0.66
   7   9   7    4.27    0.74
   7  -9   7    4.27    0.64
   7  -9   7    4.51    0.62
   7   9   8    1.37    0.59
   7   9   8    1.62    0.65
   7  -9   8    0.66    0.57
   7  -9   8   -0.19    0.58
  -7  10   8    0.27    0.72
  -7  10   8    1.19    0.61
   7 -10  -8    0.43    0.52
  -7 -10   8   -0.13    0.60
  -7  10   7    0.88    0.58
  -7  10   7   -0.66    0.67
  -7 -10   7   -0.23    0.58
   7 -10  -7    0.10    0.50
  -7  10   6    0.92    0.66
  -7  10   6    1.40    0.58
  -7 -10   6    0.25    0.55
   7 -10  -6    0.82    0.52
  -7 -10   6    1.42    0.54
  -7  10   5    3.04    0.58
  -7  10   5    0.86    0.64
  -7 -10   5    2.17    0.54
  -7 -10   5    2.12    0.55
   7 -10  -5    2.00    0.51
  -7  10   4   -0.12    0.55
  -7  10   4   -0.48    0.52
  -7 -10   4    0.25    0.49
   7 -10  -4    0.04    0.46
  -7 -10   4    0.13    0.53
  -7  10   3   -0.08    0.47
   7  10  -3   -1.80    0.59
  -7  10   3    0.47    0.57
  -7 -10   3   -0.07    0.49
   7 -10  -3   -0.33    0.44
  -7 -10   3   -0.70    0.49
   7 -10  -3   -0.30    0.32
  -7  10   2    6.22    0.67
   7  10  -2    5.87    0.74
  -7  10   2    7.27    0.71
  -7 -10   2    5.65    0.66
   7 -10  -2    6.83    0.59
  -7 -10   2    8.28    0.65
   7 -10  -2    5.77    0.60
   7  10  -1    1.45    0.58
  -7  10   1    1.64    0.56
  -7  10   1    1.20    0.52
   7 -10  -1    0.61    0.45
  -7 -10   1    0.84    0.47
   7 -10  -1    0.77    0.38
  -7 -10   1    0.78    0.51
  -7  10   0    4.02    0.61
   7  10   0    4.69    0.63
  -7 -10   0    3.38    0.57
  -7 -10   0    3.43    0.49
   7 -10   0    3.87    0.51
   7 -10   0    2.81    0.47
  -7  10  -1   -0.08    0.51
   7  10   1   -0.25    0.51
  -7 -10  -1   -0.18    0.41
   7 -10   1    0.16    0.42
  -7 -10  -1   -0.68    0.50
   7 -10   1   -0.07    0.45
   7  10   2    0.48    0.46
   7  10   2    0.75    0.54
  -7  10  -2   -0.04    0.54
   7 -10   2    1.00    0.45
   7 -10   2    0.65    0.46
  -7 -10  -2    0.76    0.40
  -7 -10  -2    0.67    0.54
  -7  10  -3    1.38    0.58
   7  10   3    1.24    0.54
   7  10   3    1.67    0.49
   7 -10   3    1.84    0.48
  -7 -10  -3    2.18    0.41
   7 -10   3    2.26    0.43
  -7 -10  -3    1.58    0.57
   7 -10   3    2.53    0.49
   7  10   4    7.63    0.69
   7  10   4    6.55    0.74
  -7  10  -4    6.91    0.76
   7 -10   4    8.13    0.67
   7 -10   4    6.95    0.66
   7 -10   4    7.54    0.64
   7  10   5   -0.27    0.48
   7  10   5    1.05    0.59
  -7  10  -5   -0.73    0.57
   7 -10   5   -0.23    0.47
   7 -10   5   -0.32    0.44
   7 -10   5    0.23    0.48
   7  10   6   -0.31    0.59
   7  10   6    0.50    0.54
   7 -10   6    0.14    0.50
   7 -10   6    0.43    0.52
   7 -10   6   -0.12    0.46
   7  10   7    0.43    0.56
   7  10   7    1.05    0.62
   7 -10   7    0.55    0.60
   7 -10   7    0.66    0.55
  -7  11   7    1.58    0.65
  -7  11   7    0.88    0.70
  -7 -11   7    0.84    0.61
   7 -11  -7    0.56    0.57
  -7  11   6    1.11    0.66
  -7  11   6    2.78    0.65
  -7 -11   6    1.89    0.59
  -7 -11   6    1.67    0.61
   7 -11  -6    1.53    0.56
  -7  11   5    4.05    0.73
  -7  11   5    4.26    0.68
   7 -11  -5    2.94    0.58
  -7 -11   5    3.10    0.62
  -7 -11   5    3.78    0.61
  -7  11   4    0.02    0.57
  -7  11   4   -0.76    0.61
   7 -11  -4    0.68    0.52
  -7 -11   4    0.45    0.52
  -7 -11   4   -0.28    0.53
  -7  11   3    7.81    0.76
   7  11  -3    6.33    0.85
  -7  11   3    7.13    0.80
  -7 -11   3    8.84    0.70
   7 -11  -3    6.84    0.68
  -7 -11   3    8.47    0.76
  -7  11   2   -0.44    0.53
  -7  11   2    0.46    0.57
   7  11  -2   -0.64    0.63
  -7 -11   2   -0.37    0.52
   7 -11  -2   -1.16    0.46
  -7 -11   2   -0.52    0.50
   7 -11  -2   -0.84    0.37
  -7  11   1   -0.12    0.56
   7  11  -1   -0.73    0.60
  -7  11   1   -0.93    0.52
   7 -11  -1   -0.09    0.48
   7 -11  -1   -0.36    0.39
  -7 -11   1   -0.20    0.46
  -7 -11   1   -0.08    0.54
   7  11   0    0.49    0.61
  -7  11   0    0.29    0.56
   7 -11   0    0.93    0.44
  -7 -11   0    0.27    0.56
  -7 -11   0    1.21    0.48
   7 -11   0    0.88    0.49
   7  11   1    7.05    0.77
  -7  11  -1    6.38    0.73
   7 -11   1    7.56    0.63
   7 -11   1    8.64    0.71
  -7 -11  -1    6.72    0.72
  -7 -11  -1    6.19    0.58
  -7  11  -2    0.17    0.60
   7  11   2    0.26    0.57
   7  11   2    0.59    0.50
   7 -11   2    0.78    0.48
   7 -11   2    0.01    0.51
  -7 -11  -2    0.47    0.43
  -7 -11  -2    0.47    0.57
   7  11   3    0.19    0.56
   7  11   3    0.23    0.51
  -7  11  -3   -0.04    0.59
   7 -11   3   -0.05    0.48
   7 -11   3   -0.12    0.49
   7  11   4    0.13    0.58
   7  11   4    0.62    0.52
   7 -11   4   -0.29    0.49
   7 -11   4    0.31    0.49
   7 -11   4    0.01    0.53
   7  11   5    1.18    0.63
   7  11   5    1.35    0.58
   7 -11   5    2.05    0.58
   7 -11   5    1.76    0.52
   7 -11   5    1.48    0.53
   7  11   6    1.10    0.65
   7  11   6    0.55    0.56
   7 -11   6   -0.08    0.53
   7 -11   6    0.40    0.54
   7 -11   6   -0.57    0.58
  -7  12   6    6.45    0.81
  -7  12   6    7.79    0.89
   7 -12  -6    7.79    0.74
  -7  12   5    0.93    0.68
  -7  12   5    0.40    0.62
   7 -12  -5   -0.64    0.53
  -7 -12   5   -0.11    0.59
  -7 -12   5    0.27    0.59
  -7  12   4    0.73    0.60
  -7  12   4    0.74    0.69
  -7 -12   4    0.66    0.60
   7 -12  -4    1.66    0.57
  -7 -12   4    0.86    0.57
   7  12  -3   -1.84    0.68
  -7  12   3   -0.49    0.65
  -7  12   3   -0.29    0.61
  -7 -12   3    0.60    0.60
   7 -12  -3   -0.13    0.55
  -7 -12   3    0.48    0.55
   7  12  -2    6.29    0.83
  -7  12   2    6.49    0.78
  -7  12   2    5.00    0.74
  -7 -12   2    8.14    0.71
   7 -12  -2    7.25    0.67
  -7 -12   2    6.58    0.73
  -7  12   1   -0.58    0.61
   7  12  -1   -0.46    0.61
  -7  12   1    0.41    0.63
   7 -12  -1   -0.05    0.42
   7 -12  -1   -0.16    0.51
  -7 -12   1    0.17    0.49
  -7 -12   1   -0.10    0.60
  -7  12   0    6.74    0.78
   7  12   0    7.68    0.82
   7 -12   0    6.31    0.68
  -7 -12   0    5.53    0.74
  -7 -12   0    6.75    0.63
   7 -12   0    5.27    0.58
   7  12   1   -0.14    0.61
  -7  12  -1   -0.27    0.63
   7 -12   1   -0.09    0.46
  -7 -12  -1    0.07    0.61
   7 -12   1    0.13    0.49
  -7 -12  -1   -0.61    0.46
   7  12   2    2.24    0.66
  -7  12  -2    2.49    0.68
   7 -12   2    3.00    0.54
   7 -12   2    2.76    0.60
   7  12   3   -0.18    0.55
   7  12   3    0.46    0.64
   7 -12   3   -0.04    0.52
   7 -12   3    0.41    0.49
   7  12   4    4.11    0.71
   7  12   4    4.52    0.66
   7 -12   4    4.38    0.64
   7 -12   4    3.97    0.64
   7  12   5    0.57    0.65
   7  12   5    1.29    0.60
   7 -12   5    0.31    0.56
   7 -12   5   -0.10    0.60
  -7  13   4    0.71    0.67
  -7  13   4    0.42    0.72
   7 -13  -4   -0.67    0.59
  -7 -13   4   -0.13    0.60
  -7 -13   4    0.92    0.66
  -7  13   3    3.16    0.73
  -7  13   3    3.41    0.74
   7 -13  -3    2.05    0.64
  -7 -13   3    3.28    0.70
  -7 -13   3    2.97    0.62
   7  13  -2   -0.39    0.71
  -7  13   2    0.11    0.65
  -7  13   2   -0.73    0.63
  -7 -13   2   -0.30    0.56
  -7 -13   2   -0.50    0.62
   7 -13  -2   -0.04    0.58
  -7  13   1   -0.16    0.64
   7  13  -1   -0.68    0.66
  -7  13   1   -0.46    0.67
  -7 -13   1    0.01    0.64
  -7 -13   1   -0.76    0.51
   7 -13  -1    0.32    0.50
   7  13   0   -0.43    0.65
  -7  13   0   -0.36    0.63
  -7 -13   0   -0.11    0.49
   7 -13   0   -0.06    0.48
   7 -13   0    0.28    0.49
  -7  13  -1    3.73    0.75
   7  13   1    4.52    0.74
   7 -13   1    4.85    0.61
   7 -13   1    3.46    0.59
   7  13   2    1.82    0.71
   7 -13   2    1.19    0.62
   7 -13   2    0.99    0.56
   7  13   3    1.07    0.69
   7 -13   3    0.48    0.59
   7 -13   3    1.88    0.54
  -7  14   1    0.78    0.70
  -7 -14   1    0.78    0.58
  -8   0  12    2.97    0.65
  -8   0  11   -1.37    0.58
  -8   0  11   -0.65    0.53
  -8   0  11   -0.93    0.51
  -8   0  10    7.71    0.72
  -8   0  10   10.92    0.89
  -8   0  10    9.32    0.94
  -8   0  10    8.76    0.79
  -8   0  10    9.14    0.80
  -8   0   9   -0.06    0.42
  -8   0   9   -0.94    0.43
  -8   0   9   -0.33    0.44
  -8   0   9    0.59    0.47
  -8   0   9    0.37    0.45
  -8   0   8   12.57    0.84
  -8   0   8   10.81    0.89
  -8   0   8   11.84    0.92
  -8   0   7    0.10    0.37
  -8   0   7    0.16    0.34
  -8   0   7   -0.23    0.38
  -8   0   6   32.39    1.72
  -8   0   6   31.68    1.78
  -8   0   6   34.06    1.77
  -8   0   5   -0.38    0.22
  -8   0   5   -0.37    0.28
  -8   0   5   -0.39    0.31
  -8   0   4   14.66    0.88
  -8   0   4   13.94    0.89
  -8   0   4   15.16    0.82
  -8   0   3   -0.10    0.09
  -8   0   3    0.11    0.25
  -8   0   3    0.13    0.19
   8   0  -3   -0.11    0.22
  -8   0   3   -0.35    0.27
  -8   0   2   93.54    4.75
   8   0  -2   94.05    4.75
  -8   0   2   91.01    4.58
  -8   0   2   93.39    4.39
  -8   0   1   -0.34    0.23
   8   0  -1   -0.11    0.21
  -8   0   1   -0.29    0.26
  -8   0   1   -0.15    0.18
   8   0  -1   -0.30    0.22
  -8   0   0   12.30    0.65
  -8   0   0   11.37    0.74
   8   0   0   11.49    0.65
   8   0   0   11.36    0.69
   8   0   0   11.91    0.65
  -8   0   0   11.76    0.71
   8   0   1    0.07    0.21
  -8   0  -1    0.04    0.19
  -8   0  -1   -0.22    0.25
   8   0   1   -0.10    0.18
   8   0   1   -0.15    0.21
  -8   0  -1   -0.07    0.24
   8   0   2   33.43    1.66
  -8   0  -2   33.02    1.82
   8   0   2   34.37    1.72
   8   0   2   34.40    1.80
  -8   0  -2   34.24    1.73
  -8   0  -3    0.23    0.26
   8   0   3    0.01    0.26
   8   0   3    0.48    0.28
   8   0   3    0.14    0.22
  -8   0  -3    0.51    0.32
   8   0   4    4.95    0.43
   8   0   4    5.90    0.59
  -8   0  -4    4.45    0.49
   8   0   4    3.95    0.43
   8   0   4    5.39    0.46
  -8   0  -4    5.51    0.42
   8   0   5    1.31    0.38
   8   0   5    2.20    0.33
   8   0   5    0.94    0.35
  -8   0  -5    0.69    0.29
   8   0   6    0.09    0.35
   8   0   6   -0.11    0.41
   8   0   6    0.37    0.37
  -8   0  -6    0.10    0.27
   8   0   7    0.10    0.39
   8   0   7   -0.49    0.44
   8   0   7   -0.06    0.35
   8   0   8    0.49    0.40
   8   0   8    0.58    0.54
   8   0   8    1.16    0.45
   8   0   9   -0.53    0.59
   8   0   9   -0.29    0.47
   8   0   9    0.22    0.44
   8   0  10   -0.23    0.52
   8   0  10   -0.32    0.63
  -8  -1  12    0.23    0.61
  -8   1  11   -0.29    0.54
  -8   1  11   -0.72    0.56
  -8   1  11   -0.20    0.62
  -8   1  11   -0.20    0.54
  -8  -1  11   -0.27    0.63
  -8  -1  11   -0.54    0.53
  -8   1  10   -0.52    0.47
  -8   1  10   -0.24    0.52
  -8   1  10   -0.03    0.51
  -8   1  10   -0.89    0.51
  -8  -1  10   -0.39    0.46
  -8  -1  10    0.36    0.51
  -8  -1  10   -0.41    0.55
  -8  -1  10   -0.85    0.47
  -8   1   9    1.57    0.47
  -8   1   9    2.36    0.51
  -8   1   9    2.25    0.50
  -8   1   9    1.65    0.52
  -8   1   9    1.51    0.43
  -8  -1   9    2.71    0.46
  -8  -1   9    2.48    0.49
  -8  -1   9    2.22    0.49
  -8   1   8    2.53    0.50
  -8   1   8    2.24    0.45
  -8   1   8    2.56    0.42
  -8   1   8    1.47    0.46
  -8  -1   8    3.39    0.43
  -8  -1   8    2.45    0.48
  -8  -1   8    2.18    0.44
  -8   1   7    3.46    0.47
  -8   1   7    3.56    0.49
  -8   1   7    4.08    0.44
  -8  -1   7    4.02    0.45
  -8  -1   7    4.34    0.43
  -8   1   6   -0.06    0.28
  -8   1   6   -0.33    0.33
  -8   1   6   -0.54    0.37
  -8  -1   6    0.24    0.31
  -8  -1   6   -0.18    0.35
  -8   1   5   32.63    1.59
  -8   1   5   29.92    1.62
  -8   1   5   30.24    1.59
  -8  -1   5   29.00    1.60
  -8  -1   5   27.56    1.60
  -8   1   4    1.74    0.35
  -8   1   4    2.10    0.21
  -8   1   4    2.22    0.33
   8   1  -4    2.32    0.29
  -8  -1   4    1.88    0.30
  -8  -1   4    2.13    0.34
  -8  -1   4    1.52    0.20
  -8   1   3    2.46    0.23
  -8   1   3    2.59    0.35
  -8   1   3    2.24    0.31
   8   1  -3    2.74    0.29
  -8  -1   3    2.58    0.29
  -8  -1   3    2.43    0.27
  -8  -1   3    2.15    0.34
  -8  -1   3    2.83    0.27
  -8   1   2    2.33    0.33
  -8   1   2    3.05    0.23
  -8   1   2    2.45    0.32
   8   1  -2    2.72    0.29
  -8  -1   2    2.72    0.27
  -8  -1   2    2.97    0.30
  -8  -1   2    2.79    0.33
  -8  -1   2    2.30    0.22
   8   1  -1   26.17    1.42
[truncated: 268,400 more chars]
