# Supplementary material for: 3-Bromo-N-(3,5-di-tert-butyl­phen­yl)propanamide
Source: Acta Crystallogr Sect E Struct Rep Online. 2014 Jun 14;70(Pt 7):o770. doi: 10.1107/S1600536814012094 (PMC4120558; doi:10.1107/S1600536814012094)
Supplement: Supplementary file 2 [file e-70-0o770-Isup2.hkl]

#
# h,k,l, Fc-squared, Fo-squared, sigma(Fo-squared), status flag
#
data_I
_shelx_title ' B12125 in P2(1)/c'
_shelx_refln_list_code          4
_shelx_F_calc_maximum      264.84
_exptl_crystal_F_000       712.00
_reflns_d_resolution_high  0.7681

loop_
 _space_group_symop_operation_xyz
 'x, y, z'
 '-x, y+1/2, -z+1/2'
 '-x, -y, -z'
 'x, -y-1/2, z-1/2'

_cell_length_a    15.6663
_cell_length_b    11.4885
_cell_length_c     9.7829
_cell_angle_alpha  90.000
_cell_angle_beta   97.436
_cell_angle_gamma  90.000

_shelx_F_squared_multiplier     1.000

loop_
 _refln_index_h
 _refln_index_k
 _refln_index_l
 _refln_F_squared_calc
 _refln_F_squared_meas
 _refln_F_squared_sigma
 _refln_observed_status
   2   0   0        222.84        218.46         7.19 o
   3   0   0      11061.06      11639.07       216.02 o
   4   0   0       4285.33       3894.26        73.02 o
   5   0   0      11099.54      10868.18       201.84 o
   6   0   0       7361.52       7083.72       132.34 o
   7   0   0       7961.76       8054.53       139.11 o
   8   0   0       1222.80       1214.35        28.71 o
   9   0   0       1836.28       1780.45        43.42 o
  10   0   0       8092.38       7917.10       174.89 o
  11   0   0       5619.32       5374.51       136.48 o
  12   0   0       1386.95       1385.64        42.71 o
  13   0   0       2654.99       2374.41        65.82 o
  14   0   0          0.38         95.13        27.37 o
  15   0   0         51.79        287.53        72.90 o
  16   0   0         45.30         61.28        28.46 o
  17   0   0        691.45        781.83        76.64 o
  18   0   0        179.72        101.53        67.31 o
  19   0   0         22.75         23.23        75.08 o
  20   0   0         21.17         25.38        51.59 o
   1   1   0       1687.27       1796.62        23.52 o
   2   1   0        216.01        252.73         4.81 o
   3   1   0       2262.12       2497.77        29.73 o
   4   1   0         34.01         30.77         3.53 o
   5   1   0          1.46         -3.77         3.78 o
   6   1   0          6.66         -0.41         4.24 o
   7   1   0         20.85         19.73         5.05 o
   8   1   0        166.24        243.61         8.29 o
   9   1   0          6.85          3.86         6.95 o
  10   1   0          6.74         18.08         8.38 o
  11   1   0        303.51        432.38        44.69 o
  12   1   0        281.14        421.84        37.53 o
  13   1   0          2.78         30.23        14.49 o
  14   1   0        380.98        414.51        38.56 o
  15   1   0        906.28        839.03        30.74 o
  16   1   0          3.57         71.95        21.14 o
  17   1   0         49.31        176.60        26.10 o
  18   1   0         60.42         94.37        27.17 o
  19   1   0         19.82         68.20        34.47 o
  20   1   0          6.51         97.34        43.16 o
   0   2   0       6413.79       6172.66       112.38 o
   1   2   0        739.97        707.08        12.04 o
   2   2   0         27.36         18.81         3.66 o
   3   2   0        636.97        701.23        10.43 o
   4   2   0         34.70         53.62         3.98 o
   5   2   0      12456.48      12718.81       144.53 o
   6   2   0         52.73         57.81         4.45 o
   7   2   0         33.67         17.79         4.98 o
   8   2   0       1518.01       1618.81        27.03 o
   9   2   0       1243.74       1151.69        22.22 o
  10   2   0       1398.38       1401.99        27.55 o
  11   2   0       2319.51       2349.69        42.48 o
  12   2   0       1322.16       1303.13        25.74 o
  13   2   0         70.56         55.74        11.31 o
  14   2   0         81.21        117.49        17.69 o
  15   2   0        104.43        191.25        24.19 o
  16   2   0        993.24       1060.05        40.60 o
  17   2   0       1190.10       1135.22        51.43 o
  18   2   0        216.96        216.57        28.74 o
  19   2   0          0.62         15.15        29.04 o
  20   2   0         17.19         55.92        74.56 o
   1   3   0       1149.75        987.11        16.83 o
   2   3   0      13074.93      13049.46       183.20 o
   3   3   0      16541.40      16678.84       207.96 o
   4   3   0      14627.07      14733.86       177.63 o
   5   3   0       3760.48       3965.48        50.48 o
   6   3   0       1624.26       1834.85        23.75 o
   7   3   0       5856.94       5884.36        84.35 o
   8   3   0        353.67        291.52        10.90 o
   9   3   0       3422.90       3474.36        56.66 o
  10   3   0       1454.78       1506.47        28.02 o
  11   3   0         58.70         55.03         8.91 o
  12   3   0        171.70        220.85        11.71 o
  13   3   0        725.09        733.14        33.28 o
  14   3   0        740.92        811.47        33.48 o
  15   3   0       1093.82        956.79        50.85 o
  16   3   0         31.25         30.86        34.47 o
  17   3   0          2.50         28.49        32.28 o
  18   3   0         78.84         74.56        28.28 o
  19   3   0         11.13         12.06        30.01 o
   0   4   0       8335.71       8549.66       156.45 o
   1   4   0       5120.15       5307.98        72.18 o
   2   4   0       3109.46       3196.91        44.62 o
   3   4   0        179.33        203.94         7.52 o
   4   4   0       2245.28       2206.22        29.68 o
   5   4   0       1844.11       1790.70        23.96 o
   6   4   0       5903.75       6108.84        90.40 o
   7   4   0       2362.74       2234.64        37.59 o
   8   4   0         38.29         10.93         7.38 o
   9   4   0        253.04        241.59        12.41 o
  10   4   0        227.20        229.43        11.25 o
  11   4   0        451.18        444.51        15.26 o
  12   4   0        656.20        601.29        20.88 o
  13   4   0         31.93         47.34        14.69 o
  14   4   0         22.78         30.83        18.62 o
  15   4   0        157.03        144.72        24.36 o
  16   4   0        507.60        497.10        30.27 o
  17   4   0        336.84        353.21        30.89 o
  18   4   0         54.07         41.63        28.51 o
  19   4   0          1.12        -15.49        33.08 o
   1   5   0       2175.08       2234.47        34.85 o
   2   5   0       5706.46       5559.67        75.49 o
   3   5   0       1474.39       1218.07        20.13 o
   4   5   0       3478.21       3428.66        52.69 o
   5   5   0        356.65        347.49        10.12 o
   6   5   0         52.28          9.71         9.34 o
   7   5   0       2981.29       2935.56        50.62 o
   8   5   0       2459.45       2457.55        46.05 o
   9   5   0       1307.68       1246.89        26.27 o
  10   5   0        869.58        862.62        22.10 o
  11   5   0         54.67         40.34        12.26 o
  12   5   0        896.15        862.35        28.54 o
  13   5   0       1455.77       1422.65        44.21 o
  14   5   0       1334.76       1399.31        45.07 o
  15   5   0        428.50        476.48        32.20 o
  16   5   0          6.75          0.05        29.03 o
  17   5   0         15.62        -29.66        29.66 o
  18   5   0        177.63        184.33        40.06 o
  19   5   0        237.91        261.99        72.49 o
   0   6   0        153.59        143.38        11.66 o
   1   6   0        248.79        328.94        16.18 o
   2   6   0         77.26         74.24         8.19 o
   3   6   0          6.16         -6.79         9.83 o
   4   6   0        504.49        502.03        19.10 o
   5   6   0        683.45        631.61        18.98 o
   6   6   0        110.87        116.29        11.01 o
   7   6   0        189.60        170.52        10.95 o
   8   6   0        783.53        725.71        21.95 o
   9   6   0        104.96         82.91        11.76 o
  10   6   0         47.57         35.92        11.47 o
  11   6   0        161.77        158.30        13.26 o
  12   6   0         90.66         64.79        20.66 o
  13   6   0        164.01        127.71        22.58 o
  14   6   0          2.73         22.98        23.21 o
  15   6   0          0.94         28.96        28.17 o
  16   6   0          0.99         15.31        29.80 o
  17   6   0         11.32         48.61        31.82 o
  18   6   0         51.36         85.37        48.47 o
   1   7   0       2729.77       2693.38        49.39 o
   2   7   0       1603.38       1544.65        53.43 o
   3   7   0       8036.64       8354.51       154.36 o
   4   7   0       5149.42       5198.31        90.61 o
   5   7   0        153.53        165.49        10.98 o
   6   7   0         21.02          2.44        11.36 o
   7   7   0       1456.26       1407.48        32.84 o
   8   7   0       1140.78       1067.88        28.37 o
   9   7   0       1332.65       1335.52        32.84 o
  10   7   0        987.61        985.57        32.59 o
  11   7   0          5.56        -16.65        16.65 o
  12   7   0        222.12        239.61        21.68 o
  13   7   0        947.22       1030.95        40.63 o
  14   7   0       1042.53        981.03        48.50 o
  15   7   0        388.62        399.66        33.72 o
  16   7   0        380.42        423.84        44.01 o
  17   7   0         57.41         49.27        40.07 o
   0   8   0       1122.19       1098.79        43.53 o
   1   8   0       1477.68       1550.72        44.46 o
   2   8   0        639.38        609.92        22.22 o
   3   8   0        233.13        220.70        14.45 o
   4   8   0         61.23         70.95        11.65 o
   5   8   0        490.75        491.04        29.03 o
   6   8   0        663.37        708.61        24.19 o
   7   8   0        463.70        505.95        31.26 o
   8   8   0          0.98        -13.97        13.97 o
   9   8   0        622.23        568.41        35.41 o
  10   8   0        254.80        242.85        20.64 o
  11   8   0        328.89        327.44        20.95 o
  12   8   0        152.52        184.58        21.83 o
  13   8   0        150.35        126.80        25.61 o
  14   8   0          0.38        -13.19        29.12 o
  15   8   0         56.28         15.17        37.17 o
  16   8   0        112.71         73.85        40.44 o
  17   8   0        113.55        101.48        64.20 o
   1   9   0        257.62        237.31        18.71 o
   2   9   0       1128.00       1125.60        29.40 o
   3   9   0        900.22        952.14        27.72 o
   4   9   0       2287.07       2415.04        50.68 o
   5   9   0        221.89        277.45        27.68 o
   6   9   0       1282.61       1287.17        33.86 o
   7   9   0        354.64        341.39        26.27 o
   8   9   0        497.66        471.48        25.40 o
   9   9   0        409.38        409.13        25.34 o
  10   9   0          5.61        -21.95        21.95 o
  11   9   0          1.79        -23.84        23.84 o
  12   9   0        210.13        150.90        23.24 o
  13   9   0        485.04        528.27        31.84 o
  14   9   0        180.21        213.47        40.64 o
  15   9   0        239.86        286.34        41.83 o
   0  10   0       1691.32       1795.41        63.29 o
   1  10   0       1672.23       1736.70        43.73 o
   2  10   0        708.62        697.60        30.36 o
   3  10   0        237.18        263.15        17.53 o
   4  10   0         55.72         27.04        16.41 o
   5  10   0        107.69         78.20        17.26 o
   6  10   0       1247.39       1415.14        37.02 o
   7  10   0        369.13        382.01        22.85 o
   8  10   0         30.57         29.23        20.22 o
   9  10   0         11.36         -3.23        22.91 o
  10  10   0        443.63        445.60        28.89 o
  11  10   0       1007.03       1070.69        43.47 o
  12  10   0        409.48        431.23        27.52 o
  13  10   0        122.52        120.51        25.73 o
  14  10   0          5.34        -18.16        33.19 o
   1  11   0        195.97        145.95        18.77 o
   2  11   0          0.83        -16.96        16.96 o
   3  11   0         50.09         41.68        17.27 o
   4  11   0         19.56         35.48        17.29 o
   5  11   0        104.34        111.63        18.94 o
   6  11   0          3.41        -17.34        18.57 o
   7  11   0         55.90         73.45        21.72 o
   8  11   0          8.89          6.49        22.10 o
   9  11   0          5.47          0.92        23.37 o
  10  11   0         43.23         48.18        23.87 o
  11  11   0          0.57        -25.56        25.56 o
  12  11   0          2.73        -28.16        28.16 o
  13  11   0          0.66         -1.41        31.99 o
   0  12   0       1705.90       1923.63        69.88 o
   1  12   0       1288.22       1471.55        38.64 o
   2  12   0        207.92        230.50        20.30 o
   3  12   0        219.73        205.43        22.32 o
   4  12   0        505.04        502.13        25.65 o
   5  12   0        618.78        679.61        28.60 o
   6  12   0       1082.51       1192.32        36.11 o
   7  12   0        583.18        658.30        31.34 o
   8  12   0         19.10         15.65        23.90 o
   9  12   0         27.39         30.22        24.89 o
  10  12   0        448.84        481.55        28.72 o
  11  12   0        900.53       1257.68        55.39 o
  12  12   0          7.57        100.82        86.98 o
   1  13   0         13.93        -23.67        23.67 o
   2  13   0         12.39        -19.38        22.35 o
   3  13   0          4.60        -10.95        22.65 o
   4  13   0        121.75         96.95        23.27 o
   5  13   0          5.18        -17.81        23.71 o
   6  13   0          0.04          8.25        25.92 o
   7  13   0          6.64        -11.27        24.71 o
   8  13   0         35.61         19.68        25.14 o
   9  13   0         46.26         18.47        28.78 o
  10  13   0         10.55         40.39        61.10 o
   0  14   0        188.01        258.70        50.23 o
   1  14   0        133.73         58.04        40.13 o
   2  14   0        115.90        141.38        41.23 o
   3  14   0          9.46        -38.25        38.25 o
   4  14   0         40.87          9.01        40.62 o
   5  14   0         64.46         15.89        37.67 o
 -20   1   1        390.22        406.79        40.73 o
 -19   1   1        338.95        372.35        37.76 o
 -18   1   1          4.88          8.33        31.70 o
 -17   1   1         50.80         53.24        30.27 o
 -16   1   1        116.24        104.38        20.77 o
 -15   1   1       2052.70       2135.97        52.17 o
 -14   1   1       1243.02       1323.33        37.30 o
 -13   1   1         84.78        107.53        25.63 o
 -12   1   1        982.79        859.98        22.43 o
 -11   1   1       2109.64       2028.47        39.63 o
 -10   1   1       3288.19       3045.03        55.85 o
  -9   1   1      10032.06       9701.76       158.21 o
  -8   1   1       2895.64       2750.10        44.77 o
  -7   1   1       1227.14       1137.26        17.01 o
  -6   1   1        285.95        272.88         7.02 o
  -5   1   1       5736.99       5699.16        74.85 o
  -4   1   1      17342.11      18830.17       314.37 o
  -3   1   1       5468.74       6186.83       161.14 o
  -2   1   1         37.09         40.68         3.33 o
  -1   1   1       2850.07       3579.16        87.28 o
   0   1   1        646.18        620.86        25.93 o
   1   1   1       1785.28       1537.92        21.82 o
   2   1   1      40436.41      40631.21       485.73 o
   3   1   1       7365.65       7411.89        89.30 o
   4   1   1        622.96        612.36         9.60 o
   5   1   1       1565.38       1383.62        18.57 o
   6   1   1       4517.19       4215.61        50.14 o
   7   1   1      10981.56      11269.85       150.61 o
   8   1   1       1969.52       1706.36        29.73 o
   9   1   1       1273.82       1157.67        25.29 o
  10   1   1        795.35        843.76        21.83 o
  11   1   1        172.26        176.23        14.71 o
  12   1   1       1643.60       1709.14        35.89 o
  13   1   1       1436.21       1391.52        31.79 o
  14   1   1        228.92        252.25        14.92 o
  15   1   1        184.88        185.31        20.60 o
  16   1   1        163.92        211.22        22.12 o
  17   1   1        364.69        349.83        24.52 o
  18   1   1        405.49        506.73        36.69 o
  19   1   1        333.79        355.77        42.45 o
 -20   2   1          3.85         34.33        52.20 o
 -19   2   1        109.58        134.72        35.99 o
 -18   2   1        243.36        252.15        34.28 o
 -17   2   1         22.37         16.79        30.53 o
 -16   2   1         57.72         38.71        24.20 o
 -15   2   1        104.80        115.73        22.31 o
 -14   2   1        196.18        233.81        24.93 o
 -13   2   1       1418.52       1350.15        30.55 o
 -12   2   1        426.33        438.34        14.97 o
 -11   2   1         89.15         98.46        10.43 o
 -10   2   1        335.74        382.44        12.95 o
  -9   2   1        329.99        344.45        12.25 o
  -8   2   1       2811.90       2876.23        42.73 o
  -7   2   1       2859.86       2835.27        36.00 o
  -6   2   1        695.07        523.43        12.08 o
  -5   2   1       1837.47       1794.17        23.40 o
  -4   2   1       1756.85       1801.63        25.04 o
  -3   2   1        432.27        438.42        14.30 o
  -2   2   1       3352.12       3419.39        52.61 o
  -1   2   1       2510.00       3022.32        56.89 o
   0   2   1      14416.56      14923.88       207.94 o
   1   2   1        179.71        219.59        12.81 o
   2   2   1      30099.66      30511.32       420.70 o
   3   2   1       5046.04       4839.76        67.80 o
   4   2   1        870.55        777.09        12.34 o
   5   2   1       5855.35       5903.27        69.47 o
   6   2   1       1356.81       1432.07        19.73 o
   7   2   1        158.02        216.02         7.11 o
   8   2   1         78.89         69.25         8.22 o
   9   2   1       1232.53       1268.07        27.44 o
  10   2   1        648.35        680.99        25.00 o
  11   2   1        397.84        359.62        15.50 o
  12   2   1        206.81        202.22        19.19 o
  13   2   1        115.39        158.68        20.71 o
  14   2   1        285.22        327.65        18.01 o
  15   2   1        703.32        648.72        41.76 o
  16   2   1         42.45        101.35        20.81 o
  17   2   1         89.59        118.04        26.01 o
  18   2   1        213.01        178.30        28.63 o
  19   2   1         14.60         30.15        28.97 o
 -19   3   1         26.71         79.74        35.27 o
 -18   3   1         34.93         51.65        32.98 o
 -17   3   1        122.33        113.42        31.27 o
 -16   3   1          9.11         36.89        24.65 o
 -15   3   1        525.32        508.33        28.11 o
 -14   3   1        930.15        978.55        32.82 o
 -13   3   1        173.58        155.77        14.56 o
 -12   3   1         49.96         17.47         9.89 o
 -11   3   1        432.07        412.65        12.68 o
 -10   3   1       1785.26       1698.92        30.63 o
  -9   3   1       1210.40       1108.95        20.86 o
  -8   3   1        668.84        583.30        15.51 o
  -7   3   1        398.58        395.49        14.91 o
  -6   3   1       2455.28       2640.41        33.67 o
  -5   3   1       2444.26       2395.54        30.76 o
  -4   3   1       4895.63       4764.73        62.69 o
  -3   3   1       3998.78       4068.82        51.62 o
  -2   3   1       1998.22       1976.14        27.79 o
  -1   3   1          0.48          1.64         5.31 o
   0   3   1       5476.44       5488.16        71.66 o
   1   3   1       6552.45       6546.48        92.44 o
   2   3   1       9073.06       9298.36       129.92 o
   3   3   1         21.65         22.68         4.89 o
   4   3   1       1306.82       1324.08        19.00 o
   5   3   1       1382.57       1308.41        19.04 o
   6   3   1       2354.46       2204.36        30.90 o
   7   3   1       6677.75       6738.51        96.27 o
   8   3   1       2174.35       2204.50        35.65 o
   9   3   1         88.43         83.57         8.07 o
  10   3   1        171.19        166.53         9.67 o
  11   3   1        796.02        760.24        20.29 o
  12   3   1        554.01        583.19        23.04 o
  13   3   1       1287.61       1254.65        34.57 o
  14   3   1        424.37        434.41        19.64 o
  15   3   1        187.55        183.65        20.26 o
  16   3   1        275.58        272.97        34.23 o
  17   3   1         20.42         15.55        26.43 o
  18   3   1        133.50        131.45        28.89 o
  19   3   1        346.72        370.09        35.95 o
 -19   4   1        149.97        171.68        37.05 o
 -18   4   1        854.68        892.62        82.80 o
 -17   4   1        421.97        500.55        48.73 o
 -16   4   1         62.65         61.88        28.52 o
 -15   4   1        271.08        243.57        28.71 o
 -14   4   1        832.66        756.32        45.94 o
 -13   4   1       1642.86       1619.27        43.22 o
 -12   4   1       1344.57       1278.19        33.32 o
 -11   4   1       1752.21       1575.54        34.68 o
 -10   4   1        243.15        224.01        12.75 o
  -9   4   1        449.21        446.45        17.80 o
  -8   4   1       6957.02       7021.71       110.91 o
  -7   4   1       6205.64       6039.17        91.33 o
  -6   4   1        323.16        238.47         9.15 o
  -5   4   1       5108.17       5223.02        66.36 o
  -4   4   1       1515.93       1627.72        22.58 o
  -3   4   1       2102.05       2134.81        29.64 o
  -2   4   1      10053.85      10060.07       134.43 o
  -1   4   1       5003.63       4858.75        68.80 o
   0   4   1      10184.85      10441.88       140.45 o
   1   4   1        577.63        634.10        12.08 o
   2   4   1          2.37          2.65         5.32 o
   3   4   1        398.81        299.01         8.04 o
   4   4   1       1186.85        992.42        16.50 o
   5   4   1       7593.25       7305.90       103.20 o
   6   4   1       5719.23       5640.35        88.52 o
   7   4   1        107.68        113.74         8.54 o
   8   4   1         62.78         61.51         9.30 o
   9   4   1       1323.62       1298.00        28.24 o
  10   4   1       2633.17       2509.39        47.80 o
  11   4   1        972.13        927.34        24.71 o
  12   4   1        401.44        421.47        18.15 o
  13   4   1        670.48        594.61        22.22 o
  14   4   1         77.29        107.33        16.64 o
  15   4   1        368.63        394.71        27.19 o
  16   4   1        287.48        331.58        31.50 o
  17   4   1        309.54        349.90        29.55 o
  18   4   1          0.44         16.96        28.16 o
  19   4   1        112.80        115.65        33.74 o
 -19   5   1          0.50         25.16        47.96 o
 -18   5   1          0.09         25.72        34.13 o
 -17   5   1          0.11         26.18        31.98 o
 -16   5   1         51.23         51.99        29.96 o
 -15   5   1         76.59         94.63        27.71 o
 -14   5   1         71.37         47.34        25.73 o
 -13   5   1         24.18         -4.81        19.75 o
 -12   5   1        165.02         89.13        18.00 o
 -11   5   1        136.84        127.79        15.06 o
 -10   5   1       1214.84       1194.09        31.35 o
  -9   5   1        230.03        222.96        13.06 o
  -8   5   1         28.07          8.26        10.98 o
  -7   5   1        588.60        580.82        17.66 o
  -6   5   1        345.93        363.94        14.45 o
  -5   5   1        151.95        143.39         7.60 o
  -4   5   1        113.24        128.28         6.58 o
  -3   5   1       1909.97       2094.43        31.83 o
  -2   5   1         27.78         20.68         5.84 o
  -1   5   1        291.75        306.76        11.42 o
   0   5   1       2003.69       2199.89        33.12 o
   1   5   1        441.73        512.89        14.50 o
   2   5   1       1001.95        972.62        15.75 o
   3   5   1        529.68        531.29        12.93 o
   4   5   1        791.09        806.39        20.13 o
   5   5   1          5.35          0.68         8.59 o
   6   5   1         50.48         59.14         8.85 o
   7   5   1        187.85        221.61        12.30 o
   8   5   1        754.72        718.82        19.84 o
   9   5   1        557.69        498.99        19.23 o
  10   5   1        216.23        181.90        13.28 o
  11   5   1          7.30         -2.81        13.33 o
  12   5   1          2.93         11.39        15.09 o
  13   5   1          2.51          4.15        16.08 o
  14   5   1        116.08         94.24        21.64 o
  15   5   1         23.72          4.60        26.77 o
  16   5   1          1.28         25.91        28.54 o
  17   5   1        182.69        123.55        31.05 o
  18   5   1        177.76        192.52        52.31 o
 -18   6   1        168.42        225.51        42.38 o
 -17   6   1        195.22        226.72        49.29 o
 -16   6   1        458.33        363.02        40.23 o
 -15   6   1         14.32        -14.66        34.18 o
 -14   6   1        185.78        110.32        32.30 o
 -13   6   1        620.58        608.28        32.14 o
 -12   6   1       1023.91       1003.16        43.28 o
 -11   6   1        935.05        848.36        33.93 o
 -10   6   1        142.58        114.37        19.35 o
  -9   6   1         69.44         48.75        16.22 o
  -8   6   1       1534.82       1619.80        36.60 o
  -7   6   1       3662.96       3488.91        63.11 o
  -6   6   1       5016.34       4893.15        86.68 o
  -5   6   1       2511.30       2438.59        42.35 o
  -4   6   1        157.12        164.21         9.06 o
  -3   6   1        844.41        791.32        25.80 o
  -2   6   1       5751.49       5557.86        85.36 o
  -1   6   1       4993.42       5113.27        78.70 o
   0   6   1       1115.54        969.09        30.43 o
   1   6   1          9.52        -10.17        11.89 o
   2   6   1       1362.18       1198.46        24.68 o
   3   6   1       8689.27       8911.33       154.45 o
   4   6   1       7829.41       7859.60       145.53 o
   5   6   1       4443.28       4312.76        82.20 o
   6   6   1        861.20        903.33        24.12 o
   7   6   1         37.60         15.74        11.53 o
   8   6   1       1119.08       1069.28        32.23 o
   9   6   1       4627.28       4588.10        81.62 o
  10   6   1       1498.75       1506.65        33.19 o
  11   6   1        372.82        416.59        23.53 o
  12   6   1         47.94         65.19        18.70 o
  13   6   1        110.43         99.03        22.13 o
  14   6   1        717.29        787.45        34.85 o
  15   6   1        612.95        718.45        37.36 o
  16   6   1        580.80        530.43        35.20 o
  17   6   1        231.43        240.82        33.51 o
  18   6   1          1.38         14.50        60.06 o
 -17   7   1        148.54         96.04        41.42 o
 -16   7   1        207.43        238.79        40.30 o
 -15   7   1         13.83         -3.96        35.41 o
 -14   7   1        228.38        183.54        35.24 o
 -13   7   1         79.66         48.96        26.62 o
 -12   7   1        294.23        293.36        24.54 o
 -11   7   1        459.93        354.81        24.30 o
 -10   7   1        297.75        297.53        21.64 o
  -9   7   1        285.98        230.11        20.09 o
  -8   7   1         10.22        -11.56        12.71 o
  -7   7   1        114.98        115.06         8.53 o
  -6   7   1        181.94        182.49        11.52 o
  -5   7   1        991.63        936.75        23.73 o
  -4   7   1        604.39        533.43        21.55 o
  -3   7   1        160.22         99.90         9.84 o
  -2   7   1        326.62        355.31        18.44 o
  -1   7   1       1162.92       1208.00        27.89 o
   0   7   1          1.64        -10.28        10.28 o
   1   7   1        550.25        515.67        21.22 o
   2   7   1        211.28        191.98        13.91 o
   3   7   1        510.35        466.97        14.44 o
   4   7   1       1149.72       1162.80        29.06 o
   5   7   1         56.72         22.22        13.50 o
   6   7   1        289.19        300.60        16.71 o
   7   7   1         26.68         25.01        12.75 o
   8   7   1        818.65        782.48        29.19 o
   9   7   1        713.32        735.28        26.09 o
  10   7   1        435.34        445.33        19.67 o
  11   7   1        120.06        112.33        17.36 o
  12   7   1         96.83        100.20        18.57 o
  13   7   1         38.32         59.90        20.93 o
  14   7   1          5.50         23.26        24.07 o
  15   7   1         95.91        109.96        29.78 o
  16   7   1          6.51         -7.02        30.69 o
  17   7   1         54.05         52.99        46.25 o
 -17   8   1         65.69        132.55        67.31 o
 -16   8   1         41.54         31.03        40.21 o
 -15   8   1         28.18        -36.51        36.51 o
 -14   8   1        238.09        202.12        37.39 o
 -13   8   1        558.90        516.33        41.59 o
 -12   8   1        874.68        835.02        36.03 o
 -11   8   1        727.90        770.84        31.73 o
 -10   8   1          2.82        -16.03        20.60 o
  -9   8   1        676.69        634.15        26.96 o
  -8   8   1       2523.99       2540.08        59.51 o
  -7   8   1       2892.84       2965.99        55.87 o
  -6   8   1       2087.67       2104.69        41.81 o
  -5   8   1        949.04        906.49        22.67 o
  -4   8   1        275.53        250.28        13.86 o
  -3   8   1         28.22         20.33        11.58 o
  -2   8   1       1337.13       1362.29        33.86 o
  -1   8   1       3499.22       3822.61        80.47 o
   0   8   1       1494.69       1644.97        84.67 o
   1   8   1        110.44        151.66        18.57 o
   2   8   1         96.60         58.16        15.41 o
   3   8   1       1643.13       1629.83        34.20 o
   4   8   1       1699.28       1637.38        34.59 o
   5   8   1       1041.80       1043.18        30.97 o
   6   8   1       3983.40       4043.57        84.37 o
   7   8   1       2039.66       2045.06        44.30 o
   8   8   1         89.16         77.07        14.94 o
   9   8   1        411.09        405.51        18.82 o
  10   8   1         38.26         36.43        17.49 o
  11   8   1        322.95        344.61        21.91 o
  12   8   1        317.56        269.43        21.26 o
  13   8   1          7.08         13.61        22.04 o
  14   8   1        188.33        216.07        49.15 o
  15   8   1        161.00        200.58        41.31 o
  16   8   1        196.16        171.21        50.12 o
 -16   9   1        102.16        153.26        68.34 o
 -15   9   1         38.35         -2.96        39.03 o
 -14   9   1         40.84         30.99        38.42 o
 -13   9   1         13.79        -10.82        26.35 o
 -12   9   1         77.44         10.18        25.13 o
 -11   9   1        215.91        216.27        24.86 o
 -10   9   1        427.36        418.67        29.71 o
  -9   9   1       1402.20       1404.97        51.44 o
  -8   9   1        398.16        350.83        21.82 o
  -7   9   1        106.97         59.76        16.80 o
  -6   9   1         32.26        -10.85        15.43 o
  -5   9   1        305.52        280.13        13.94 o
  -4   9   1       1451.94       1436.69        32.53 o
  -3   9   1        567.07        510.16        22.24 o
  -2   9   1          4.54        -13.30        13.30 o
  -1   9   1         90.34         57.58        14.82 o
   0   9   1       1366.63       1252.25        34.73 o
   1   9   1       1836.30       1821.16        44.33 o
   2   9   1        774.57        747.61        34.58 o
   3   9   1        722.13        678.10        24.26 o
   4   9   1        291.77        326.49        17.66 o
   5   9   1       2037.18       2079.93        44.60 o
   6   9   1       1412.53       1429.08        35.72 o
   7   9   1        567.75        557.33        26.63 o
   8   9   1        677.69        732.22        25.73 o
   9   9   1        164.39        166.85        20.94 o
  10   9   1         33.49          8.08        20.95 o
  11   9   1        235.35        235.25        23.50 o
  12   9   1        321.98        344.85        23.32 o
  13   9   1        342.71        448.37        25.09 o
  14   9   1         69.29        115.01        32.08 o
  15   9   1          3.83         -2.06        38.84 o
 -15  10   1        103.39         78.70        67.31 o
 -14  10   1          0.43        -15.06        33.87 o
 -13  10   1         42.41         14.20        28.53 o
 -12  10   1         11.07         22.94        30.42 o
 -11  10   1        119.48         91.78        25.64 o
 -10  10   1        152.39         82.02        25.26 o
  -9  10   1          2.56        -22.97        22.97 o
  -8  10   1        120.25        117.98        19.22 o
  -7  10   1        102.23        103.98        18.88 o
  -6  10   1         19.00        -13.31        16.98 o
  -5  10   1         46.71         35.34        17.03 o
  -4  10   1        109.87         99.60        15.04 o
  -3  10   1        288.56        302.02        16.45 o
  -2  10   1        567.29        592.49        21.49 o
  -1  10   1        190.06        214.25        17.90 o
   0  10   1         26.79         -1.18        16.29 o
   1  10   1         21.95         -1.94        16.34 o
   2  10   1        159.05        122.86        16.66 o
   3  10   1        977.19        988.29        32.29 o
   4  10   1        547.89        587.69        23.66 o
   5  10   1          5.90         10.81        17.98 o
   6  10   1          1.41        -18.53        18.53 o
   7  10   1          4.52        -17.74        19.48 o
   8  10   1        626.21        586.33        28.81 o
   9  10   1        404.00        405.17        27.47 o
  10  10   1        140.30        167.23        25.83 o
  11  10   1        218.53        260.43        25.02 o
  12  10   1          0.09         -3.46        23.79 o
  13  10   1        344.46        380.20        31.05 o
  14  10   1         64.35         71.25        32.65 o
 -13  11   1         17.07        -20.77        42.45 o
 -12  11   1        334.82        277.45        48.43 o
 -11  11   1        746.92        837.97        33.07 o
 -10  11   1        264.58        274.90        25.52 o
  -9  11   1        894.92        876.79        50.43 o
  -8  11   1        891.89        900.70        32.83 o
  -7  11   1         12.76        -19.32        19.32 o
  -6  11   1        156.26        173.13        20.25 o
  -5  11   1       1051.52       1221.71        35.49 o
  -4  11   1       3306.19       3649.11        77.98 o
  -3  11   1        821.99        929.08        53.94 o
  -2  11   1         65.29         50.45        17.38 o
  -1  11   1         40.27          3.58        18.38 o
   0  11   1        204.96        182.26        19.33 o
   1  11   1        945.77       1028.10        34.29 o
   2  11   1       1695.76       1840.91        43.40 o
   3  11   1       1186.45       1300.55        35.35 o
   4  11   1        424.57        484.32        33.27 o
   5  11   1         48.73         35.57        21.30 o
   6  11   1        722.70        695.45        47.76 o
   7  11   1        699.97        740.06        32.06 o
   8  11   1        461.24        535.66        26.84 o
   9  11   1        452.46        469.42        26.96 o
  10  11   1         45.48         53.60        27.22 o
  11  11   1          5.26        -27.20        27.20 o
  12  11   1         32.89         32.36        28.05 o
  13  11   1        453.48        486.81        43.32 o
 -12  12   1          8.34        -12.71        40.26 o
 -11  12   1         57.35         46.65        27.11 o
 -10  12   1         23.30          7.85        24.38 o
  -9  12   1          0.78        -26.72        26.72 o
  -8  12   1          5.79        -14.06        21.74 o
  -7  12   1          2.62        -10.48        20.98 o
  -6  12   1         31.92         14.30        20.54 o
  -5  12   1          6.00        -21.72        21.72 o
  -4  12   1         23.94        -20.81        20.81 o
  -3  12   1         54.47         29.55        21.02 o
  -2  12   1         16.60          7.07        20.21 o
  -1  12   1         74.88         81.06        20.66 o
   0  12   1          2.93        -21.78        21.78 o
   1  12   1         99.99         73.28        19.00 o
   2  12   1         13.67        -18.87        18.87 o
   3  12   1         39.28        -17.69        19.27 o
   4  12   1          6.92          8.95        20.36 o
   5  12   1         10.17          6.73        23.15 o
   6  12   1         10.95         -9.53        23.91 o
   7  12   1         23.62        -16.56        22.33 o
   8  12   1          0.71        -23.85        23.85 o
   9  12   1         14.11         -9.88        24.75 o
  10  12   1         97.95         92.97        28.74 o
  11  12   1          7.22        -26.62        31.71 o
 -10  13   1         63.49         74.33        58.51 o
  -9  13   1        279.13        349.10        49.51 o
  -8  13   1        194.17        159.80        30.78 o
  -7  13   1          5.23        -24.93        24.93 o
  -6  13   1         42.17         14.78        28.09 o
  -5  13   1        288.35        302.23        36.02 o
  -4  13   1        466.04        474.37        35.63 o
  -3  13   1        216.95        242.11        43.37 o
  -2  13   1         30.32         -1.17        26.15 o
  -1  13   1          7.83         -8.45        25.39 o
   0  13   1        122.40        121.89        33.33 o
   1  13   1        580.28        633.64        47.62 o
   2  13   1        620.15        681.43        57.11 o
   3  13   1         79.39         80.77        42.00 o
   4  13   1          5.95         -1.72        31.16 o
   5  13   1        150.53        143.69        34.51 o
   6  13   1        323.66        349.41        33.37 o
   7  13   1        387.45        436.67        34.21 o
   8  13   1        352.85        422.96        35.93 o
   9  13   1         31.57        -26.11        55.11 o
  -7  14   1        135.20         80.77        46.25 o
  -6  14   1        159.15        129.67        39.74 o
  -5  14   1          5.74        -33.45        33.45 o
  -4  14   1         10.25        -19.06        32.32 o
  -3  14   1          9.35        -26.95        31.07 o
  -2  14   1        481.41        428.21        36.32 o
  -1  14   1        274.69        226.05        38.47 o
   0  14   1        254.59        251.14        30.21 o
   1  14   1         79.17         41.62        32.15 o
   2  14   1          0.45        -32.21        32.21 o
   3  14   1         13.01        -33.04        33.04 o
   4  14   1        125.82         75.24        36.34 o
   5  14   1        110.29        122.19        55.92 o
   6  14   1         48.00        102.52        59.02 o
 -20   0   2        344.38        368.79        68.34 o
 -19   0   2        501.95        474.95        56.37 o
 -18   0   2       1160.02       1256.28        79.88 o
 -17   0   2         37.04        170.65        45.72 o
 -16   0   2        351.34        546.56        48.26 o
 -15   0   2        293.05        352.74        40.63 o
 -14   0   2         59.03         19.21        33.31 o
 -13   0   2       6001.29       5894.43       216.65 o
 -12   0   2       6794.73       6631.56       240.43 o
 -11   0   2          1.00         -6.81        16.72 o
 -10   0   2        259.03        231.92        19.01 o
  -9   0   2       3491.73       3479.28       103.00 o
  -8   0   2       9601.97       9629.60       238.70 o
  -7   0   2       4281.87       4336.52        97.86 o
  -6   0   2       3678.63       3726.86        84.18 o
  -5   0   2       1958.35       2415.20        90.02 o
  -4   0   2       6935.17       8401.95       312.91 o
  -3   0   2       6872.74       7914.24       467.95 o
  -2   0   2      70138.74     103552.30      5047.14 o
  -1   0   2      19013.34      26360.27      1187.74 o
   0   0   2       4057.95       4991.67       262.76 o
   1   0   2        439.76        548.80        23.61 o
   2   0   2       5805.79       5338.38        90.62 o
   3   0   2        316.93        203.92         7.01 o
   4   0   2       2404.81       2201.35        39.09 o
   5   0   2       1044.67        966.63        20.13 o
   6   0   2        137.00        157.22         9.59 o
   7   0   2       1495.12       1408.04        32.36 o
   8   0   2       3660.64       3510.77        80.72 o
   9   0   2       6152.63       6180.90       155.82 o
  10   0   2        267.73        282.55        24.47 o
  11   0   2        148.00        164.25        17.58 o
  13   0   2        112.90        399.26        47.70 o
  14   0   2         69.16        126.01        21.18 o
  15   0   2        172.27        201.87        29.70 o
  16   0   2         64.76         65.63        29.78 o
  17   0   2        270.02        380.61        36.54 o
  18   0   2         38.36        115.04        51.52 o
  19   0   2         13.50         78.95        48.80 o
 -20   1   2          8.38         55.25        37.38 o
 -19   1   2         11.86         47.17        46.18 o
 -18   1   2         19.49        399.26        98.35 o
 -17   1   2        283.53        346.06        33.87 o
 -16   1   2        520.47        576.66        35.20 o
 -15   1   2        127.59        183.25        27.04 o
 -14   1   2         33.58        107.92        46.93 o
 -13   1   2         87.47        140.83        46.60 o
 -12   1   2          3.90         22.52        28.25 o
 -11   1   2        177.75        167.32        15.10 o
 -10   1   2        188.01        202.70        14.47 o
  -9   1   2        335.01        365.52        17.44 o
  -8   1   2        268.19        279.55        10.13 o
  -7   1   2       3717.90       3932.13        62.47 o
  -6   1   2       1000.59       1045.92        17.42 o
  -5   1   2          8.88          8.03         4.62 o
  -4   1   2       2920.43       3533.53        98.42 o
  -3   1   2         48.55         74.66         7.39 o
  -2   1   2       1118.88       1676.68        31.59 o
  -1   1   2       1780.96       2303.27        74.54 o
   0   1   2        206.78        235.05         6.01 o
   1   1   2       7991.17       8690.64       140.76 o
   2   1   2       1596.86       1766.81        21.21 o
   3   1   2        377.20        395.85         7.83 o
   4   1   2        831.95        820.82        12.00 o
   5   1   2       1719.18       1695.03        21.58 o
   6   1   2       4897.41       4846.80        57.45 o
   7   1   2        606.24        609.02        12.90 o
   8   1   2          1.38         32.18        10.67 o
   9   1   2        187.65        710.37        55.92 o
  10   1   2         57.40        102.57        18.09 o
  11   1   2        242.91        273.58        13.72 o
  12   1   2        963.82        936.20        25.11 o
  13   1   2       1167.87       1156.81        29.45 o
  14   1   2          0.51         37.51        14.46 o
  15   1   2         12.33         74.47        34.27 o
  16   1   2         18.21         58.98        20.94 o
  17   1   2        358.57        394.71        29.13 o
  18   1   2        125.23        204.54        34.13 o
  19   1   2         22.96         87.17        29.65 o
 -20   2   2        437.86        413.76        57.11 o
 -19   2   2        114.45        110.16        35.58 o
 -18   2   2        671.23        653.73        40.37 o
 -17   2   2        201.93        294.92        32.82 o
 -16   2   2        445.47        469.30        41.76 o
 -15   2   2        600.77        563.52        32.44 o
 -14   2   2        782.66        748.82        47.64 o
 -13   2   2       2707.44       2691.75        77.11 o
 -12   2   2        162.04        159.12        15.69 o
 -11   2   2          1.50        -10.47        12.94 o
 -10   2   2        845.43        789.91        23.40 o
  -9   2   2       2612.62       2487.55        50.07 o
  -8   2   2       2667.05       2557.60        47.52 o
  -7   2   2       4201.50       4112.42        62.43 o
  -6   2   2       1076.51       1299.74        19.27 o
  -5   2   2        861.08        910.48        17.71 o
  -4   2   2       4522.91       4874.67        99.37 o
  -3   2   2      10548.10      12246.82       240.02 o
  -2   2   2       5694.46       6316.15       149.16 o
  -1   2   2       5662.29       6325.20       157.05 o
   0   2   2        929.99       1044.82        24.68 o
   1   2   2       9344.10       9564.03       132.00 o
   2   2   2       1368.45       1214.51        18.67 o
   3   2   2       4236.00       3878.07        47.11 o
   4   2   2       8910.99       9015.01       107.88 o
   5   2   2        585.63        541.34        10.00 o
   6   2   2         39.80         25.89         5.70 o
   7   2   2       2009.83       1887.39        29.00 o
   8   2   2       3552.94       3312.23        56.22 o
   9   2   2       6152.93       5956.50       104.70 o
  10   2   2       2445.10       2270.01        47.49 o
  11   2   2        360.46        337.80        15.83 o
  12   2   2         82.56        156.97        40.15 o
  13   2   2        379.06        447.36        34.25 o
  14   2   2        797.08        837.13        26.07 o
  15   2   2       1694.14       1780.53        46.99 o
  16   2   2        794.94        718.78        44.53 o
  17   2   2         22.72         43.81        26.01 o
  18   2   2         97.64        162.23        29.34 o
  19   2   2         66.10        130.93        42.75 o
 -19   3   2          0.07         33.65        35.42 o
 -18   3   2         23.18         51.25        33.04 o
 -17   3   2        375.57        388.35        34.12 o
 -16   3   2        920.90        966.84        50.62 o
 -15   3   2        913.55       1011.55        44.88 o
 -14   3   2         86.84         72.26        24.93 o
 -13   3   2         32.84         15.30        21.85 o
 -12   3   2        434.39        428.62        21.21 o
 -11   3   2       2319.93       2227.87        50.16 o
 -10   3   2        282.52        271.38        11.40 o
  -9   3   2       1886.63       1711.90        34.95 o
  -8   3   2       1758.80       1930.44        35.83 o
  -7   3   2        659.31        628.29        15.15 o
  -6   3   2       9190.85       9563.77       130.12 o
  -5   3   2       6821.88       6765.44        89.16 o
  -4   3   2       4793.26       4709.05        62.46 o
  -3   3   2       3167.59       3314.99        49.10 o
  -2   3   2        327.73        303.84        11.05 o
  -1   3   2         69.13         45.01         4.33 o
   0   3   2       2546.44       2406.97        33.36 o
   1   3   2       8954.00       8702.52       128.06 o
   2   3   2       6399.34       6588.50        92.30 o
   3   3   2         68.63        104.46         6.17 o
   4   3   2        534.96        513.64        10.57 o
   5   3   2       3074.74       2814.01        39.69 o
   6   3   2        212.71        148.28         8.14 o
   7   3   2       1290.23       1314.13        25.73 o
   8   3   2        103.92        102.41        10.80 o
   9   3   2         86.42         93.98        15.36 o
  10   3   2         81.59         55.91        14.74 o
  11   3   2        911.84        892.39        26.66 o
  12   3   2        179.75        213.01        16.07 o
  13   3   2        111.22        116.05        16.09 o
  14   3   2          1.08         30.90        22.08 o
  15   3   2          9.70         30.76        24.00 o
  16   3   2          6.62         34.25        24.83 o
  17   3   2         43.56         65.83        26.81 o
  18   3   2         10.46         68.56        28.76 o
  19   3   2         73.21        163.03        40.35 o
 -19   4   2         42.15         21.60        40.55 o
 -18   4   2        136.47        115.38        34.38 o
 -17   4   2         19.17         78.43        30.82 o
 -16   4   2         11.81         12.30        29.00 o
 -15   4   2        367.35        307.56        29.40 o
 -14   4   2        485.02        442.49        29.77 o
 -13   4   2        224.40        214.59        19.74 o
 -12   4   2        741.02        732.56        29.50 o
 -11   4   2        153.55        142.16        12.01 o
 -10   4   2         22.78          9.64        12.12 o
  -9   4   2        335.40        349.20        12.17 o
  -8   4   2       1932.03       1975.46        36.72 o
  -7   4   2        944.29        935.22        19.80 o
  -6   4   2       1773.89       1907.40        32.88 o
  -5   4   2        806.30        897.38        17.66 o
  -4   4   2       1904.05       2063.23        28.61 o
  -3   4   2       1976.92       1944.83        29.14 o
  -2   4   2       3440.52       3461.79        47.50 o
  -1   4   2       3098.19       3354.75        49.81 o
   0   4   2        193.73        189.33         6.02 o
   1   4   2        402.58        434.16        10.45 o
   2   4   2        253.58        385.11         9.36 o
   3   4   2         46.02         27.23         6.15 o
   4   4   2       5192.05       5291.73        83.51 o
   5   4   2        389.54        346.07        15.42 o
   6   4   2        327.21        334.00        11.15 o
   7   4   2        313.56        284.44        11.94 o
   8   4   2        172.87        147.03        11.28 o
   9   4   2         60.33         60.88        12.10 o
  10   4   2         10.22         -2.09        12.65 o
  11   4   2         19.22         17.26        13.75 o
  12   4   2         24.50         33.30        15.65 o
  13   4   2          9.77         17.31        16.83 o
  14   4   2         66.40        106.72        18.52 o
  15   4   2         29.28         27.27        26.21 o
  16   4   2         10.61        -26.96        26.96 o
  17   4   2         33.02         62.81        29.81 o
  18   4   2        199.79        214.81        41.60 o
 -19   5   2         36.65        -23.82        69.38 o
 -18   5   2         89.33         60.18        40.46 o
 -17   5   2        619.48        633.22        39.35 o
 -16   5   2        619.34        709.56        59.34 o
 -15   5   2        159.93        153.66        28.59 o
 -14   5   2        351.63        274.18        28.53 o
 -13   5   2        163.10        137.99        21.67 o
 -12   5   2       1434.34       1363.87        49.39 o
 -11   5   2       2933.38       2849.44        64.59 o
 -10   5   2       1810.51       1761.51        37.34 o
  -9   5   2        521.31        476.59        27.01 o
  -8   5   2         45.53         42.55        11.95 o
  -7   5   2        889.96        775.82        27.67 o
  -6   5   2       5917.00       5879.84        92.70 o
  -5   5   2       3501.48       3303.66        53.43 o
  -4   5   2       2228.95       1938.81        29.86 o
  -3   5   2        109.22        100.34         6.82 o
  -2   5   2       1274.38       1164.37        18.00 o
  -1   5   2       1204.07       1063.62        19.70 o
   0   5   2      12095.77      12316.36       186.74 o
   1   5   2       9636.23       9985.29       159.30 o
   2   5   2       3521.25       3546.11        59.06 o
   3   5   2        112.12        125.70        13.39 o
   4   5   2        718.33        633.05        19.58 o
   5   5   2       3147.99       2916.20        56.26 o
   6   5   2       3528.99       3404.52        65.19 o
   7   5   2       1406.78       1361.50        28.79 o
   8   5   2        677.74        638.35        19.13 o
   9   5   2         25.77          8.27        11.66 o
  10   5   2       1371.58       1361.56        33.95 o
  11   5   2       3168.55       3197.62        69.73 o
  12   5   2       1717.88       1743.34        41.76 o
  13   5   2        919.86        933.01        31.78 o
  14   5   2         97.95         97.08        22.52 o
  15   5   2          3.84         21.01        26.78 o
  16   5   2        361.66        353.81        31.84 o
  17   5   2         62.08        117.38        36.88 o
  18   5   2         99.80        171.53        48.47 o
 -18   6   2          3.79         38.64        41.67 o
 -17   6   2         14.39         21.67        39.28 o
 -16   6   2          0.84         -4.78        43.29 o
 -15   6   2         38.80         21.07        34.54 o
 -14   6   2         76.60         63.77        33.01 o
 -13   6   2          2.24         -9.47        23.53 o
 -12   6   2         54.30         -7.43        25.86 o
 -11   6   2          3.69        -20.05        22.02 o
 -10   6   2        115.63         65.57        19.68 o
  -9   6   2        147.67        116.69        13.69 o
  -8   6   2        173.66        181.46        14.49 o
  -7   6   2          0.57        -11.59        11.59 o
  -6   6   2         11.89         -4.81         9.07 o
  -5   6   2        214.86        237.10         9.02 o
  -4   6   2        257.74        311.92        12.86 o
  -3   6   2         14.11         19.36         6.76 o
  -2   6   2        640.16        672.02        14.12 o
  -1   6   2        741.23        924.51        19.67 o
   0   6   2         25.87         19.65         8.52 o
   1   6   2        368.42        455.27        16.05 o
   2   6   2        127.80        146.17         9.12 o
   3   6   2          1.40         -8.98         8.98 o
   4   6   2         51.73         48.29         9.80 o
   5   6   2        458.47        426.45        16.92 o
   6   6   2        298.72        303.80        14.19 o
   7   6   2         26.23         15.63        12.23 o
   8   6   2        123.12        117.59        14.25 o
   9   6   2        668.63        636.13        20.06 o
  10   6   2          1.40          7.29        13.70 o
  11   6   2         20.85         38.07        15.04 o
  12   6   2        209.70        200.73        18.25 o
  13   6   2         56.84         21.57        19.94 o
  14   6   2          1.88          1.60        22.80 o
  15   6   2         72.97         55.14        28.45 o
  16   6   2          1.11         42.66        36.39 o
  17   6   2         47.75         40.40        37.61 o
 -17   7   2        587.49        555.41        63.86 o
 -16   7   2       1053.07       1109.44        61.88 o
 -15   7   2        707.14        714.57        45.93 o
 -14   7   2        127.27         62.94        34.54 o
 -13   7   2         16.03         -0.05        26.16 o
 -12   7   2        709.29        612.33        38.76 o
 -11   7   2        931.82        956.74        41.99 o
 -10   7   2        620.42        597.00        38.87 o
  -9   7   2       1116.62       1059.66        37.07 o
  -8   7   2        269.58        237.78        14.83 o
  -7   7   2       1145.20       1075.71        28.46 o
  -6   7   2       3433.90       3299.76        60.33 o
  -5   7   2       7005.36       7052.48       108.34 o
  -4   7   2       2422.17       2419.24        40.13 o
  -3   7   2       1253.28       1244.86        23.82 o
  -2   7   2         31.53         39.06         8.95 o
  -1   7   2       1499.76       1459.05        28.40 o
   0   7   2       2047.54       1914.53        56.62 o
   1   7   2       3013.39       2988.39        58.46 o
   2   7   2       1407.19       1397.64        29.11 o
   3   7   2         31.63         23.87         9.46 o
   4   7   2         43.93          1.82        13.51 o
   5   7   2       4020.05       3875.49        83.31 o
   6   7   2       2394.87       2377.45        53.19 o
   7   7   2        172.33        150.34        16.98 o
   8   7   2        521.44        501.12        24.51 o
   9   7   2        115.51         53.33        14.01 o
  10   7   2        369.92        355.00        23.97 o
  11   7   2       1389.32       1444.25        34.27 o
  12   7   2        579.24        622.13        27.44 o
  13   7   2        134.51        123.31        21.77 o
  14   7   2         43.04         59.07        28.83 o
  15   7   2          4.40         29.33        35.50 o
  16   7   2        165.68        167.71        39.28 o
 -17   8   2         13.21          3.11        67.31 o
 -16   8   2         39.36         53.62        40.57 o
 -15   8   2         14.87          4.24        38.10 o
 -14   8   2        282.71        246.92        38.92 o
 -13   8   2        102.99         86.23        25.63 o
 -12   8   2         62.49         39.87        23.53 o
 -11   8   2        145.33         67.94        28.70 o
 -10   8   2        177.80        189.20        22.67 o
  -9   8   2        396.22        357.06        20.72 o
  -8   8   2        358.75        284.39        19.40 o
  -7   8   2        558.41        498.81        26.01 o
  -6   8   2         53.31         36.44         9.57 o
  -5   8   2        192.04        207.11        13.75 o
  -4   8   2        970.79        880.97        22.02 o
  -3   8   2       1833.10       1837.38        32.94 o
  -2   8   2       1003.64        968.92        23.45 o
  -1   8   2        619.02        591.76        29.64 o
   0   8   2         63.85         43.17        16.03 o
   1   8   2         27.26        -12.51        12.51 o
   2   8   2        338.30        289.33        15.53 o
   3   8   2       1111.68       1117.14        30.28 o
   4   8   2         91.36         91.75        13.70 o
   5   8   2        654.81        643.09        24.40 o
   6   8   2        195.46        200.65        17.89 o
   7   8   2       2158.30       2116.50        47.47 o
   8   8   2        281.21        257.62        17.42 o
   9   8   2        267.85        306.15        25.53 o
  10   8   2        449.48        518.23        22.65 o
  11   8   2         11.15         -4.65        18.32 o
  12   8   2          2.69         -9.73        19.08 o
  13   8   2         10.63         23.67        24.96 o
  14   8   2        124.65        122.73        27.41 o
  15   8   2        259.95        247.62        39.89 o
  16   8   2         26.06         -2.07        73.52 o
 -16   9   2        247.98        276.48        71.45 o
 -15   9   2        192.67        242.32        42.46 o
 -14   9   2        160.10         88.37        43.61 o
 -13   9   2         38.56        -25.45        26.59 o
 -12   9   2         62.76         -5.92        28.27 o
 -11   9   2        166.53        151.79        29.39 o
 -10   9   2        293.93        319.93        26.60 o
  -9   9   2         34.65        -17.64        19.13 o
  -8   9   2        327.04        284.82        19.44 o
  -7   9   2        106.34        102.00        16.96 o
  -6   9   2       2372.59       2411.62        51.88 o
  -5   9   2       1126.57       1127.85        29.58 o
  -4   9   2        706.15        715.20        22.83 o
  -3   9   2         58.29         33.53        12.86 o
  -2   9   2         28.08         19.34        15.36 o
  -1   9   2        417.26        403.15        21.04 o
   0   9   2       1704.45       1728.82        43.02 o
   1   9   2        434.19        448.87        21.00 o
   2   9   2        358.42        401.30        18.36 o
   3   9   2        244.91        287.68        17.35 o
   4   9   2        939.55        881.78        29.18 o
   5   9   2       1194.49       1246.26        32.32 o
   6   9   2        537.79        524.98        23.11 o
   7   9   2        294.08        307.76        18.58 o
   8   9   2         10.88        -16.48        16.48 o
   9   9   2         41.22         33.77        19.98 o
  10   9   2        350.14        287.65        21.07 o
  11   9   2        370.99        407.63        23.76 o
  12   9   2         44.51         61.45        22.84 o
  13   9   2        105.79        121.02        24.86 o
  14   9   2         34.68         45.05        27.50 o
  15   9   2         57.91         57.99        79.74 o
 -15  10   2        172.16        121.16        69.38 o
 -14  10   2        333.49        289.60        36.91 o
 -13  10   2        273.38        279.57        30.57 o
 -12  10   2        305.58        227.34        33.15 o
 -11  10   2         44.18         27.51        30.51 o
 -10  10   2        553.34        544.71        33.34 o
  -9  10   2        963.70       1004.65        38.52 o
  -8  10   2        516.88        539.72        23.48 o
  -7  10   2        715.54        691.54        33.51 o
  -6  10   2         61.57         39.33        17.68 o
  -5  10   2        207.99        137.83        17.43 o
  -4  10   2        454.91        437.07        20.23 o
  -3  10   2        845.19        817.82        24.64 o
  -2  10   2       2574.38       2566.65        53.68 o
  -1  10   2        995.41       1065.79        36.78 o
   0  10   2        376.64        348.95        19.55 o
   1  10   2         79.84         55.90        16.82 o
   2  10   2        988.03       1060.46        35.28 o
   3  10   2        581.10        628.83        26.71 o
   4  10   2        416.79        401.49        20.60 o
   5  10   2        105.30         95.46        18.34 o
   6  10   2        168.78        189.98        18.71 o
   7  10   2         88.89         64.67        18.62 o
   8  10   2       1138.61       1166.91        37.73 o
   9  10   2       1025.14       1060.01        37.50 o
  10  10   2        536.87        575.08        29.35 o
  11  10   2        162.77        181.41        31.13 o
  12  10   2          9.18        -17.21        24.25 o
  13  10   2          2.32          2.79        25.15 o
  14  10   2        123.38        138.13        39.62 o
 -13  11   2         16.78        -40.31        41.57 o
 -12  11   2         70.39         73.22        30.46 o
 -11  11   2        328.83        378.75        36.53 o
 -10  11   2         10.67         38.53        23.85 o
  -9  11   2         35.92          8.31        21.36 o
  -8  11   2          0.07        -19.90        19.90 o
  -7  11   2          1.73        -19.27        19.27 o
  -6  11   2         16.96        -13.50        18.83 o
  -5  11   2         60.27         25.01        18.58 o
  -4  11   2         96.66         54.82        18.50 o
  -3  11   2          9.36        -19.10        19.10 o
  -2  11   2         28.11          5.72        18.93 o
  -1  11   2        351.42        334.54        30.05 o
   0  11   2         93.75         74.98        18.65 o
   1  11   2          5.76         -8.92        18.00 o
   2  11   2         21.92         22.51        18.04 o
   3  11   2         52.22         11.79        20.10 o
   4  11   2         52.94         26.71        20.56 o
   5  11   2          5.06         -6.01        20.91 o
   6  11   2          0.60        -22.04        22.04 o
   7  11   2         37.45         41.91        20.11 o
   8  11   2          9.91        -15.61        20.35 o
   9  11   2         23.76         12.58        21.25 o
  10  11   2         43.87         29.50        24.04 o
  11  11   2          6.44         -6.41        25.49 o
  12  11   2         12.77        -11.37        27.99 o
 -12  12   2        348.54        374.27        76.63 o
 -11  12   2        196.35        195.73        32.58 o
 -10  12   2        118.16        136.28        29.66 o
  -9  12   2        581.81        555.40        30.81 o
  -8  12   2        410.11        438.87        29.10 o
  -7  12   2        662.06        706.68        36.11 o
  -6  12   2        156.63        165.29        25.26 o
  -5  12   2          9.91        -23.41        23.41 o
  -4  12   2         38.52         -4.17        24.86 o
  -3  12   2        769.64        893.68        37.43 o
  -2  12   2       2746.08       3050.97        89.29 o
  -1  12   2        696.18        722.43        60.38 o
   0  12   2         28.46        -14.40        28.00 o
   1  12   2         58.83          4.31        30.19 o
   2  12   2        248.12        231.05        28.07 o
   3  12   2        893.49       1053.48        45.78 o
   4  12   2        670.48        724.75        47.32 o
   5  12   2        191.82        211.88        29.67 o
   6  12   2          1.56         -1.42        28.65 o
   7  12   2        237.60        279.77        31.71 o
   8  12   2        281.79        285.50        29.32 o
   9  12   2        344.36        351.72        33.51 o
  10  12   2         50.64         -5.73        31.06 o
  11  12   2          1.61        -25.13        41.18 o
  -9  13   2         28.60        -20.74        31.32 o
  -8  13   2          0.00        -24.04        27.00 o
  -7  13   2         14.78        -26.19        26.19 o
  -6  13   2         17.81        -30.78        32.07 o
  -5  13   2         60.12         33.05        27.06 o
  -4  13   2         44.47        -27.61        27.61 o
  -3  13   2         26.96          2.09        27.38 o
  -2  13   2        152.30        133.37        27.52 o
  -1  13   2          3.04        -32.30        32.30 o
   0  13   2          3.01         31.25        32.62 o
   1  13   2        102.57        154.65        35.98 o
   2  13   2        161.01        140.61        29.66 o
   3  13   2         24.22         34.20        29.75 o
   4  13   2          4.85         25.76        28.70 o
   5  13   2         18.85         38.79        38.19 o
   6  13   2         53.14         62.89        35.70 o
   7  13   2         89.81        134.65        37.14 o
   8  13   2          4.83          7.31        34.09 o
   9  13   2          0.21        -26.92        59.02 o
  -6  14   2         50.37         82.37        40.22 o
  -5  14   2        124.76         39.55        35.27 o
  -4  14   2        244.91        278.25        32.31 o
  -3  14   2        180.31        197.79        30.82 o
  -2  14   2        339.25        325.34        47.65 o
  -1  14   2         82.62        111.61        31.85 o
   0  14   2          3.31        -30.71        30.71 o
   1  14   2          2.21        -33.99        33.99 o
   2  14   2        145.76         74.87        36.50 o
   3  14   2        139.05        178.20        37.41 o
   4  14   2        128.29        121.64        43.34 o
   5  14   2         68.84          9.32        59.02 o
 -20   1   3          5.23          0.29        51.62 o
 -19   1   3        131.04        123.28        35.97 o
 -18   1   3        323.21        377.46        36.50 o
 -17   1   3        325.85        385.81        34.17 o
 -16   1   3        874.34        927.57        50.59 o
 -15   1   3         68.17        109.87        26.78 o
 -14   1   3       2444.28       2237.20        68.34 o
 -13   1   3       4056.18       3917.36       105.60 o
 -12   1   3        477.27        444.72        20.63 o
 -11   1   3       5177.39       5008.91       114.62 o
 -10   1   3       1983.23       1830.71        46.30 o
  -9   1   3         63.43         62.71         7.65 o
  -8   1   3        292.99        262.36        10.50 o
  -7   1   3       3246.69       2988.27        46.16 o
  -6   1   3      11574.44      13013.30       279.27 o
  -5   1   3        735.52        769.79        30.04 o
  -4   1   3        545.45        856.38        21.84 o
  -3   1   3        174.67        168.62        13.69 o
  -2   1   3      12151.19      16362.32       343.19 o
  -1   1   3       8426.85       9430.54       265.20 o
   0   1   3       9703.59      10402.39       174.13 o
   1   1   3       4286.04       4385.06        62.61 o
   2   1   3       2370.02       2585.13        35.11 o
   3   1   3       4801.52       4639.53        54.32 o
   4   1   3       4198.38       3936.75        46.51 o
   5   1   3       1902.91       1655.78        22.73 o
   6   1   3       4381.63       4215.62        59.99 o
   7   1   3        437.35        432.71        11.33 o
   8   1   3        726.24        673.26        17.05 o
   9   1   3        454.28        450.38        27.59 o
  10   1   3        628.57        566.67        20.18 o
  11   1   3       3236.67       3214.67        60.96 o
  12   1   3        192.10        198.47        15.08 o
  13   1   3          0.60          0.49        14.54 o
  14   1   3        119.80        174.34        16.87 o
  15   1   3        368.23        400.78        24.77 o
  16   1   3        314.35        362.91        25.29 o
  17   1   3        294.24        265.12        25.34 o
  18   1   3        134.84        143.71        33.65 o
 -20   2   3        179.52        235.83        54.90 o
 -19   2   3          1.69         36.23        34.14 o
 -18   2   3          1.53         48.32        33.03 o
 -17   2   3         60.97        102.05        30.99 o
 -16   2   3        351.61        376.92        31.53 o
 -15   2   3        413.36        392.37        30.47 o
 -14   2   3         51.03         83.05        28.18 o
 -13   2   3       1279.31       1297.69        46.46 o
 -12   2   3        713.98        686.69        60.28 o
 -11   2   3        758.91        778.56        24.11 o
 -10   2   3       1139.20       1115.52        29.53 o
  -9   2   3       1801.84       1763.93        37.77 o
  -8   2   3       1019.42        972.47        21.75 o
  -7   2   3         35.62         12.86         6.28 o
  -6   2   3         62.71         30.17         6.60 o
  -5   2   3         17.78         -0.25         6.22 o
  -4   2   3       5509.70       6762.70       149.12 o
  -3   2   3       3632.24       4253.76       102.03 o
  -2   2   3        975.47       1097.97        21.32 o
  -1   2   3        641.74        742.10        15.30 o
   0   2   3        813.45        729.32        15.68 o
   1   2   3       8042.75       8161.78       117.73 o
   2   2   3       8361.82       8478.69       117.14 o
   3   2   3        550.70        484.62        10.65 o
   4   2   3        365.38        359.44         8.02 o
   5   2   3        304.82        346.22         9.34 o
   6   2   3         87.02         77.00         7.61 o
   7   2   3        804.73        796.56        20.00 o
   8   2   3        505.89        550.29        20.54 o
   9   2   3       1198.56       1186.32        27.41 o
  10   2   3         45.36         94.17        15.60 o
  11   2   3        499.67        529.28        30.87 o
  12   2   3         84.75        127.58        15.91 o
  13   2   3        276.33        296.94        17.14 o
  14   2   3        335.01        338.65        18.46 o
  15   2   3        184.34        197.97        22.37 o
  16   2   3          8.83          4.08        22.05 o
  17   2   3          0.52          6.68        27.29 o
  18   2   3         13.83         27.74        32.51 o
 -19   3   3        179.32        166.30        37.09 o
 -18   3   3        392.56        405.76        47.53 o
 -17   3   3        171.58        208.23        32.16 o
 -16   3   3        350.50        382.98        32.17 o
 -15   3   3         27.29         -0.19        26.08 o
 -14   3   3          7.02        -11.50        24.09 o
 -13   3   3        312.55        328.04        26.43 o
 -12   3   3       1685.64       1555.96        54.13 o
 -11   3   3       2455.02       2439.72        54.29 o
 -10   3   3        503.31        484.69        15.85 o
  -9   3   3         31.86         38.13         9.49 o
  -8   3   3       2076.04       2081.93        40.80 o
  -7   3   3       1783.55       1724.89        29.43 o
  -6   3   3       5530.64       5622.21        83.29 o
  -5   3   3       6075.94       6494.21        91.73 o
  -4   3   3        171.98        174.77         5.97 o
  -3   3   3         23.20          7.44         4.72 o
  -2   3   3       5906.13       6087.10        92.82 o
  -1   3   3       2958.80       2781.50        43.53 o
   0   3   3       1753.98       1638.98        27.18 o
   1   3   3       8632.20       9303.88       135.31 o
   2   3   3         19.72         30.47         5.24 o
   3   3   3      14060.67      14734.40       188.19 o
   4   3   3       2157.05       1962.40        29.29 o
   5   3   3       1939.96       1749.31        26.86 o
   6   3   3       3385.24       3436.26        53.57 o
   7   3   3        310.27        315.00        12.97 o
   8   3   3         14.29         14.03        11.21 o
   9   3   3        343.44        309.36        14.95 o
  10   3   3        706.04        676.57        22.37 o
  11   3   3        980.60        987.06        27.77 o
  12   3   3        115.34         73.03        16.75 o
  13   3   3        149.27        171.82        18.69 o
  14   3   3        155.93        201.92        20.21 o
  15   3   3         43.11         44.16        20.05 o
  16   3   3        166.17        188.95        25.32 o
  17   3   3         70.59        110.20        36.36 o
  18   3   3         88.69        109.40        38.35 o
 -19   4   3         18.37         23.11        50.51 o
 -18   4   3          7.46         15.86        46.94 o
 -17   4   3         29.84         27.72        31.10 o
 -16   4   3        531.50        531.53        35.07 o
 -15   4   3       1117.41       1144.25        48.89 o
 -14   4   3        380.53        379.27        28.79 o
 -13   4   3        764.02        662.84        42.78 o
 -12   4   3         71.76         27.30        21.05 o
 -11   4   3       1963.64       1854.89        50.27 o
 -10   4   3       1156.06       1147.04        30.45 o
  -9   4   3       3785.27       3793.05        70.83 o
  -8   4   3       1858.16       1793.81        36.03 o
  -7   4   3        136.93        103.98         8.18 o
  -6   4   3         45.13         27.46         6.93 o
  -5   4   3        141.51        100.37         7.89 o
  -4   4   3       3572.51       3428.78        54.27 o
  -3   4   3       3914.31       3864.47        57.61 o
  -2   4   3       1247.95       1174.97        20.84 o
  -1   4   3       1326.87       1432.02        24.93 o
   0   4   3        382.15        300.95         9.04 o
   1   4   3        612.71        405.58        10.24 o
   2   4   3       3741.54       3512.96        58.21 o
   3   4   3        867.73        780.56        18.35 o
   4   4   3       3381.76       3472.23        61.66 o
   5   4   3        351.03        377.12        16.85 o
   6   4   3       1308.53       1214.44        24.35 o
   7   4   3       2350.74       2242.22        42.12 o
   8   4   3        537.96        518.07        16.39 o
   9   4   3        323.13        323.30        15.21 o
  10   4   3         35.97         14.66        13.63 o
  11   4   3         36.51         20.51        14.68 o
  12   4   3        449.70        489.51        22.66 o
  13   4   3        938.30       1008.87        33.36 o
  14   4   3        119.64        136.17        20.13 o
  15   4   3        131.42        177.30        21.38 o
  16   4   3          9.89         -8.64        33.93 o
  17   4   3        132.73        119.24        37.17 o
  18   4   3        276.81        369.83        66.79 o
 -19   5   3          8.54         -4.14        71.45 o
 -18   5   3          9.16         58.90        41.17 o
 -17   5   3          5.74         31.03        37.84 o
 -16   5   3          4.23         13.47        29.45 o
 -15   5   3         15.97         20.75        27.59 o
 -14   5   3        276.24        216.68        27.37 o
 -13   5   3        148.38        123.55        24.65 o
 -12   5   3         82.34         54.80        21.51 o
 -11   5   3         19.33         11.51        19.98 o
 -10   5   3         21.78         -5.49        11.10 o
  -9   5   3         30.05         13.45        10.94 o
  -8   5   3        269.64        286.52        14.59 o
  -7   5   3        253.30        292.17        12.36 o
  -6   5   3        395.02        428.74        14.06 o
  -5   5   3        282.75        293.78        13.31 o
  -4   5   3          0.36         -5.48         6.38 o
  -3   5   3        134.70        139.85         9.22 o
  -2   5   3         27.97         16.54         5.83 o
  -1   5   3          5.17          8.39         5.37 o
   0   5   3        233.58        217.66         7.69 o
   1   5   3        270.09        358.55        11.64 o
   2   5   3        193.90        198.29         9.87 o
   3   5   3        151.32        159.96         9.23 o
   4   5   3        607.77        750.89        19.42 o
   5   5   3        165.65        197.88        12.34 o
   6   5   3        438.35        436.51        22.60 o
   7   5   3         33.41         22.32        10.63 o
   8   5   3        110.32         90.95        12.67 o
   9   5   3         15.92          0.26        13.00 o
  10   5   3        161.90        157.07        15.35 o
  11   5   3         61.22         62.92        15.49 o
  12   5   3          6.92          4.83        16.63 o
  13   5   3          1.88         17.35        17.36 o
  14   5   3         34.74         19.55        19.72 o
  15   5   3         41.34         74.96        27.80 o
  16   5   3          7.79          9.98        35.75 o
  17   5   3         20.77         56.36        71.13 o
 -18   6   3        170.51        160.51        71.45 o
 -17   6   3         73.50         60.18        39.99 o
 -16   6   3        244.15        198.72        38.85 o
 -15   6   3        895.43        839.87        80.04 o
 -14   6   3       1543.35       1503.33        64.87 o
 -13   6   3        410.87        405.80        44.39 o
 -12   6   3         17.43        -12.49        29.67 o
 -11   6   3        138.83        130.50        24.61 o
 -10   6   3       2361.45       2399.83        61.04 o
  -9   6   3       3712.21       3636.78        85.71 o
  -8   6   3       3118.24       3034.04        66.66 o
  -7   6   3       1730.69       1656.76        36.48 o
  -6   6   3        455.85        393.05        16.57 o
  -5   6   3        940.13        869.09        22.68 o
  -4   6   3       6689.08       6592.93       105.01 o
  -3   6   3       9228.81       9302.40       146.02 o
  -2   6   3       1545.91       1502.15        40.52 o
  -1   6   3         20.25         -3.07        10.15 o
   0   6   3       1499.93       1304.16        28.31 o
   1   6   3       6729.76       6480.43       119.66 o
   2   6   3       6878.17       6889.20       124.84 o
   3   6   3       4826.53       4773.40        89.73 o
   4   6   3       1766.46       1837.99        36.55 o
   5   6   3          2.27         -8.62        10.88 o
   6   6   3        267.97        248.57        22.83 o
   7   6   3       5482.26       5399.23       101.30 o
   8   6   3       2678.83       2674.88        54.46 o
   9   6   3         20.76         18.69        13.37 o
  10   6   3         17.52          0.30        14.05 o
  11   6   3          9.25          1.73        15.98 o
  12   6   3        444.27        500.33        21.60 o
  13   6   3        519.50        500.77        30.49 o
  14   6   3        484.98        521.56        30.09 o
  15   6   3        336.02        395.23        33.15 o
  16   6   3         33.91        -15.05        36.68 o
  17   6   3         20.92         73.44        45.70 o
 -17   7   3         70.41         97.72        41.85 o
 -16   7   3          1.67        -15.43        38.15 o
 -15   7   3         60.82         41.04        37.64 o
 -14   7   3          2.99          8.32        42.95 o
 -13   7   3         37.70         37.00        33.07 o
 -12   7   3        162.60        128.89        27.36 o
 -11   7   3         81.68         84.94        22.90 o
 -10   7   3         73.06          6.89        24.82 o
  -9   7   3          7.17        -14.16        18.80 o
  -8   7   3        236.03        221.10        15.99 o
  -7   7   3        558.45        499.80        24.20 o
  -6   7   3         19.28         -6.95        13.08 o
  -5   7   3          8.18         -6.25         9.60 o
  -4   7   3          5.35          2.68         8.95 o
  -3   7   3        273.77        298.30        10.67 o
  -2   7   3        101.31        122.59         8.16 o
  -1   7   3         14.39         -1.49         8.00 o
   0   7   3        139.88        142.07        10.72 o
   1   7   3         24.25         21.43         9.14 o
   2   7   3         43.86         51.62         9.31 o
   3   7   3        382.48        378.41        13.20 o
   4   7   3         19.17          6.88        11.80 o
   5   7   3        224.43        233.77        14.51 o
   6   7   3         65.04         54.87        12.16 o
   7   7   3        701.01        697.12        23.35 o
   8   7   3        147.23        139.88        14.25 o
   9   7   3         34.10         20.51        14.21 o
  10   7   3          9.93          5.73        14.99 o
  11   7   3         42.21         47.72        15.83 o
  12   7   3          5.20          0.64        23.28 o
  13   7   3         27.80          5.90        24.52 o
  14   7   3         54.71         94.96        25.94 o
  15   7   3          2.42         -1.45        41.64 o
  16   7   3         86.92        123.47        45.21 o
 -17   8   3        294.24        214.35        73.52 o
 -16   8   3        132.74        124.86        42.28 o
 -15   8   3        506.85        499.28        44.85 o
 -14   8   3        554.97        503.94        43.77 o
 -13   8   3        174.15        149.32        37.22 o
 -12   8   3         45.25         -2.89        32.06 o
 -11   8   3        174.20        105.83        29.70 o
 -10   8   3       2156.15       2039.18        61.43 o
  -9   8   3       1496.33       1500.45        82.84 o
  -8   8   3         21.90         -7.53        22.55 o
  -7   8   3         79.27         42.97        17.97 o
  -6   8   3         91.92         80.25        14.94 o
  -5   8   3        562.34        540.54        16.29 o
  -4   8   3       1811.37       1757.14        33.37 o
  -3   8   3        712.80        738.22        22.27 o
  -2   8   3        292.94        271.05        11.91 o
  -1   8   3          0.42        -11.05        12.25 o
   0   8   3        318.06        262.31        15.05 o
   1   8   3        820.72        805.14        26.89 o
   2   8   3       1638.52       1632.12        38.46 o
   3   8   3        949.15        969.51        26.14 o
   4   8   3        177.93        157.52        13.33 o
   5   8   3         31.11          7.62        13.80 o
   6   8   3         17.16         -3.93        16.74 o
   7   8   3        350.97        366.95        24.84 o
   8   8   3        357.43        362.64        19.42 o
   9   8   3         55.90         59.65        15.44 o
  10   8   3         21.25         12.02        17.61 o
  11   8   3        103.77         73.25        21.77 o
  12   8   3        414.59        434.00        28.11 o
  13   8   3        568.51        562.38        31.60 o
  14   8   3        135.60        179.77        28.22 o
  15   8   3         46.46         53.08        32.71 o
 -16   9   3        140.35        151.19        71.45 o
 -15   9   3         33.02         20.76        41.68 o
 -14   9   3         13.52        -15.10        39.95 o
 -13   9   3        475.11        478.55        35.45 o
 -12   9   3        996.47        899.42        71.90 o
 -11   9   3        379.42        374.49        27.88 o
 -10   9   3        229.08        214.13        30.32 o
  -9   9   3        656.05        572.90        26.77 o
  -8   9   3        225.93        236.51        22.36 o
  -7   9   3       1285.40       1233.60        34.03 o
  -6   9   3        558.78        526.44        21.10 o
  -5   9   3        502.49        460.26        29.07 o
  -4   9   3         82.25         37.46        22.03 o
  -3   9   3        286.02        271.57        16.65 o
  -2   9   3       1965.15       1929.62        41.35 o
  -1   9   3       1963.78       2024.38        52.10 o
   0   9   3       2070.54       2091.05        59.16 o
   1   9   3        890.18        848.03        29.01 o
   2   9   3        139.77        134.99        14.89 o
   3   9   3        390.38        347.35        17.76 o
   4   9   3        834.31        881.80        31.04 o
   5   9   3       1350.40       1399.06        37.09 o
   6   9   3        548.14        600.08        25.32 o
   7   9   3          2.60        -16.94        16.94 o
   8   9   3          0.43        -17.55        17.55 o
   9   9   3        102.15         84.75        18.69 o
  10   9   3        358.02        370.22        25.08 o
  11   9   3        654.68        665.82        37.67 o
  12   9   3        271.85        324.83        26.11 o
  13   9   3          0.38         49.55        27.69 o
  14   9   3         57.43         79.39        28.68 o
 -14  10   3         42.47         27.29        35.03 o
 -13  10   3          3.90         -6.13        38.40 o
 -12  10   3         10.44        -32.63        36.78 o
 -11  10   3          6.71        -39.90        39.90 o
 -10  10   3        241.81        260.04        25.54 o
  -9  10   3        760.85        770.60        40.16 o
  -8  10   3        100.29        109.52        30.10 o
  -7  10   3          0.48        -20.03        20.03 o
  -6  10   3         61.70         18.78        21.29 o
  -5  10   3        372.63        357.53        19.54 o
  -4  10   3        436.35        419.07        31.93 o
  -3  10   3         75.03         71.84        16.83 o
  -2  10   3        327.32        313.76        20.50 o
  -1  10   3         15.75         -1.45        18.87 o
   0  10   3        483.09        439.90        21.44 o
   1  10   3        911.36        827.56        33.53 o
   2  10   3        578.74        572.82        24.49 o
   3  10   3         91.51         94.72        16.87 o
   4  10   3         56.15         43.54        17.98 o
   5  10   3          0.44         -6.93        17.62 o
   6  10   3        461.32        463.85        22.80 o
   7  10   3        192.65        203.82        17.89 o
   8  10   3        159.35        133.71        20.03 o
   9  10   3        137.32        156.37        23.54 o
  10  10   3          0.02        -12.70        22.98 o
  11  10   3         21.14        -12.31        23.36 o
  12  10   3         59.46         43.45        25.29 o
  13  10   3         96.81         79.87        28.65 o
 -13  11   3        477.97        408.03        56.25 o
 -12  11   3        620.17        638.33        39.82 o
 -11  11   3        209.56        203.14        31.15 o
 -10  11   3        115.07         66.12        26.07 o
  -9  11   3         97.19         72.95        25.16 o
  -8  11   3        274.51        227.29        35.58 o
  -7  11   3        784.83        800.26        37.20 o
  -6  11   3       1037.33       1037.45        38.32 o
  -5  11   3        838.89        862.01        40.61 o
  -4  11   3          8.51        -21.27        21.27 o
  -3  11   3        305.71        259.36        28.02 o
  -2  11   3        316.68        315.29        28.74 o
  -1  11   3        271.31        275.32        27.83 o
   0  11   3       1332.84       1457.67        70.32 o
   1  11   3        479.57        565.58        31.77 o
   2  11   3          6.07        -27.73        27.73 o
   3  11   3         50.51         55.44        21.82 o
   4  11   3        425.52        502.86        41.36 o
   5  11   3       1148.80       1281.92        56.05 o
   6  11   3        152.47        221.04        31.11 o
   7  11   3         24.48          4.04        24.13 o
   8  11   3         49.24         22.68        23.38 o
   9  11   3        170.19        181.15        25.37 o
  10  11   3        205.33        203.52        26.08 o
  11  11   3         81.43         97.23        26.86 o
  12  11   3         12.16         17.10        31.60 o
 -11  12   3          5.58        -19.69        32.60 o
 -10  12   3          6.97        -29.75        30.13 o
  -9  12   3          1.50        -25.95        25.95 o
  -8  12   3         21.91        -21.16        25.45 o
  -7  12   3          4.34        -23.92        27.55 o
  -6  12   3          4.71        -23.85        23.85 o
  -5  12   3          9.28        -15.84        25.37 o
  -4  12   3         14.57        -27.65        27.65 o
  -3  12   3          2.60         -5.82        28.17 o
  -2  12   3        188.11        162.00        28.75 o
  -1  12   3          0.47        -27.08        27.08 o
   0  12   3         32.05         13.17        32.12 o
   1  12   3          2.22        -18.13        27.46 o
   2  12   3         29.84         26.32        27.58 o
   3  12   3         16.42         19.76        46.35 o
   4  12   3         17.33         -1.06        32.21 o
   5  12   3          3.35        -10.87        32.31 o
   6  12   3         10.17         18.81        27.60 o
   7  12   3          1.32         16.23        28.07 o
   8  12   3         69.00         58.22        30.18 o
   9  12   3         81.10         67.69        31.07 o
  10  12   3          9.79        -18.13        32.44 o
  -9  13   3         16.88          3.80        35.67 o
  -8  13   3        151.09        153.24        30.75 o
  -7  13   3        302.59        311.93        31.53 o
  -6  13   3        272.51        335.98        29.70 o
  -5  13   3        280.03        225.19        32.27 o
  -4  13   3         17.59        -11.06        29.95 o
  -3  13   3        321.37        281.92        32.14 o
  -2  13   3        106.83        136.34        31.22 o
  -1  13   3        247.51        307.64        32.22 o
   0  13   3       1155.15       1306.92        62.77 o
   1  13   3         49.82        112.70        30.67 o
   2  13   3         77.33         71.24        30.36 o
   3  13   3         73.09         58.67        29.86 o
   4  13   3        673.27        715.66        79.54 o
   5  13   3        410.98        478.07        40.93 o
   6  13   3         63.77         87.02        36.52 o
   7  13   3        116.72        125.29        37.59 o
   8  13   3          8.94        -43.45        43.45 o
  -5  14   3         42.60        -10.67        39.61 o
  -4  14   3         73.10         46.23        39.13 o
  -3  14   3         67.00         91.11        33.22 o
  -2  14   3        419.53        452.79        59.79 o
  -1  14   3         56.84         79.59        32.52 o
   0  14   3        221.53        205.05        29.90 o
   1  14   3         36.05          5.28        32.50 o
   2  14   3          4.28        -28.92        33.73 o
   3  14   3        122.99        165.02        45.65 o
   4  14   3        127.00        105.62        61.10 o
 -20   0   4        487.92        743.51        93.20 o
 -19   0   4         19.43         44.28        49.65 o
 -18   0   4         29.21         -2.35        46.79 o
 -17   0   4        504.21        474.28        99.93 o
 -16   0   4        410.39        442.63        66.79 o
 -15   0   4        267.03        260.18        40.93 o
 -14   0   4        417.47        496.78        43.18 o
 -13   0   4         92.93        119.64        33.17 o
 -12   0   4       1065.83       1068.02       119.60 o
 -11   0   4       9507.95       9690.42       499.12 o
 -10   0   4       4411.11       4377.52       128.85 o
  -9   0   4       2243.51       2285.46        54.45 o
  -8   0   4       1280.02       1515.63        51.51 o
  -7   0   4        659.05        885.21        39.09 o
  -6   0   4       6579.05       7452.70       741.43 o
  -5   0   4       2332.89       2567.23        95.89 o
  -4   0   4      16256.74      24471.93       859.91 o
  -3   0   4       7224.00      11270.53       371.98 o
  -2   0   4       1653.55       2381.36       153.78 o
  -1   0   4       4370.26       5249.65       574.20 o
   0   0   4       4755.29       4661.90       143.51 o
   1   0   4       4634.63       4444.11       104.56 o
   2   0   4      10483.28      10964.20       209.61 o
   3   0   4         33.85         40.17         6.74 o
   4   0   4       4419.41       4375.73        84.75 o
   5   0   4       4825.78       4495.01        87.35 o
   6   0   4       3803.77       3571.57        72.02 o
   7   0   4       3325.63       3262.76        66.62 o
   8   0   4        537.88        523.04        26.63 o
   9   0   4        144.10        113.31        17.94 o
  10   0   4        527.90        610.09        28.32 o
  11   0   4       1583.31       1734.75        54.03 o
  12   0   4        271.03        252.00        23.85 o
  13   0   4         77.74         78.98        23.34 o
  14   0   4         17.45         15.32        24.44 o
  15   0   4         48.45         42.58        25.57 o
  16   0   4        529.31        620.37        43.22 o
  17   0   4        267.21        230.45        45.71 o
  18   0   4         71.17        219.53        61.10 o
 -19   1   4        101.20         79.82        36.05 o
 -18   1   4         92.76         57.38        33.06 o
 -17   1   4         83.72        168.45        32.01 o
 -16   1   4        110.63        247.26        30.79 o
 -15   1   4          2.54         52.42        46.63 o
 -14   1   4         76.63        120.04        25.07 o
 -13   1   4        726.08        732.37        35.70 o
 -12   1   4        126.18        124.54        18.25 o
 -11   1   4        497.57        495.95        32.30 o
 -10   1   4        292.32        299.07        16.02 o
  -9   1   4        127.53        139.22         9.18 o
  -8   1   4        245.14        204.91        10.53 o
  -7   1   4        138.47        138.00        10.71 o
  -6   1   4       2293.53       3178.12        66.34 o
  -5   1   4        146.18        214.70        10.58 o
  -4   1   4         44.36         35.64        19.30 o
  -3   1   4       1000.76       1609.60        48.39 o
  -2   1   4         20.06         -9.34         9.34 o
  -1   1   4        906.32       1296.51        30.99 o
   0   1   4        583.06        622.33        13.49 o
   1   1   4        171.68        155.83         6.57 o
   2   1   4        244.66        210.68         8.71 o
   3   1   4        232.05        310.45         9.39 o
   4   1   4       1739.16       1737.63        24.23 o
   5   1   4       1112.67       1151.45        19.11 o
   6   1   4         86.52        100.86        10.79 o
   7   1   4        809.23       1034.53        54.46 o
   8   1   4          1.95         30.79        10.83 o
   9   1   4         23.99         60.07        11.05 o
  10   1   4         28.64         71.07        22.89 o
  11   1   4        679.13        846.86        71.49 o
  12   1   4         54.70         70.02        15.43 o
  13   1   4         28.75         54.39        16.40 o
  14   1   4          0.48         -6.32        17.17 o
  15   1   4         46.96         42.97        20.06 o
  16   1   4         84.10         93.16        26.68 o
  17   1   4         78.54         76.65        27.42 o
  18   1   4         10.98         76.65        40.93 o
 -19   2   4         12.71         50.56        35.05 o
 -18   2   4         68.15        152.05        34.35 o
 -17   2   4        400.82        444.79        35.56 o
 -16   2   4        840.94        742.50        38.25 o
 -15   2   4        988.15        969.11        63.82 o
 -14   2   4        180.70        185.99        26.30 o
 -13   2   4        140.83        140.56        23.83 o
 -12   2   4        793.80        748.48        38.62 o
 -11   2   4       3207.09       3048.81        66.65 o
 -10   2   4        399.79        385.29        18.77 o
  -9   2   4       1787.37       1765.90        35.54 o
  -8   2   4        175.95        156.01        10.41 o
  -7   2   4        752.21        755.71        24.50 o
  -6   2   4       3631.96       4275.35       118.04 o
  -5   2   4       1736.75       1779.09        36.23 o
  -4   2   4       3489.19       4165.73       101.26 o
  -3   2   4       4839.14       5997.84       141.56 o
  -2   2   4        366.07        432.62        18.72 o
  -1   2   4       1786.40       1765.83        29.72 o
   0   2   4       2124.19       1871.78        33.43 o
   1   2   4        393.81        260.79        13.30 o
   2   2   4       1913.91       1778.24        27.35 o
   3   2   4       1069.16       1131.48        20.64 o
   4   2   4        358.92        390.38        11.77 o
   5   2   4       1558.82       1511.33        26.18 o
   6   2   4       2295.88       2146.33        35.55 o
   7   2   4       3282.29       3156.77        56.67 o
   8   2   4       1272.36       1235.14        29.77 o
   9   2   4        108.81         68.43        15.24 o
  10   2   4          2.51         -5.94        13.79 o
  11   2   4         57.38         99.78        22.71 o
  12   2   4        158.37        193.30        18.48 o
  13   2   4       1089.18       1122.38        33.13 o
  14   2   4        243.70        212.01        19.58 o
  15   2   4          2.62        -15.47        23.26 o
  16   2   4         71.75        100.80        29.24 o
  17   2   4         69.60        121.64        34.68 o
  18   2   4         39.23         87.68        45.41 o
 -19   3   4        103.91         69.90        51.99 o
 -18   3   4        585.44        585.20        40.13 o
 -17   3   4        224.08        248.33        32.54 o
 -16   3   4         18.87         29.53        28.57 o
 -15   3   4        119.81        113.00        27.97 o
 -14   3   4        599.74        604.91        32.22 o
 -13   3   4       1796.72       1687.17        68.24 o
 -12   3   4         24.00         46.94        21.28 o
 -11   3   4        402.59        410.38        20.22 o
 -10   3   4          6.22          4.87         8.11 o
  -9   3   4       1721.74       1633.51        32.56 o
  -8   3   4       4348.22       4317.30        73.25 o
  -7   3   4       4408.97       4326.63        82.38 o
  -6   3   4       1866.02       2020.29        37.80 o
  -5   3   4        453.87        499.91        13.04 o
  -4   3   4       1415.76       1483.64        27.03 o
  -3   3   4       1677.23       1620.27        32.55 o
  -2   3   4       3688.67       3731.56        57.57 o
  -1   3   4       5105.89       4947.48        76.05 o
   0   3   4        579.54        639.86        16.00 o
   1   3   4       1432.71       1456.98        25.82 o
   2   3   4        568.47        533.30        14.22 o
   3   3   4       3630.26       3344.08        55.33 o
   4   3   4       4219.10       4192.55        68.32 o
   5   3   4        214.84        178.53         7.92 o
   6   3   4          5.57         -8.18         8.18 o
   7   3   4        141.43        139.96        14.36 o
   8   3   4        935.63        956.70        29.51 o
   9   3   4       1904.72       1880.05        40.96 o
  10   3   4         29.60         43.75        14.33 o
  11   3   4        102.25         99.31        15.77 o
  12   3   4          9.40         -3.73        16.38 o
  13   3   4        285.96        368.20        29.57 o
  14   3   4        141.59        172.41        23.54 o
  15   3   4         27.37         24.60        23.85 o
  16   3   4         98.73        131.71        30.10 o
  17   3   4          0.78          6.35        36.94 o
 -18   4   4         12.03          8.41        40.40 o
 -17   4   4        267.23        246.22        40.24 o
 -16   4   4        375.71        388.35        36.92 o
 -15   4   4         59.35         66.26        27.50 o
 -14   4   4        619.34        620.45        33.46 o
 -13   4   4          8.71          3.59        23.03 o
 -12   4   4        864.55        789.91        36.23 o
 -11   4   4        132.44        156.11        15.57 o
 -10   4   4        300.55        320.41        15.11 o
  -9   4   4        476.96        544.97        33.85 o
  -8   4   4        146.87        147.69         9.60 o
  -7   4   4         14.13          3.41         6.78 o
  -6   4   4       1785.58       1750.47        31.87 o
  -5   4   4       2727.19       2737.73        49.55 o
  -4   4   4       2339.64       2335.56        40.26 o
  -3   4   4        171.09        193.19         7.65 o
  -2   4   4          0.01         -4.06         7.71 o
  -1   4   4        434.97        444.97        12.52 o
   0   4   4       2792.45       2827.94        53.77 o
   1   4   4         81.14         55.89         7.05 o
   2   4   4          7.12         -6.89         6.89 o
   3   4   4        961.15       1032.61        23.79 o
   4   4   4         59.78         30.53         8.39 o
   5   4   4       4315.66       4189.56        68.58 o
   6   4   4        757.90        713.57        22.00 o
   7   4   4         30.06         32.43        10.39 o
   8   4   4        539.73        494.85        22.94 o
   9   4   4        270.25        302.03        22.02 o
  10   4   4        660.54        662.55        36.35 o
  11   4   4         48.59         55.96        15.70 o
  12   4   4         98.63         74.22        17.18 o
  13   4   4        314.61        287.11        22.02 o
  14   4   4         24.17         36.54        23.19 o
  15   4   4         53.59         56.00        24.85 o
  16   4   4         64.59         16.27        36.51 o
  17   4   4         38.09         38.45        38.93 o
 -18   5   4        953.44        867.41        88.76 o
 -17   5   4        155.44        161.33        39.76 o
 -16   5   4         20.50        -12.97        37.03 o
 -15   5   4        423.58        342.33        38.61 o
 -14   5   4        393.00        397.30        30.34 o
 -13   5   4        943.12        944.11        77.12 o
 -12   5   4       1523.74       1403.68        49.63 o
 -11   5   4        511.09        438.27        22.99 o
 -10   5   4        261.52        264.20        14.79 o
  -9   5   4       1318.53       1255.17        31.05 o
  -8   5   4       3193.03       3020.53        65.92 o
  -7   5   4       3203.78       3032.94        64.67 o
  -6   5   4       1317.68       1250.62        30.06 o
  -5   5   4         30.02          9.85         8.74 o
  -4   5   4        893.12        829.14        18.64 o
  -3   5   4        765.38        664.35        16.39 o
  -2   5   4       5152.48       4929.23        90.48 o
  -1   5   4       4922.96       5174.71        89.21 o
   0   5   4       1212.80       1230.77        25.13 o
   1   5   4          0.17         -8.49         8.49 o
   2   5   4        347.54        274.61         9.77 o
   3   5   4       4850.58       4665.43        80.79 o
   4   5   4       3055.66       2855.54        46.01 o
   5   5   4         24.91         25.51         7.10 o
   6   5   4        149.99        161.54        10.18 o
   7   5   4        240.17        233.76        12.89 o
   8   5   4        458.41        437.81        16.44 o
   9   5   4       3185.93       3245.53        64.86 o
  10   5   4       1682.27       1672.16        39.37 o
  11   5   4        387.36        366.66        19.18 o
  12   5   4          4.21          0.62        19.34 o
  13   5   4          3.24         -5.05        20.50 o
  14   5   4        132.05        203.40        32.97 o
  15   5   4         18.45         62.44        30.10 o
  16   5   4         29.11         43.20        38.08 o
  17   5   4         68.29        106.64        46.15 o
 -17   6   4          3.87         56.48        40.17 o
 -16   6   4         27.93         68.89        39.51 o
 -15   6   4        232.41        219.11        38.23 o
 -14   6   4          0.27        -17.54        33.98 o
 -13   6   4         57.73         23.17        32.46 o
 -12   6   4        189.87        125.42        32.24 o
 -11   6   4         76.77         40.12        21.51 o
 -10   6   4          0.08        -19.33        20.27 o
  -9   6   4        342.51        333.36        23.81 o
  -8   6   4        272.96        241.37        21.89 o
  -7   6   4         52.92         46.43        14.54 o
  -6   6   4        641.40        630.24        22.12 o
  -5   6   4          6.60         10.89         8.35 o
  -4   6   4         37.44         41.25         8.43 o
  -3   6   4        287.72        310.78        14.93 o
  -2   6   4         83.38         84.58        10.25 o
  -1   6   4         73.35         83.54        10.96 o
   0   6   4          0.01         -1.28         8.79 o
   1   6   4        286.49        352.02        13.89 o
   2   6   4        335.07        327.48        11.40 o
   3   6   4         19.91         19.64        11.11 o
   4   6   4         12.15         16.91        10.77 o
   5   6   4        672.69        622.70        17.07 o
   6   6   4        399.18        463.73        15.18 o
   7   6   4        209.66        257.29        13.87 o
   8   6   4        659.10        622.18        30.61 o
   9   6   4          4.22         -1.19        13.34 o
  10   6   4         99.37         83.51        18.73 o
  11   6   4         11.60         33.03        19.56 o
  12   6   4          6.63         15.63        19.46 o
  13   6   4         21.15         25.46        21.68 o
  14   6   4         16.36         17.25        25.78 o
  15   6   4         12.99         19.58        41.70 o
  16   6   4          0.34         24.02        40.71 o
 -17   7   4        278.68        166.72        72.49 o
 -16   7   4         28.39          4.47        38.85 o
 -15   7   4        196.29        191.91        39.62 o
 -14   7   4        524.31        527.68        42.39 o
 -13   7   4        811.69        819.01        68.56 o
 -12   7   4        380.38        346.79        37.56 o
 -11   7   4         76.25        112.39        24.23 o
 -10   7   4        369.65        330.58        25.90 o
  -9   7   4        502.23        472.48        27.66 o
  -8   7   4       2617.85       2573.50        72.56 o
  -7   7   4       6131.44       6161.26       132.86 o
  -6   7   4        797.52        889.86        47.72 o
  -5   7   4          1.18         -4.93         9.05 o
  -4   7   4          9.69         -2.65         9.22 o
  -3   7   4        412.67        392.09        20.50 o
  -2   7   4       2714.03       2615.35        51.33 o
  -1   7   4       1797.58       1762.55        54.17 o
   0   7   4        180.96        184.00        12.46 o
   1   7   4         99.51         62.52         8.28 o
   2   7   4        883.29        812.26        20.60 o
   3   7   4       3312.25       3243.80        58.39 o
   4   7   4       1612.28       1557.80        37.83 o
   5   7   4        626.23        598.18        21.44 o
   6   7   4        321.72        297.91        17.28 o
   7   7   4         62.35         31.10        13.21 o
   8   7   4        170.83        172.90        14.86 o
   9   7   4        641.25        682.02        24.31 o
  10   7   4        604.97        624.27        23.97 o
  11   7   4         75.96         64.45        20.58 o
  12   7   4         40.06          1.44        21.12 o
  13   7   4         62.04         53.55        25.97 o
  14   7   4        206.83        291.01        29.75 o
  15   7   4        162.03        274.90        41.78 o
 -16   8   4        162.75        206.61        43.48 o
 -15   8   4        140.49        120.26        41.56 o
 -14   8   4          3.41        -17.22        38.38 o
 -13   8   4          0.32         13.43        36.58 o
 -12   8   4        108.51         66.99        32.71 o
 -11   8   4        503.32        469.95        49.62 o
 -10   8   4        648.11        558.70        31.41 o
  -9   8   4        157.60        141.72        25.45 o
  -8   8   4          6.77        -20.33        20.33 o
  -7   8   4        703.88        685.47        27.97 o
  -6   8   4        878.87        887.00        33.40 o
  -5   8   4       1907.39       1832.08        49.01 o
  -4   8   4        134.11        132.14        17.43 o
  -3   8   4        953.42        945.29        26.43 o
  -2   8   4          4.68         21.79        14.69 o
  -1   8   4        888.97        792.10        22.79 o
   0   8   4         27.61          8.26        13.15 o
   1   8   4        513.33        527.82        29.45 o
   2   8   4        852.78        956.77        23.69 o
   3   8   4         82.59         69.34        12.69 o
   4   8   4         14.43         -6.80        13.79 o
   5   8   4        890.94        892.61        33.26 o
   6   8   4        279.61        267.79        17.87 o
   7   8   4        494.87        423.68        22.52 o
   8   8   4        289.52        347.05        20.41 o
   9   8   4         43.00         28.72        18.01 o
  10   8   4          5.39         -0.55        18.63 o
  11   8   4          6.70         20.99        21.76 o
  12   8   4         78.09         86.49        26.46 o
  13   8   4         32.54         63.38        26.70 o
  14   8   4         75.35         64.74        28.78 o
  15   8   4          1.14        -78.70        78.70 o
 -15   9   4         35.04         18.41        52.32 o
 -14   9   4        146.54        131.49        40.48 o
 -13   9   4        218.17        138.79        33.88 o
 -12   9   4        156.62        141.82        36.24 o
 -11   9   4         14.50        -33.55        33.55 o
 -10   9   4          3.99        -23.90        23.90 o
  -9   9   4         85.58         78.25        24.11 o
  -8   9   4       1341.03       1392.27        45.71 o
  -7   9   4       1223.71       1247.00        47.13 o
  -6   9   4        315.45        319.14        23.88 o
  -5   9   4          7.08        -17.12        19.84 o
  -4   9   4         56.83         21.00        19.64 o
  -3   9   4        850.14        868.86        29.60 o
  -2   9   4       1563.70       1616.18        39.32 o
  -1   9   4        151.32        169.81        28.84 o
   0   9   4         15.74          9.99        16.87 o
   1   9   4         12.49        -18.46        18.46 o
   2   9   4        857.04        780.31        30.33 o
   3   9   4        817.70        732.71        28.96 o
   4   9   4        453.90        460.28        23.15 o
   5   9   4        528.51        459.01        24.91 o
   6   9   4         13.91         -7.77        18.33 o
   7   9   4        478.59        405.89        21.39 o
   8   9   4        311.52        305.73        20.94 o
   9   9   4         98.62         91.17        23.67 o
  10   9   4        192.42        204.61        24.20 o
  11   9   4          0.72         15.47        23.27 o
  12   9   4         54.22         63.51        24.17 o
  13   9   4          2.95         38.90        35.78 o
  14   9   4         44.90          6.21        80.77 o
 -14  10   4        109.30         71.26       123.23 o
 -13  10   4         51.61         64.88        40.02 o
 -12  10   4         68.52         62.23        32.59 o
 -11  10   4        783.16        637.18        44.70 o
 -10  10   4       1484.88       1588.40        58.58 o
  -9  10   4        267.54        268.27        27.48 o
  -8  10   4         23.44         32.75        24.54 o
  -7  10   4         19.90         -3.14        23.48 o
  -6  10   4        187.08        173.63        23.96 o
  -5  10   4        568.41        586.17        33.54 o
  -4  10   4       1304.02       1354.88        44.01 o
  -3  10   4        387.20        381.41        24.59 o
  -2  10   4        110.76         63.57        25.10 o
  -1  10   4        110.69         68.27        20.93 o
   0  10   4        954.17        971.73        51.89 o
   1  10   4        226.64        258.79        25.13 o
   2  10   4        611.01        595.14        30.40 o
   3  10   4        228.47        227.43        36.96 o
   4  10   4          7.27        -11.70        23.37 o
   5  10   4         77.73         66.51        22.65 o
   6  10   4        417.14        425.59        26.63 o
   7  10   4        773.62        762.11        29.15 o
   8  10   4        288.26        295.72        23.59 o
   9  10   4        124.39        111.08        23.46 o
  10  10   4          0.59          1.28        24.27 o
  11  10   4         29.78         41.94        30.95 o
  12  10   4         51.25         65.20        29.14 o
 -12  11   4          0.45        -34.77        34.77 o
 -11  11   4          3.68         21.78        31.85 o
 -10  11   4          1.05         -8.06        28.27 o
  -9  11   4         45.67         43.87        27.35 o
  -8  11   4          0.70         -0.14        26.08 o
  -7  11   4          4.23          4.92        25.32 o
  -6  11   4          0.26         -4.66        24.75 o
  -5  11   4          7.49         -8.36        23.73 o
  -4  11   4          1.18        -22.92        22.92 o
  -3  11   4        143.46        110.87        27.38 o
  -2  11   4          8.25         44.04        26.63 o
  -1  11   4         24.83          4.33        26.47 o
   0  11   4         17.87         28.79        24.61 o
   1  11   4         75.12         38.54        26.82 o
   2  11   4         10.90        -19.66        28.25 o
   3  11   4          4.06        -25.03        25.03 o
   4  11   4          0.85         -9.17        25.25 o
   5  11   4          0.46        -25.62        25.62 o
   6  11   4         78.74         82.37        27.31 o
   7  11   4         12.88         15.90        24.04 o
   8  11   4         13.48         51.63        28.49 o
   9  11   4         97.35        102.87        33.48 o
  10  11   4         69.16         78.46        26.25 o
  11  11   4          0.14          8.03        48.58 o
 -11  12   4        208.82        353.11        81.81 o
 -10  12   4        345.38        416.76        37.06 o
  -9  12   4        408.81        407.55        32.41 o
  -8  12   4          3.25          3.45        27.60 o
  -7  12   4         81.49         97.54        27.86 o
  -6  12   4        357.61        369.87        29.84 o
  -5  12   4       1064.31       1226.98        45.63 o
  -4  12   4       1047.21       1229.74        51.57 o
  -3  12   4        314.34        306.47        31.58 o
  -2  12   4          6.03         11.16        28.71 o
  -1  12   4        184.40        167.59        30.01 o
   0  12   4        650.35        630.30        40.36 o
   1  12   4        639.56        692.40        61.73 o
   2  12   4        245.52        305.49        35.11 o
   3  12   4          4.69         37.93        27.70 o
   4  12   4         57.78         -0.49        27.83 o
   5  12   4        371.76        515.88        44.54 o
   6  12   4        649.32        807.26        37.78 o
   7  12   4        387.16        440.99        34.21 o
   8  12   4          8.81        -23.56        30.37 o
   9  12   4          0.22        -10.11        29.34 o
  -8  13   4          1.27        -19.57        29.77 o
  -7  13   4         51.65         22.49        29.77 o
  -6  13   4         16.13         -5.87        28.69 o
  -5  13   4         11.54        -26.20        31.01 o
  -4  13   4         24.80          4.05        31.42 o
  -3  13   4        105.43        128.51        31.18 o
  -2  13   4          3.31         10.69        31.28 o
  -1  13   4         15.39         22.71        30.94 o
   0  13   4        209.10        209.26        37.08 o
   1  13   4        264.11        266.56        33.07 o
   2  13   4          0.62         -8.22        30.03 o
   3  13   4         26.78          0.45        35.47 o
   4  13   4          6.96         -6.07        35.51 o
   5  13   4         49.15         63.80        42.79 o
   6  13   4         75.43         67.76        41.87 o
  -3  14   4         71.48        119.10        39.06 o
  -2  14   4          6.33         16.18        35.92 o
  -1  14   4         90.75         76.32        37.38 o
   0  14   4         52.51         25.10        32.35 o
   1  14   4         38.29         62.35        31.92 o
   2  14   4        104.91        146.55        39.63 o
 -19   1   5        467.43        540.53        97.86 o
 -18   1   5        204.81        246.00        36.47 o
 -17   1   5         24.98         68.77        31.49 o
 -16   1   5        383.84        372.79        33.01 o
 -15   1   5       2992.17       2935.96        86.05 o
 -14   1   5       1351.46       1327.79        71.44 o
 -13   1   5       1038.05       1007.48        43.20 o
 -12   1   5        268.48        223.91        23.86 o
 -11   1   5         49.43         62.38        10.64 o
 -10   1   5       1128.36       1114.30        28.08 o
  -9   1   5       3045.51       3042.52        67.46 o
  -8   1   5       2577.95       3103.57        74.09 o
  -7   1   5       1643.46       1939.47        53.65 o
  -6   1   5          4.44          8.11        15.46 o
  -5   1   5       3015.48       4244.18        87.07 o
  -4   1   5       7523.22      10341.35       223.82 o
  -3   1   5       2215.77       2454.26        49.79 o
  -2   1   5       8114.79      10313.61       218.64 o
  -1   1   5       1926.49       2080.93        57.51 o
   0   1   5         28.54         12.55         7.81 o
   1   1   5        768.80        617.83        14.05 o
   2   1   5       3872.17       3613.09        55.84 o
   3   1   5        862.18        726.46        16.73 o
   4   1   5        965.39        916.52        18.88 o
   5   1   5        418.62        434.19        11.61 o
   6   1   5        422.40        396.79        11.06 o
   7   1   5       2291.41       2210.48        37.32 o
   8   1   5        953.68        885.79        23.30 o
   9   1   5       1729.55       1669.89        38.70 o
  10   1   5         93.63         63.30        15.11 o
  11   1   5          0.23         -8.10        15.95 o
  12   1   5         25.97         32.42        17.61 o
  13   1   5        409.94        440.03        22.10 o
  14   1   5        240.10        299.29        23.72 o
  15   1   5         75.91         75.55        24.08 o
  16   1   5         34.98         65.58        34.96 o
  17   1   5          2.24         11.21        41.37 o
 -19   2   5         69.60        242.31        76.63 o
 -18   2   5        107.27         92.20        34.20 o
 -17   2   5        297.84        322.88        33.87 o
 -16   2   5        190.92        216.63        31.17 o
 -15   2   5        137.49        211.38        33.69 o
 -14   2   5         60.09         68.74        26.08 o
 -13   2   5         18.11         -3.57        23.36 o
 -12   2   5         28.65         50.52        22.30 o
 -11   2   5       2056.02       1941.70        47.33 o
 -10   2   5        215.83        255.26        12.65 o
  -9   2   5        262.71        277.07        14.55 o
  -8   2   5        281.22        262.63        14.03 o
  -7   2   5        438.54        421.06        22.85 o
  -6   2   5       1689.26       2096.57        69.13 o
  -5   2   5        922.12        965.11        25.36 o
  -4   2   5        792.05        997.84        29.27 o
  -3   2   5        396.10        495.70        24.26 o
  -2   2   5        649.06        714.02        23.15 o
  -1   2   5       3139.64       3236.09        55.93 o
   0   2   5        681.11        620.21        15.99 o
   1   2   5         10.49          4.33         5.09 o
   2   2   5       1287.86       1355.86        24.77 o
   3   2   5        147.80        149.24         8.99 o
   4   2   5       2086.89       2112.62        45.02 o
   5   2   5        160.45        157.82        10.10 o
   6   2   5         36.95         48.25         8.78 o
   7   2   5        385.83        393.84        21.43 o
   8   2   5         34.81         54.89        14.84 o
   9   2   5        151.16        139.80        20.14 o
  10   2   5         16.13         11.43        15.16 o
  11   2   5        512.55        589.70        21.70 o
  12   2   5        147.08        173.38        20.52 o
  13   2   5          8.28         19.02        20.39 o
  14   2   5         19.02         34.52        21.90 o
  15   2   5         22.16         17.04        25.47 o
  16   2   5          2.03         55.71        37.39 o
  17   2   5          2.30         40.16        42.06 o
 -19   3   5         40.03         76.63        75.59 o
 -18   3   5        115.84        121.98        41.40 o
 -17   3   5          4.60         23.29        38.62 o
 -16   3   5         56.26         66.08        29.77 o
 -15   3   5        529.32        546.89        33.73 o
 -14   3   5        607.23        574.83        32.51 o
 -13   3   5         90.98        107.19        24.54 o
 -12   3   5        368.26        287.89        45.59 o
 -11   3   5        673.58        630.50        22.46 o
 -10   3   5       1649.43       1603.17        33.17 o
  -9   3   5       2731.31       2721.61        55.39 o
  -8   3   5        232.46        234.72        18.16 o
  -7   3   5        841.77        900.85        28.09 o
  -6   3   5          2.00         -5.84         9.09 o
  -5   3   5        683.25        653.94        16.74 o
  -4   3   5       1344.53       1307.47        34.54 o
  -3   3   5       1763.85       1699.82        38.26 o
  -2   3   5       1376.07       1232.13        24.11 o
  -1   3   5        572.56        547.77        24.51 o
   0   3   5         18.23          8.48         6.90 o
   1   3   5       3663.68       3734.12        69.04 o
   2   3   5       2970.92       2916.15        51.51 o
   3   3   5       1132.03       1022.89        23.52 o
   4   3   5        131.29        106.08        10.15 o
   5   3   5        145.02        152.81        11.64 o
   6   3   5          2.30         -5.02        10.28 o
   7   3   5        389.18        352.67        17.07 o
   8   3   5        164.58        136.39        13.27 o
   9   3   5        184.46        181.57        15.06 o
  10   3   5        348.05        323.21        17.75 o
  11   3   5        396.55        438.25        22.62 o
  12   3   5       1234.66       1319.39        60.74 o
  13   3   5          3.92         20.17        22.86 o
  14   3   5          4.17         12.80        28.85 o
  15   3   5        183.95        187.58        27.01 o
  16   3   5         12.73         19.39        30.87 o
  17   3   5         13.78        103.55        63.17 o
 -18   4   5        317.35        218.98        43.61 o
 -17   4   5        477.60        500.84        45.19 o
 -16   4   5        593.74        485.80        42.99 o
 -15   4   5        259.07        276.99        37.04 o
 -14   4   5        117.48        111.73        26.42 o
 -13   4   5       2230.37       1951.04        77.45 o
 -12   4   5       1665.94       1594.78        53.54 o
 -11   4   5       2606.07       2512.70        71.39 o
 -10   4   5        632.31        537.32        18.27 o
  -9   4   5          2.47        -12.12        12.12 o
  -8   4   5         31.90          6.60        14.84 o
  -7   4   5        452.40        387.19        19.03 o
  -6   4   5       5710.76       5604.50       104.01 o
  -5   4   5       2342.08       2291.33        42.31 o
  -4   4   5         32.35         36.24         6.44 o
  -3   4   5         63.90         50.50         7.59 o
  -2   4   5        768.47        699.92        18.44 o
  -1   4   5       2183.50       2049.84        37.65 o
   0   4   5       5062.88       4831.90       107.10 o
   1   4   5       1401.94       1318.09        34.06 o
   2   4   5       1083.62       1095.79        26.20 o
   3   4   5        140.03        162.35         9.55 o
   4   4   5        547.21        488.44        16.26 o
   5   4   5       1339.46       1291.65        29.46 o
   6   4   5        988.06        955.94        23.74 o
   7   4   5        947.99        812.03        23.62 o
   8   4   5         61.32         39.33        12.41 o
   9   4   5        343.92        340.89        19.96 o
  10   4   5         47.44         53.45        18.21 o
  11   4   5       1023.38       1075.02        35.04 o
  12   4   5        614.92        638.64        26.89 o
  13   4   5        186.12        169.14        22.17 o
  14   4   5          0.86        -24.28        24.28 o
  15   4   5         59.25         89.59        27.08 o
  16   4   5        232.87        306.66        85.46 o
 -18   5   5          4.97        -74.56        74.56 o
 -17   5   5        113.37        140.68        41.82 o
 -16   5   5         52.66         41.20        38.41 o
 -15   5   5        248.11        165.98        37.21 o
 -14   5   5        375.17        288.34        37.25 o
 -13   5   5          0.67        -15.74        34.12 o
 -12   5   5         28.65         20.36        30.45 o
 -11   5   5          0.27         -9.43        17.00 o
 -10   5   5        790.09        778.29        35.27 o
  -9   5   5        254.30        223.81        17.64 o
  -8   5   5          2.06         -9.47         9.47 o
  -7   5   5         21.03          2.67        10.61 o
  -6   5   5          0.49         -9.88         9.88 o
  -5   5   5        214.44        208.06        11.21 o
  -4   5   5        189.15        166.15        10.18 o
  -3   5   5         98.04        101.68        10.22 o
  -2   5   5        513.11        499.32        16.80 o
  -1   5   5        171.96        169.93         9.49 o
   0   5   5          5.34         -1.97         8.27 o
   1   5   5         12.69         21.44         8.24 o
   2   5   5         32.92         36.88        11.10 o
   3   5   5         17.20         15.28         8.90 o
   4   5   5         30.81         28.81        10.19 o
   5   5   5        364.67        333.39        14.24 o
   6   5   5         14.59          0.05        11.52 o
   7   5   5        860.30        778.27        25.07 o
   8   5   5         27.66         29.15        16.84 o
   9   5   5         22.00         51.05        17.73 o
  10   5   5        564.19        597.71        24.92 o
  11   5   5         40.08         39.11        19.98 o
  12   5   5        204.11        188.16        22.22 o
  13   5   5          2.31          9.94        21.98 o
  14   5   5          1.66        -10.43        24.40 o
  15   5   5        106.08         78.23        32.36 o
  16   5   5          6.04        -29.25        52.34 o
 -17   6   5        114.70        140.07        43.12 o
 -16   6   5        727.67        798.07        50.77 o
 -15   6   5        305.03        266.85        40.80 o
 -14   6   5          1.11        -18.75        37.37 o
 -13   6   5        190.69        204.73        35.80 o
 -12   6   5        927.89        804.02        46.04 o
 -11   6   5       1258.01       1296.55        57.42 o
 -10   6   5        535.57        554.72        28.76 o
  -9   6   5        238.45        248.04        32.14 o
  -8   6   5        820.54        750.02        32.55 o
  -7   6   5        271.68        264.93        12.68 o
  -6   6   5       1935.92       1908.74        40.11 o
  -5   6   5       6069.63       5909.15       108.50 o
  -4   6   5        340.00        352.90        55.60 o
  -3   6   5        574.56        593.23        18.73 o
  -2   6   5       1385.71       1420.89        34.26 o
  -1   6   5       3490.36       3459.43        71.02 o
   0   6   5       2805.30       2825.52        65.85 o
   1   6   5        647.19        632.01        23.77 o
   2   6   5        299.24        295.67        15.19 o
   3   6   5         77.98         43.72         8.98 o
   4   6   5        215.99        215.30        12.72 o
   5   6   5       3328.26       3370.75        64.74 o
   6   6   5       1781.28       1740.02        42.22 o
   7   6   5        268.68        236.65        16.91 o
   8   6   5        176.49        143.34        16.84 o
   9   6   5        199.18        217.54        20.09 o
  10   6   5        342.34        397.79        22.98 o
  11   6   5        152.33        150.52        21.60 o
  12   6   5        252.69        267.78        23.71 o
  13   6   5        146.54        132.76        23.25 o
  14   6   5         16.96         25.43        27.82 o
  15   6   5          7.38         58.51        33.51 o
 -16   7   5        180.11        147.75        43.40 o
 -15   7   5        203.91        179.90        40.17 o
 -14   7   5         46.89        -11.34        37.86 o
 -13   7   5         98.90         65.39        36.66 o
 -12   7   5         50.77         33.79        35.03 o
 -11   7   5          1.06         -5.89        30.44 o
 -10   7   5        330.17        307.98        26.99 o
  -9   7   5        842.35        838.53        37.24 o
  -8   7   5        231.68        226.94        21.56 o
  -7   7   5         13.29          9.78        18.93 o
  -6   7   5          6.30         29.31        13.86 o
  -5   7   5        215.53        236.18        13.81 o
  -4   7   5        109.45        105.70        15.52 o
  -3   7   5        149.55        159.29        13.43 o
  -2   7   5        171.09        192.34        14.25 o
  -1   7   5        526.72        525.31        19.14 o
   0   7   5         36.46         33.25        12.13 o
   1   7   5        264.42        279.28        13.07 o
   2   7   5          5.69         -8.89        10.88 o
   3   7   5        108.94        109.67        10.93 o
   4   7   5        845.85        860.94        31.17 o
   5   7   5         13.20         -2.31        15.99 o
   6   7   5         32.64         32.70        16.87 o
   7   7   5        237.69        193.42        17.77 o
   8   7   5          8.95         25.34        17.37 o
   9   7   5        682.88        684.82        30.92 o
  10   7   5         20.46         34.42        20.93 o
  11   7   5         13.53         30.21        21.33 o
  12   7   5          0.15        -14.64        22.56 o
  13   7   5        113.53        143.26        28.35 o
  14   7   5        147.69        189.93        29.79 o
 -15   8   5         65.77         84.47        40.71 o
 -14   8   5          2.42         21.82        40.44 o
 -13   8   5        249.47        261.04        40.30 o
 -12   8   5        764.78        675.72        56.99 o
 -11   8   5        915.39        809.23        70.90 o
 -10   8   5        283.57        243.78        25.24 o
  -9   8   5          8.48        -16.08        22.46 o
  -8   8   5        661.27        617.12        35.51 o
  -7   8   5        891.32        866.58        35.30 o
  -6   8   5        929.80        922.14        35.83 o
  -5   8   5       1472.77       1517.53        39.43 o
  -4   8   5        669.50        732.56        25.66 o
  -3   8   5         86.80         55.58        15.75 o
  -2   8   5        387.34        355.29        19.89 o
  -1   8   5        248.67        214.28        21.45 o
   0   8   5       1261.41       1165.20        47.61 o
   1   8   5       1181.15       1257.38        37.70 o
   2   8   5         30.81         35.65        16.65 o
   3   8   5         43.57         24.45        17.71 o
   4   8   5        142.57        119.02        19.17 o
   5   8   5        870.59        827.02        28.84 o
   6   8   5        264.00        272.99        20.60 o
   7   8   5         18.07          3.06        18.77 o
   8   8   5         75.63         44.88        18.57 o
   9   8   5         18.69         -8.08        18.48 o
  10   8   5        544.88        528.65        24.26 o
  11   8   5        588.60        565.32        28.44 o
  12   8   5        133.34        166.60        27.93 o
  13   8   5         22.76         27.96        28.82 o
  14   8   5          0.59        -17.64        55.64 o
 -14   9   5        219.38        179.53        44.78 o
 -13   9   5        126.62        103.82        40.17 o
 -12   9   5         33.30         29.25        31.15 o
 -11   9   5          6.24        -17.44        29.53 o
 -10   9   5         36.75         65.91        25.13 o
  -9   9   5        204.98        239.30        26.17 o
  -8   9   5        586.73        581.14        29.52 o
  -7   9   5        352.73        328.98        25.21 o
  -6   9   5        119.24         86.88        22.37 o
  -5   9   5        356.55        343.81        23.99 o
  -4   9   5        999.32       1013.59        38.72 o
  -3   9   5        547.90        572.08        40.05 o
  -2   9   5        705.87        747.93        34.04 o
  -1   9   5        781.24        834.80        36.58 o
   0   9   5          0.83         -7.00        24.97 o
   1   9   5        861.09        863.68        37.67 o
   2   9   5        456.17        435.25        26.98 o
   3   9   5        194.62        229.22        21.44 o
   4   9   5        135.31        141.75        21.17 o
   5   9   5         26.85         -8.64        20.72 o
   6   9   5         23.73         -7.21        19.73 o
   7   9   5        238.24        260.54        22.09 o
   8   9   5        481.71        533.92        26.41 o
   9   9   5        296.01        314.01        22.56 o
  10   9   5         11.53          9.03        23.61 o
  11   9   5          5.32         11.12        23.47 o
  12   9   5          6.79         10.95        32.46 o
 -13  10   5          2.32         68.55        48.06 o
 -12  10   5        113.06        147.77        33.89 o
 -11  10   5        162.91        167.50        33.26 o
 -10  10   5         28.19         -9.40        42.75 o
  -9  10   5          0.49        -21.93        25.57 o
  -8  10   5          3.65          5.72        25.44 o
  -7  10   5        228.67        224.89        25.89 o
  -6  10   5        125.78        160.24        24.88 o
  -5  10   5         12.90         -3.05        22.56 o
  -4  10   5         36.03          6.54        22.31 o
  -3  10   5         59.96         72.15        23.11 o
  -2  10   5        377.55        389.07        27.41 o
  -1  10   5        229.13        256.09        32.68 o
   0  10   5        612.20        578.87        40.96 o
   1  10   5        157.03        230.50        33.81 o
   2  10   5        139.97        103.74        24.81 o
   3  10   5         57.23         19.63        24.34 o
   4  10   5         61.74         14.90        25.07 o
   5  10   5         72.00         51.56        25.59 o
   6  10   5         91.62         99.45        23.68 o
   7  10   5          1.86         -6.90        21.00 o
   8  10   5        180.92        190.39        23.48 o
   9  10   5         38.90          6.35        26.34 o
  10  10   5          7.55        -13.21        29.59 o
  11  10   5         89.85         83.40        25.87 o
 -12  11   5         43.59         -9.80        47.91 o
 -11  11   5         21.15         13.47        34.37 o
 -10  11   5        151.27        154.41        34.22 o
  -9  11   5        517.32        498.15        40.50 o
  -8  11   5        758.30        805.26        35.78 o
  -7  11   5        355.39        376.40        29.53 o
  -6  11   5         14.04        -25.10        25.10 o
  -5  11   5        151.26        134.22        25.44 o
  -4  11   5        503.81        499.80        28.67 o
  -3  11   5        853.08        925.67        70.40 o
  -2  11   5        700.62        727.56        44.24 o
  -1  11   5         84.51        102.54        23.89 o
   0  11   5          1.82        -24.95        24.95 o
   1  11   5         87.75        103.99        26.64 o
   2  11   5        384.27        428.18        33.78 o
   3  11   5        535.66        637.16        33.94 o
   4  11   5        245.79        337.51        29.29 o
   5  11   5          4.20        -11.12        26.94 o
   6  11   5          3.19         16.01        24.95 o
   7  11   5        159.65        164.99        26.12 o
   8  11   5        350.16        466.41        33.25 o
   9  11   5         69.88        131.34        39.21 o
  10  11   5          4.69         21.75        59.02 o
 -10  12   5          4.60         -0.50        46.43 o
  -9  12   5          0.28         25.65        30.00 o
  -8  12   5         34.19         11.27        28.95 o
  -7  12   5          0.34         13.33        27.61 o
  -6  12   5          2.39          6.37        27.62 o
  -5  12   5          2.61          3.85        26.46 o
  -4  12   5         18.90         24.17        30.14 o
  -3  12   5         34.36         20.67        29.73 o
  -2  12   5          4.40        -29.78        29.78 o
  -1  12   5          7.98         -6.75        54.11 o
   0  12   5         30.19         33.14        23.05 o
   1  12   5          0.39         -7.42        27.64 o
   2  12   5         11.84         -7.72        27.74 o
   3  12   5         11.40          2.27        28.03 o
   4  12   5         16.46         40.18        29.06 o
   5  12   5         11.26         47.60        29.42 o
   6  12   5         11.53          1.69        28.53 o
   7  12   5         44.44         53.10        31.07 o
   8  12   5         79.51        108.73        62.13 o
  -6  13   5         11.78         30.18        33.70 o
  -5  13   5         63.43         39.04        31.84 o
  -4  13   5        367.00        457.39        39.82 o
  -3  13   5        279.63        314.52        34.75 o
  -2  13   5        276.10        306.89        35.72 o
  -1  13   5         24.86         29.02        31.99 o
   0  13   5         36.40         24.47        28.75 o
   1  13   5        116.96        111.51        28.98 o
   2  13   5        483.08        646.98        48.88 o
   3  13   5        242.75        235.89        36.85 o
   4  13   5         27.04         40.46        34.60 o
 -19   0   6        481.24        510.51        82.84 o
 -18   0   6        105.87        128.94        56.44 o
 -17   0   6        480.03        552.72        54.46 o
 -16   0   6        604.80        626.53        52.48 o
 -15   0   6        188.67        181.16        46.08 o
 -14   0   6        685.99        662.60        95.27 o
 -13   0   6       3348.92       3261.93       216.42 o
 -12   0   6       3098.13       2894.81       116.77 o
 -11   0   6       3715.88       3531.12       152.79 o
 -10   0   6       1456.94       1458.14        69.83 o
  -9   0   6        101.82         88.25        20.48 o
  -8   0   6       2652.26       3390.04       104.99 o
  -7   0   6       2816.42       3476.40       101.75 o
  -6   0   6       2936.57       4085.06       117.37 o
  -5   0   6       1445.84       1937.33        59.87 o
  -4   0   6        253.26        439.43        24.56 o
  -3   0   6       1457.72       1762.63        64.27 o
  -2   0   6       6048.60       6797.02       224.23 o
  -1   0   6       3421.59       3488.16       119.18 o
   0   0   6       5582.15       5441.06       146.54 o
   1   0   6          6.92          4.02        10.87 o
   2   0   6        203.38        150.49        12.42 o
   3   0   6        385.87        327.37        35.36 o
   4   0   6       4758.97       4567.50       108.37 o
   5   0   6        777.62        685.27        24.19 o
   6   0   6        182.94        232.37        14.70 o
   7   0   6        177.20        237.93        14.69 o
   8   0   6          4.49         12.03        17.47 o
   9   0   6       1111.02       1115.59        38.99 o
  10   0   6        148.02        113.41        24.94 o
  11   0   6         75.79         83.45        26.09 o
  12   0   6          4.49         -2.27        35.06 o
  13   0   6         33.45         26.74        37.15 o
  14   0   6        367.62        365.63        43.18 o
  15   0   6         31.80         35.61        40.63 o
  16   0   6          2.58         57.99        60.06 o
 -19   1   6          2.39         91.13        72.49 o
 -18   1   6          9.80         34.96        33.67 o
 -17   1   6        270.82        314.49        35.25 o
 -16   1   6          1.47         21.10        30.11 o
 -15   1   6         38.90         68.41        28.77 o
 -14   1   6          0.90          0.93        26.41 o
 -13   1   6        722.86        732.32        62.39 o
 -12   1   6        140.90        155.65        24.31 o
 -11   1   6        177.85        175.65        17.57 o
 -10   1   6         31.08         -1.74        13.92 o
  -9   1   6        210.08        224.07        17.86 o
  -8   1   6          2.24        -14.98        14.98 o
  -7   1   6        272.40        332.43        15.77 o
  -6   1   6        597.96        720.90        21.26 o
  -5   1   6        181.79        222.86        17.61 o
  -4   1   6        288.82        289.09        13.66 o
  -3   1   6       1197.96       1696.14        41.08 o
  -2   1   6        104.59        134.97        14.23 o
  -1   1   6         21.67         53.84        10.27 o
   0   1   6       2223.31       2221.71        40.82 o
   1   1   6        280.43        267.57        10.14 o
   2   1   6         68.16         34.44         7.83 o
   3   1   6        306.26        289.77        11.15 o
   4   1   6         22.14         30.59         9.75 o
   5   1   6         85.41        116.55         9.67 o
   6   1   6         57.70        101.64         8.78 o
   7   1   6        484.39        525.47        15.08 o
   8   1   6         52.74         52.37        13.86 o
   9   1   6         62.73        240.70        49.12 o
  10   1   6        116.57         88.92        15.88 o
  11   1   6         69.07         70.08        20.39 o
  12   1   6         37.05         45.92        20.63 o
  13   1   6        232.79        193.91        25.64 o
  14   1   6        407.66        468.84        37.62 o
  15   1   6          4.30        -26.28        26.28 o
  16   1   6          6.82        -30.85        41.37 o
 -18   2   6         88.31         92.81        41.42 o
 -17   2   6         55.43         73.29        38.98 o
 -16   2   6          5.78         32.38        30.41 o
 -15   2   6        119.27        170.62        54.34 o
 -14   2   6        432.76        454.05        31.18 o
 -13   2   6       2211.09       2082.59        68.31 o
 -12   2   6        523.94        534.19        34.97 o
 -11   2   6         17.52        -14.05        16.42 o
 -10   2   6        796.56        874.14        49.13 o
  -9   2   6        411.27        387.37        18.68 o
  -8   2   6       2303.47       2680.98        70.31 o
  -7   2   6       1957.20       2137.94        48.82 o
  -6   2   6        465.89        456.28        22.40 o
  -5   2   6        574.36        640.09        41.08 o
  -4   2   6        722.16        810.48        25.04 o
  -3   2   6       3352.27       4003.83       148.75 o
  -2   2   6       1815.50       1792.64        47.86 o
  -1   2   6        374.01        293.91        15.26 o
   0   2   6        680.68        649.50        16.26 o
   1   2   6          9.14         -1.33         6.70 o
   2   2   6        222.95        172.83        14.50 o
   3   2   6       1707.66       1602.96        33.66 o
   4   2   6       3353.88       3247.60        61.40 o
   5   2   6       2069.08       1877.74        46.19 o
   6   2   6        172.97        178.87        15.06 o
   7   2   6         18.60         20.41        16.23 o
   8   2   6          3.42         -1.95        15.46 o
   9   2   6        945.14        875.14        30.19 o
  10   2   6         73.57         88.86        18.47 o
  11   2   6        129.57        131.58        20.01 o
  12   2   6        368.50        325.95        23.66 o
  13   2   6         40.21         26.12        22.23 o
  14   2   6        543.14        550.93        46.18 o
  15   2   6        105.87         72.52        31.04 o
  16   2   6         48.01        141.89        43.53 o
 -18   3   6          1.23         10.36        69.38 o
 -17   3   6        237.14        222.73        41.84 o
 -16   3   6        216.41        196.58        39.26 o
 -15   3   6       1179.34       1118.40        58.59 o
 -14   3   6        517.65        461.71        31.50 o
 -13   3   6        222.99        210.16        26.76 o
 -12   3   6         25.23         48.48        23.75 o
 -11   3   6        373.00        343.51        17.66 o
 -10   3   6       1491.66       1529.60        39.19 o
  -9   3   6       4477.49       4525.35       122.58 o
  -8   3   6        677.43        702.05        24.35 o
  -7   3   6        584.10        647.94        23.95 o
  -6   3   6          6.11         -6.61        14.82 o
  -5   3   6       1582.25       1688.96        48.44 o
  -4   3   6       2300.10       2401.07        69.93 o
  -3   3   6        772.38        687.49        19.85 o
  -2   3   6        846.06        788.85        23.05 o
  -1   3   6          0.90         -4.34        11.73 o
   0   3   6       1230.69       1192.77        23.37 o
   1   3   6       1161.94       1119.66        28.15 o
   2   3   6        851.91        764.25        21.78 o
   3   3   6        465.24        386.50        15.92 o
   4   3   6        304.98        279.84        15.88 o
   5   3   6        268.72        245.63        15.93 o
   6   3   6        244.49        255.15        18.34 o
   7   3   6        224.61        228.48        17.53 o
   8   3   6         85.53         80.96        17.07 o
   9   3   6         88.32         98.32        18.07 o
  10   3   6        146.52        169.05        26.17 o
  11   3   6        155.73        199.50        24.78 o
  12   3   6         23.83         16.36        21.17 o
  13   3   6         63.29         59.23        24.93 o
  14   3   6         77.48         76.62        24.30 o
  15   3   6         16.02          0.51        30.41 o
  16   3   6         23.03         11.39        56.95 o
 -18   4   6        389.84        344.83        79.74 o
 -17   4   6        140.14         66.59        41.23 o
 -16   4   6        172.49        221.63        40.62 o
 -15   4   6         11.44         -3.30        36.05 o
 -14   4   6         58.74         53.69        34.23 o
 -13   4   6        789.54        743.76        43.02 o
 -12   4   6        939.17        762.24        63.48 o
 -11   4   6         27.27         23.42        24.51 o
 -10   4   6         96.87         84.92        17.36 o
  -9   4   6        526.38        498.35        21.66 o
  -8   4   6       1228.35       1124.04        30.17 o
  -7   4   6       1605.69       1611.64        35.36 o
  -6   4   6        529.39        457.87        14.93 o
  -5   4   6       1168.33       1125.42        24.85 o
  -4   4   6         60.31         47.69         6.93 o
  -3   4   6        613.99        569.81        22.84 o
  -2   4   6        416.90        364.39        15.84 o
  -1   4   6         25.65         20.83         9.54 o
   0   4   6        252.64        224.65        10.03 o
   1   4   6         62.53         67.47        12.14 o
   2   4   6         98.08         84.81         9.02 o
   3   4   6        493.82        401.33        16.62 o
   4   4   6        351.02        313.67        14.48 o
   5   4   6        162.27        159.00        12.62 o
   6   4   6        172.55        123.59        14.82 o
   7   4   6          6.74         -9.36        18.12 o
   8   4   6        241.76        213.91        18.73 o
   9   4   6         45.31         48.11        20.32 o
  10   4   6         40.71         52.57        19.58 o
  11   4   6         57.74         32.82        20.44 o
  12   4   6         14.27          3.02        21.27 o
  13   4   6          0.23          1.11        22.57 o
  14   4   6        199.89        134.05        27.44 o
  15   4   6         18.16          9.46        30.31 o
 -17   5   6        537.55        562.70        60.76 o
 -16   5   6        218.15        224.72        41.84 o
 -15   5   6        155.87        129.87        39.02 o
 -14   5   6        202.54        197.94        39.02 o
 -13   5   6         63.60         22.71        34.27 o
 -12   5   6        321.36        360.15        36.44 o
 -11   5   6        574.93        507.89        37.82 o
 -10   5   6       2734.10       2565.19        86.37 o
  -9   5   6       3206.47       2910.10        94.94 o
  -8   5   6         58.85         68.33        15.76 o
  -7   5   6        567.36        519.61        20.20 o
  -6   5   6       1090.28       1035.03        26.74 o
  -5   5   6        441.01        412.85        15.33 o
  -4   5   6       1820.12       1734.81        39.63 o
  -3   5   6       1379.43       1336.77        29.49 o
  -2   5   6        258.91        250.91        11.48 o
  -1   5   6        557.09        504.18        18.50 o
   0   5   6       1944.71       1843.62        45.82 o
   1   5   6       2371.37       2301.86        54.79 o
   2   5   6       2317.82       2267.21        54.48 o
   3   5   6        211.51        184.24        11.60 o
   4   5   6          0.44        -10.99        10.99 o
   5   5   6        316.11        327.26        17.86 o
   6   5   6        286.97        317.29        18.35 o
   7   5   6        957.76        977.65        34.53 o
   8   5   6       1207.79       1164.22        35.64 o
   9   5   6        418.26        415.81        23.08 o
  10   5   6          6.23         10.67        20.06 o
  11   5   6        118.02        138.11        22.18 o
  12   5   6        250.01        228.48        23.70 o
  13   5   6         41.49         45.62        23.69 o
  14   5   6          2.57        -18.59        24.01 o
  15   5   6         18.72        -31.26        39.42 o
 -16   6   6        245.35        239.13        43.77 o
 -15   6   6         15.02        -27.98        37.38 o
 -14   6   6          1.93        -22.05        39.71 o
 -13   6   6          0.68        -27.06        34.55 o
 -12   6   6          3.41          8.55        33.81 o
 -11   6   6          0.14        -14.10        39.13 o
 -10   6   6          0.10         -3.10        26.83 o
  -9   6   6          0.24         -4.43        19.99 o
  -8   6   6         74.30         61.11        21.02 o
  -7   6   6          0.06         -9.89        14.44 o
  -6   6   6       1331.93       1348.92        35.64 o
  -5   6   6        130.70        142.01        17.08 o
  -4   6   6         25.53         37.90        14.24 o
  -3   6   6        492.38        477.66        20.07 o
  -2   6   6        104.62         82.70        12.31 o
  -1   6   6         53.73         56.52         9.65 o
   0   6   6          5.34          7.06        12.19 o
   1   6   6         16.91          9.05        13.81 o
   2   6   6          7.82         14.71        14.70 o
   3   6   6         61.39         20.18        16.59 o
   4   6   6          8.10         17.28        15.27 o
   5   6   6        101.65        144.35        16.70 o
   6   6   6         37.44         34.51        16.75 o
   7   6   6          3.00         -4.64        17.36 o
   8   6   6          0.21          6.46        20.56 o
   9   6   6         15.40          0.74        19.92 o
  10   6   6         85.54         63.16        21.59 o
  11   6   6          0.60        -21.58        21.71 o
  12   6   6          0.18        -17.68        22.66 o
  13   6   6         11.06         23.40        24.33 o
  14   6   6          1.18         25.35        40.49 o
 -16   7   6        336.81        302.37        82.84 o
 -15   7   6        361.68        359.01        44.31 o
 -14   7   6        365.90        393.05        44.22 o
 -13   7   6         75.56        100.87        38.16 o
 -12   7   6        275.40        278.66        39.43 o
 -11   7   6        549.09        507.81        49.32 o
 -10   7   6       1126.74       1131.70        41.27 o
  -9   7   6       1713.51       1678.20        58.68 o
  -8   7   6        498.24        496.28        32.65 o
  -7   7   6         31.67         38.80        20.75 o
  -6   7   6        811.63        794.46        34.89 o
  -5   7   6        365.60        360.16        23.08 o
  -4   7   6        460.94        457.77        20.57 o
  -3   7   6       1180.66       1119.06        34.57 o
  -2   7   6         42.87         36.17        15.76 o
  -1   7   6        217.41        209.65        16.78 o
   0   7   6        682.85        689.41        30.33 o
   1   7   6       2025.09       2023.96        61.73 o
   2   7   6       1107.30       1053.57        38.40 o
   3   7   6        185.67        212.68        25.10 o
   4   7   6          0.04        -14.69        16.08 o
   5   7   6         11.44         -6.02        16.91 o
   6   7   6         20.44         17.87        17.98 o
   7   7   6        956.92        951.06        45.08 o
   8   7   6        371.45        396.30        22.80 o
   9   7   6        134.69         81.79        23.50 o
  10   7   6         60.97         35.31        24.25 o
  11   7   6         65.52         47.50        23.70 o
  12   7   6        184.93        178.74        25.19 o
  13   7   6        131.91        167.18        29.19 o
 -15   8   6          3.90         47.63        73.52 o
 -14   8   6        312.18        290.20        43.84 o
 -13   8   6        382.38        329.65        42.71 o
 -12   8   6         46.77         55.07        37.07 o
 -11   8   6        351.57        319.11        32.62 o
 -10   8   6          2.57         14.44        24.05 o
  -9   8   6          5.25         15.09        23.28 o
  -8   8   6        116.96        128.97        23.31 o
  -7   8   6        678.02        708.43        29.80 o
  -6   8   6        181.87        166.35        22.29 o
  -5   8   6        404.27        438.73        20.98 o
  -4   8   6         22.95         23.02        16.54 o
  -3   8   6        702.74        663.71        26.01 o
  -2   8   6        341.90        356.72        20.60 o
  -1   8   6        388.59        365.22        30.79 o
   0   8   6        245.48        321.79        47.16 o
   1   8   6          8.79        -16.08        20.82 o
   2   8   6         75.67         62.94        21.48 o
   3   8   6        421.41        472.77        28.11 o
   4   8   6        357.17        382.10        21.19 o
   5   8   6        261.73        280.09        20.63 o
   6   8   6        383.87        349.87        22.26 o
   7   8   6        104.62        113.46        20.83 o
   8   8   6         33.08          7.96        20.64 o
   9   8   6          7.41        -10.00        21.22 o
  10   8   6         84.04        140.63        26.38 o
  11   8   6         77.58         76.01        27.09 o
  12   8   6          1.67          3.26        27.93 o
 -14   9   6         50.93         54.88        75.59 o
 -13   9   6          0.22          5.16        35.37 o
 -12   9   6         57.16         -4.41        38.20 o
 -11   9   6        371.05        334.16        34.55 o
 -10   9   6        294.94        303.74        32.31 o
  -9   9   6        266.10        264.07        27.35 o
  -8   9   6        451.31        388.60        27.58 o
  -7   9   6          3.48        -19.91        22.80 o
  -6   9   6        209.80        201.05        24.16 o
  -5   9   6        500.10        487.97        26.61 o
  -4   9   6        641.67        623.78        28.29 o
  -3   9   6        206.49        211.08        21.61 o
  -2   9   6          1.95          5.25        22.21 o
  -1   9   6        511.72        508.88        42.13 o
   0   9   6        422.75        453.58        41.55 o
   1   9   6        139.67        158.30        24.16 o
   2   9   6        811.51        778.35        47.68 o
   3   9   6        243.98        248.34        28.10 o
   4   9   6         26.43         -2.13        24.34 o
   5   9   6         61.26         24.31        22.23 o
   6   9   6        217.44        203.33        24.06 o
   7   9   6        170.13        195.12        22.59 o
   8   9   6         73.86         68.79        21.90 o
   9   9   6         18.16        -22.16        22.94 o
  10   9   6        108.50        127.25        24.45 o
  11   9   6          1.38         29.19        33.57 o
 -12  10   6        418.97        501.60        53.46 o
 -11  10   6        114.82        126.90        33.95 o
 -10  10   6         11.55         20.57        31.49 o
  -9  10   6        141.98        117.35        27.90 o
  -8  10   6        355.02        378.67        29.48 o
  -7  10   6         74.59         99.29        26.13 o
  -6  10   6        389.48        389.07        29.65 o
  -5  10   6         98.29        100.19        24.08 o
  -4  10   6         47.57         67.89        22.96 o
  -3  10   6         96.42        109.52        27.44 o
  -2  10   6        807.53        859.97        35.57 o
  -1  10   6        219.93        289.59        32.13 o
   0  10   6        117.94        157.24        22.89 o
   1  10   6        155.41        164.76        27.95 o
   2  10   6          1.41        -19.27        25.56 o
   3  10   6        260.29        271.76        27.83 o
   4  10   6        321.34        455.59        30.40 o
   5  10   6        303.24        391.48        27.36 o
   6  10   6         33.01         40.38        26.09 o
   7  10   6          4.63         13.39        23.93 o
   8  10   6          8.72          9.92        25.00 o
   9  10   6         13.20         62.61        29.71 o
  10  10   6        164.20        248.90        81.29 o
 -11  11   6         29.10         37.82        48.00 o
 -10  11   6          2.46        -14.78        33.68 o
  -9  11   6         12.33          1.54        32.38 o
  -8  11   6          0.05          4.66        27.67 o
  -7  11   6        209.63        193.01        28.28 o
  -6  11   6         26.44         23.15        29.34 o
  -5  11   6         11.56         17.36        29.05 o
  -4  11   6          3.22         27.70        28.94 o
  -3  11   6          4.11         -1.20        28.48 o
  -2  11   6         19.09         18.02        28.79 o
  -1  11   6         58.99         46.85        28.60 o
   0  11   6         15.40        -23.36        23.36 o
   1  11   6          4.67         31.07        23.61 o
   2  11   6          0.41         27.94        27.16 o
   3  11   6         13.90         31.94        27.66 o
   4  11   6         72.86         41.98        28.11 o
   5  11   6         23.87          9.17        24.36 o
   6  11   6          0.64          6.74        26.16 o
   7  11   6         10.10         26.89        26.29 o
   8  11   6          9.29        -25.29        40.39 o
  -8  12   6        131.12        150.31        47.17 o
  -7  12   6        703.54        766.42        48.21 o
  -6  12   6        861.43        906.02        92.97 o
  -5  12   6         85.86         87.16        31.51 o
  -4  12   6          6.36         24.96        31.38 o
  -3  12   6         42.37         55.08        31.14 o
  -2  12   6        302.49        307.99        33.42 o
  -1  12   6        399.43        449.80        35.07 o
   0  12   6        158.58        179.08        28.69 o
   1  12   6          0.83        -24.82        24.82 o
   2  12   6        155.26        191.05        30.79 o
   3  12   6        446.75        474.97        37.67 o
   4  12   6        294.19        390.38        39.31 o
   5  12   6        156.45        205.77        52.41 o
   6  12   6        103.08        123.27        35.24 o
  -4  13   6          1.95        -31.04        43.19 o
  -3  13   6          1.65        -15.55        37.95 o
  -2  13   6         51.07         65.32        39.74 o
  -1  13   6          7.94          8.40        37.07 o
   0  13   6         11.90        -41.85        54.04 o
   1  13   6          1.38         42.18        37.37 o
 -18   1   7        198.01        122.19        67.31 o
 -17   1   7       1489.75       1436.65        70.27 o
 -16   1   7        247.67        276.81        33.92 o
 -15   1   7        153.08        169.70        30.53 o
 -14   1   7        142.94        175.91        28.70 o
 -13   1   7        272.12        288.99        28.75 o
 -12   1   7        865.44        881.88        41.61 o
 -11   1   7       1462.03       1511.27        62.81 o
 -10   1   7        762.61        837.94        33.24 o
  -9   1   7        405.43        452.51        22.68 o
  -8   1   7        283.81        408.84        21.05 o
  -7   1   7        591.66        772.19        24.48 o
  -6   1   7       1937.26       2491.81        44.02 o
  -5   1   7       2539.56       3176.36        50.86 o
  -4   1   7       1960.72       2320.10        67.13 o
  -3   1   7          1.35         11.12         9.05 o
  -2   1   7         91.67         98.89        18.68 o
  -1   1   7         43.59         59.53        11.81 o
   0   1   7       2445.60       2366.43        50.37 o
   1   1   7        850.21        761.82        19.96 o
   2   1   7         10.51         -7.95        10.98 o
   3   1   7         74.86         77.05         9.69 o
   4   1   7          6.09         21.73         9.78 o
   5   1   7       1265.63       1205.65        32.02 o
   6   1   7       1615.48       1616.84        42.76 o
   7   1   7        459.45        437.77        21.99 o
   8   1   7          1.29        -21.07        21.07 o
   9   1   7          9.58        -17.42        20.34 o
  10   1   7        112.45        140.37        22.31 o
  11   1   7        451.33        415.13        42.27 o
  12   1   7         30.38          7.07        27.50 o
  13   1   7         10.92         11.20        27.66 o
  14   1   7        195.57        153.62        30.70 o
  15   1   7         20.40          8.14        30.52 o
 -18   2   7          1.77        -50.74        68.34 o
 -17   2   7          3.18         51.89        40.17 o
 -16   2   7        111.56        158.49        39.05 o
 -15   2   7        144.08        188.66        52.28 o
 -14   2   7        228.62        194.02        34.97 o
 -13   2   7        240.21        238.28        28.07 o
 -12   2   7          7.92         -5.23        24.49 o
 -11   2   7          5.38          2.67        19.13 o
 -10   2   7        189.75        229.96        18.06 o
  -9   2   7       2177.64       2291.21        57.95 o
  -8   2   7       1128.78       1372.92        37.41 o
  -7   2   7        454.25        494.34        18.86 o
  -6   2   7        436.48        470.64        29.14 o
  -5   2   7         60.02         31.54        14.53 o
  -4   2   7        293.20        269.91        15.70 o
  -3   2   7        267.28        270.68        15.55 o
  -2   2   7       1634.30       1644.81        37.30 o
  -1   2   7         47.87         65.54        13.78 o
   0   2   7         10.75         -3.22        10.44 o
   1   2   7        217.71        222.55        11.90 o
   2   2   7       1667.95       1628.74        37.08 o
   3   2   7        522.29        521.83        19.13 o
   4   2   7        407.04        421.73        30.68 o
   5   2   7        151.09        141.56        19.77 o
   6   2   7        106.46        156.19        20.63 o
   7   2   7         63.45         82.29        24.06 o
   8   2   7         26.42         25.03        21.45 o
   9   2   7        129.08        105.07        23.44 o
  10   2   7        230.25        223.97        22.10 o
  11   2   7         79.56         96.05        24.98 o
  12   2   7        273.96        337.69        31.24 o
  13   2   7         97.40         99.35        29.00 o
  14   2   7         43.71          7.71        29.84 o
  15   2   7          3.80          2.08        35.23 o
 -17   3   7        401.87        404.15        45.51 o
 -16   3   7        369.61        220.52        41.04 o
 -15   3   7        153.36        144.75        38.24 o
 -14   3   7          1.30         40.69        34.07 o
 -13   3   7          2.84         -3.76        32.47 o
 -12   3   7         80.09         73.39        31.38 o
 -11   3   7       1399.48       1209.37        45.92 o
 -10   3   7        959.45        877.58        30.10 o
  -9   3   7         44.73         32.58        15.45 o
  -8   3   7        694.21        678.86        24.59 o
  -7   3   7       1364.35       1470.38        37.65 o
  -6   3   7       2378.91       2496.57       107.27 o
  -5   3   7       1277.86       1306.67        64.13 o
  -4   3   7        406.09        353.35        17.39 o
  -3   3   7        757.57        691.93        22.20 o
  -2   3   7         22.27         29.36        10.50 o
  -1   3   7       3725.16       3692.94        75.39 o
   0   3   7       2827.94       2716.81        45.34 o
   1   3   7         68.97         38.96         8.13 o
   2   3   7        162.95        134.29        14.36 o
   3   3   7         72.51         63.08        14.13 o
   4   3   7        288.75        236.05        16.38 o
   5   3   7        633.32        617.81        27.81 o
   6   3   7        667.82        580.76        27.94 o
   7   3   7         97.18         79.50        21.75 o
   8   3   7          3.46         -2.02        21.68 o
   9   3   7          0.88          1.15        22.90 o
  10   3   7        203.23        199.39        22.79 o
  11   3   7        304.72        337.69        25.41 o
  12   3   7         36.59         15.79        26.44 o
  13   3   7          2.98         -4.74        29.14 o
  14   3   7          0.06          2.57        27.56 o
 -17   4   7          3.49          8.37        50.51 o
 -16   4   7          5.68          0.43        40.05 o
 -15   4   7        513.67        454.74        43.24 o
 -14   4   7        738.11        645.77        44.64 o
 -13   4   7        610.99        568.63        63.49 o
 -12   4   7        187.99        108.27        34.45 o
 -11   4   7          4.21         -8.86        31.27 o
 -10   4   7        384.82        361.23        36.42 o
  -9   4   7        123.66        120.71        18.20 o
  -8   4   7        283.94        306.66        16.90 o
  -7   4   7        900.38        934.82        29.29 o
  -6   4   7        209.82        198.29        15.11 o
  -5   4   7         46.69         59.13        11.22 o
  -4   4   7       1336.42       1275.27        26.68 o
  -3   4   7        373.04        351.80        14.79 o
  -2   4   7        541.69        506.33        24.93 o
  -1   4   7        529.73        502.22        18.28 o
   0   4   7        210.25        188.02        12.08 o
   1   4   7         12.99         15.29        11.42 o
   2   4   7         53.32         56.58        16.71 o
   3   4   7        278.98        293.83        17.48 o
   4   4   7         75.15         76.98        20.18 o
   5   4   7         67.58         44.88        20.78 o
   6   4   7          5.23         13.59        20.81 o
   7   4   7        664.81        661.31        30.38 o
   8   4   7        129.91        157.85        23.27 o
   9   4   7        391.55        410.20        30.46 o
  10   4   7        250.47        247.90        24.94 o
  11   4   7         49.37         24.23        22.29 o
  12   4   7          6.99        -16.37        23.08 o
  13   4   7          1.13         32.20        26.47 o
  14   4   7        104.71        133.45        43.96 o
 -16   5   7         56.80         31.97        41.31 o
 -15   5   7         21.07         -6.25        39.66 o
 -14   5   7          8.00        -16.94        37.45 o
 -13   5   7          9.67          2.54        36.67 o
 -12   5   7          1.03          0.05        33.85 o
 -11   5   7         98.77         46.68        35.66 o
 -10   5   7         51.29         38.14        33.72 o
  -9   5   7        418.88        414.28        28.39 o
  -8   5   7         12.31         12.58        17.11 o
  -7   5   7        744.93        761.82        29.49 o
  -6   5   7        393.03        406.60        19.28 o
  -5   5   7          9.52        -17.60        17.60 o
  -4   5   7       1236.42       1153.84        30.46 o
  -3   5   7        240.99        278.63        17.26 o
  -2   5   7        234.59        264.53        16.12 o
  -1   5   7        123.58        104.15        13.42 o
   0   5   7        381.93        374.21        17.70 o
   1   5   7        145.65        172.00        13.64 o
   2   5   7         44.65          9.61        18.09 o
   3   5   7         46.78         20.11        16.10 o
   4   5   7         99.24         94.70        16.95 o
   5   5   7          3.69        -11.24        17.00 o
   6   5   7         40.37         54.63        21.81 o
   7   5   7         25.22         42.18        22.78 o
   8   5   7         42.18         24.93        21.83 o
   9   5   7         28.77         26.99        22.60 o
  10   5   7          1.42        -21.00        23.47 o
  11   5   7          9.47          1.02        22.81 o
  12   5   7         39.14         31.80        23.69 o
  13   5   7         49.32         57.99        28.01 o
 -16   6   7         50.90         33.39        53.08 o
 -15   6   7        473.47        508.98        46.36 o
 -14   6   7        639.32        601.21        67.47 o
 -13   6   7        852.04        805.99        58.42 o
 -12   6   7         75.27         99.94        37.44 o
 -11   6   7        129.39        185.23        36.25 o
 -10   6   7       1042.09       1048.50        46.09 o
  -9   6   7        604.11        570.63        34.23 o
  -8   6   7       1507.15       1545.17        53.73 o
  -7   6   7       3517.88       3436.02        81.87 o
  -6   6   7        332.73        357.65        37.94 o
  -5   6   7        503.98        551.11        32.08 o
  -4   6   7       2676.31       2675.02        71.39 o
  -3   6   7       3007.93       3031.52        78.65 o
  -2   6   7       1590.78       1555.08        41.30 o
  -1   6   7        385.84        384.83        24.21 o
   0   6   7        144.05        129.42        16.53 o
   1   6   7        424.38        414.02        19.85 o
   2   6   7        835.45        842.59        32.65 o
   3   6   7       1528.47       1506.89        50.62 o
   4   6   7       1600.30       1462.28        41.68 o
   5   6   7          1.67        -14.60        18.45 o
   6   6   7        304.99        269.84        27.73 o
   7   6   7        304.57        311.76        35.82 o
   8   6   7        237.96        253.60        24.78 o
   9   6   7        361.20        358.38        26.87 o
  10   6   7        186.85        193.25        25.97 o
  11   6   7         31.96         -3.36        25.32 o
  12   6   7          3.34          1.43        23.71 o
  13   6   7          2.86        -24.18        32.15 o
 -15   7   7          2.06        -23.82        73.52 o
 -14   7   7        161.24        102.78        41.43 o
 -13   7   7         99.24         70.08        39.11 o
 -12   7   7         69.77         68.92        33.02 o
 -11   7   7          1.70        -10.33        35.41 o
 -10   7   7          1.81        -18.69        32.97 o
  -9   7   7        373.15        363.56        26.18 o
  -8   7   7         97.83         99.39        22.90 o
  -7   7   7         31.26         20.39        21.83 o
  -6   7   7        248.71        220.00        22.55 o
  -5   7   7         88.14         72.46        17.42 o
  -4   7   7        145.46        177.57        17.94 o
  -3   7   7         91.40        101.65        17.08 o
  -2   7   7         48.69         17.75        20.30 o
  -1   7   7        188.70        144.34        21.17 o
   0   7   7          1.47        -14.61        17.60 o
   1   7   7         29.40         -2.15        17.33 o
   2   7   7         10.22          2.41        20.47 o
   3   7   7          4.70          5.15        18.83 o
   4   7   7        161.70        131.18        20.18 o
   5   7   7         36.14         63.47        19.95 o
   6   7   7         72.53         40.48        19.03 o
   7   7   7         23.80         40.07        19.85 o
   8   7   7        276.74        254.46        25.65 o
   9   7   7          0.67         17.69        24.97 o
  10   7   7        103.57        115.12        25.96 o
  11   7   7         14.51         33.35        26.73 o
  12   7   7         63.98         91.68        37.12 o
 -14   8   7         50.59        194.68        78.70 o
 -13   8   7        149.99        126.19        35.78 o
 -12   8   7        104.82         56.82        39.19 o
 -11   8   7         31.11         14.86        36.40 o
 -10   8   7        135.97        134.89        29.96 o
  -9   8   7        250.61        295.28        33.39 o
  -8   8   7        757.07        713.17        31.73 o
  -7   8   7        202.04        187.83        23.86 o
  -6   8   7          0.65         -9.07        23.90 o
  -5   8   7         18.29         33.71        21.20 o
  -4   8   7         11.89         10.05        17.58 o
  -3   8   7         34.25         26.01        21.60 o
  -2   8   7         98.33         97.43        22.46 o
  -1   8   7         98.06        101.44        23.05 o
   0   8   7         19.20         -5.46        19.56 o
   1   8   7        278.93        250.32        21.27 o
   2   8   7         52.43         87.94        23.49 o
   3   8   7         75.76         88.78        28.04 o
   4   8   7        244.56        215.86        22.58 o
   5   8   7         19.63         -7.72        21.13 o
   6   8   7        108.01         69.25        20.93 o
   7   8   7         53.05         64.53        23.11 o
   8   8   7          3.17         35.44        25.46 o
   9   8   7        120.11        122.06        25.77 o
  10   8   7        140.74         87.81        27.60 o
  11   8   7          0.27         11.16        37.81 o
 -13   9   7          8.02         55.92        71.45 o
 -12   9   7        432.00        482.21        58.25 o
 -11   9   7        657.46        635.86        39.00 o
 -10   9   7        267.73        253.45        33.43 o
  -9   9   7        169.51        207.54        38.06 o
  -8   9   7        116.53        141.17        26.02 o
  -7   9   7        273.82        227.51        26.24 o
  -6   9   7        820.22        856.97        48.92 o
  -5   9   7        919.91        931.54        76.40 o
  -4   9   7        438.39        452.64        34.83 o
  -3   9   7        130.86        142.28        22.85 o
  -2   9   7         17.09         48.90        24.24 o
  -1   9   7        497.08        494.77        29.53 o
   0   9   7       1012.12       1047.60        38.03 o
   1   9   7        503.80        538.57        26.51 o
   2   9   7         72.33         83.21        25.67 o
   3   9   7         11.02        -25.49        25.49 o
   4   9   7         25.32         35.52        22.55 o
   5   9   7        281.03        318.23        25.75 o
   6   9   7        162.42        218.17        29.99 o
   7   9   7        422.87        488.20        34.21 o
   8   9   7        250.05        243.70        41.10 o
   9   9   7         86.86        110.58        30.83 o
  10   9   7         48.29         52.46        43.04 o
 -11  10   7         79.75        122.43        46.25 o
 -10  10   7        179.03        189.13        33.88 o
  -9  10   7        155.91        155.97        32.59 o
  -8  10   7        128.57        100.84        33.33 o
  -7  10   7         34.53          5.01        29.68 o
  -6  10   7         14.47         -5.88        29.09 o
  -5  10   7        172.96        150.69        32.13 o
  -4  10   7        613.50        570.81        53.51 o
  -3  10   7        305.13        294.01        39.16 o
  -2  10   7        198.12        200.94        29.61 o
  -1  10   7        246.36        269.21        31.83 o
   0  10   7         11.61         -7.34        23.60 o
   1  10   7        130.31        121.54        24.31 o
   2  10   7        282.70        272.43        28.70 o
   3  10   7         58.62         74.64        27.64 o
   4  10   7          9.69         28.40        24.69 o
   5  10   7          3.94         -0.32        27.96 o
   6  10   7         69.28         63.49        34.08 o
   7  10   7         35.35         68.87        30.05 o
   8  10   7         19.71         11.71        71.45 o
  -9  11   7         34.97         14.50        59.02 o
  -8  11   7          0.42         33.34        49.60 o
  -7  11   7         92.48         98.45        32.47 o
  -6  11   7        206.25        230.70        33.22 o
  -5  11   7        216.43        232.66        32.17 o
  -4  11   7        297.53        361.79        35.42 o
  -3  11   7         20.51         19.30        30.20 o
  -2  11   7          5.96         -1.75        29.67 o
  -1  11   7         72.75         80.53        26.97 o
   0  11   7        148.33        186.12        29.73 o
   1  11   7          5.60         28.94        25.08 o
   2  11   7         22.77         15.52        25.63 o
   3  11   7          7.57         21.98        27.84 o
   4  11   7         45.31        121.82        43.09 o
   5  11   7        134.32        195.50        44.26 o
   6  11   7        133.04        243.70        52.29 o
  -5  12   7         80.43        101.84        53.85 o
  -4  12   7          8.38         19.62        38.23 o
  -3  12   7         69.54         82.48        33.63 o
  -2  12   7         22.24         37.28        45.89 o
  -1  12   7         38.04          9.81        28.12 o
   0  12   7         61.93         75.54        31.40 o
   1  12   7          6.02        -14.12        62.57 o
   2  12   7         13.00         35.37        39.90 o
 -17   0   8         57.06        142.90        76.63 o
 -16   0   8         17.38         65.24        70.42 o
 -15   0   8        803.70        886.33        61.79 o
 -14   0   8        850.87        865.51        58.45 o
 -13   0   8        510.20        465.50        64.72 o
 -12   0   8         23.79        -36.20        36.20 o
 -11   0   8         35.13         25.92        66.79 o
 -10   0   8         26.39         25.59        25.77 o
  -9   0   8       1499.30       1720.08        65.16 o
  -8   0   8       1038.14       1223.66        52.70 o
  -7   0   8        674.05        783.11        30.56 o
  -6   0   8        473.79        616.36        40.41 o
  -5   0   8        291.94        386.39        25.98 o
  -4   0   8       3673.35       4248.25       172.69 o
  -3   0   8        276.28        293.69        24.80 o
  -2   0   8        488.27        504.72        26.07 o
  -1   0   8         31.35          9.38        23.12 o
   0   0   8       1354.94       1270.80        44.84 o
   1   0   8        537.44        617.21        34.89 o
   2   0   8       1135.15       1070.72        50.86 o
   3   0   8         60.12         37.31        24.87 o
   4   0   8        485.11        443.19        34.66 o
   5   0   8        656.49        751.77        36.85 o
   6   0   8        570.24        619.44        46.82 o
   7   0   8        600.56        655.44        35.57 o
   8   0   8         91.14         76.82        27.08 o
   9   0   8         22.81         12.21        27.98 o
  10   0   8        108.36         39.99        49.71 o
  11   0   8          2.96         20.16        55.92 o
  12   0   8        381.58        338.80        49.71 o
  13   0   8        829.83        935.08        83.88 o
  14   0   8        182.81         78.70        67.31 o
 -17   1   8        253.71        306.43        53.52 o
 -16   1   8         13.13         48.38        40.06 o
 -15   1   8        303.92        387.33        41.61 o
 -14   1   8         13.31         -3.72        28.81 o
 -13   1   8        139.07        123.39        28.63 o
 -12   1   8        563.31        514.49        32.54 o
 -11   1   8         13.49        -12.95        25.60 o
 -10   1   8         96.48         97.72        18.94 o
  -9   1   8         65.13         91.61        18.05 o
  -8   1   8        187.86        263.04        17.69 o
  -7   1   8        297.03        356.95        16.86 o
  -6   1   8        551.16        601.58        23.48 o
  -5   1   8        273.26        247.27        14.68 o
  -4   1   8        547.11        573.37        25.97 o
  -3   1   8          1.52          3.44        13.91 o
  -2   1   8        689.76        727.28        35.81 o
  -1   1   8         28.45         35.05        13.30 o
   0   1   8         47.51         51.06        12.91 o
   1   1   8       1254.92       1164.12        28.42 o
   2   1   8        387.13        382.02        49.62 o
   3   1   8         33.98         62.70        20.87 o
   4   1   8         57.11         95.84        20.46 o
   5   1   8        132.17        199.23        19.10 o
   6   1   8        537.99        537.79        23.87 o
   7   1   8        194.80        219.31        29.59 o
   8   1   8          7.29          5.74        21.05 o
   9   1   8         12.49         -2.36        22.31 o
  10   1   8         14.16         12.63        23.11 o
  11   1   8         11.42         12.36        27.93 o
  12   1   8         45.14         26.90        28.96 o
  13   1   8        132.88        150.36        31.45 o
 -17   2   8        282.47        366.73       101.48 o
 -16   2   8        904.30        823.74        61.15 o
 -15   2   8       1394.21       1282.28        64.53 o
 -14   2   8        506.63        497.07        54.67 o
 -13   2   8        143.43        138.08        36.25 o
 -12   2   8        584.39        599.02        40.84 o
 -11   2   8        516.92        557.32        57.31 o
 -10   2   8        636.50        779.26        31.41 o
  -9   2   8       2028.16       2248.50        54.09 o
  -8   2   8        599.53        637.91        26.15 o
  -7   2   8        166.81        161.33        14.86 o
  -6   2   8        160.17        171.26        20.08 o
  -5   2   8        656.41        697.84        34.72 o
  -4   2   8       2370.25       2530.57        59.66 o
  -3   2   8       1153.01       1147.28        31.54 o
  -2   2   8         45.58         40.07        16.93 o
  -1   2   8        262.79        257.44        14.59 o
   0   2   8        189.79        193.95        14.71 o
   1   2   8       1226.35       1195.56        30.93 o
   2   2   8       1455.39       1357.91        38.31 o
   3   2   8        889.27        783.53        28.20 o
   4   2   8        637.32        634.88        25.28 o
   5   2   8          9.23         14.71        16.87 o
   6   2   8        227.20        186.18        30.28 o
   7   2   8         36.62         78.00        22.69 o
   8   2   8        315.43        307.27        35.12 o
   9   2   8         78.01         71.11        24.91 o
  10   2   8          8.68         -8.17        25.32 o
  11   2   8          8.14         -0.89        24.77 o
  12   2   8         64.79         98.63        30.56 o
  13   2   8        139.59        135.88        32.20 o
 -16   3   8         47.17        123.87        41.22 o
 -15   3   8         15.09         32.85        38.97 o
 -14   3   8         46.17         71.14        37.46 o
 -13   3   8        183.83        257.23        37.99 o
 -12   3   8        284.22        295.43        37.24 o
 -11   3   8        603.28        561.30        39.70 o
 -10   3   8          3.60          3.20        24.28 o
  -9   3   8        127.81        159.41        19.78 o
  -8   3   8         14.72         38.77        15.98 o
  -7   3   8       1041.43       1178.58        31.60 o
  -6   3   8         57.92         28.75        13.93 o
  -5   3   8         22.11         -2.59        13.09 o
  -4   3   8        291.21        268.74        16.74 o
  -3   3   8        597.80        532.65        48.19 o
  -2   3   8       2429.61       2306.70        50.43 o
  -1   3   8         17.32         35.93        11.76 o
   0   3   8        148.02        146.57        15.48 o
   1   3   8        187.93        168.32        20.78 o
   2   3   8        341.88        340.11        23.97 o
   3   3   8        880.77        829.63        35.11 o
   4   3   8         14.33         19.71        21.04 o
   5   3   8        142.54        115.35        22.41 o
   6   3   8        152.19        191.36        23.74 o
   7   3   8        117.44        103.51        23.60 o
   8   3   8        563.43        585.37        30.68 o
   9   3   8        188.87        183.44        25.90 o
  10   3   8         37.32         37.55        26.13 o
  11   3   8        109.76        102.21        27.87 o
  12   3   8         29.38         31.09        28.84 o
  13   3   8          0.66        -35.03        35.03 o
 -16   4   8         75.59         68.50        51.97 o
 -15   4   8        127.30         93.90        41.03 o
 -14   4   8         80.72         -5.68        37.63 o
 -13   4   8          4.22         28.98        42.71 o
 -12   4   8          4.95        -35.05        35.05 o
 -11   4   8          2.96         11.84        33.09 o
 -10   4   8         79.57        106.57        27.55 o
  -9   4   8          9.22        -21.83        21.83 o
  -8   4   8         85.83         59.11        19.59 o
  -7   4   8         32.74        -13.04        18.97 o
  -6   4   8         38.68         18.91        18.55 o
  -5   4   8         38.62          1.50        15.16 o
  -4   4   8        729.55        711.71        26.95 o
  -3   4   8        102.79        100.97        26.75 o
  -2   4   8        755.51        775.89        32.78 o
  -1   4   8        208.04        196.13        13.13 o
   0   4   8         10.21        -20.71        20.71 o
   1   4   8        690.99        667.92        32.73 o
   2   4   8        237.27        204.13        23.45 o
   3   4   8         12.69          8.48        21.43 o
   4   4   8          9.09         20.90        21.29 o
   5   4   8        140.36        114.32        23.38 o
   6   4   8        388.19        389.19        38.11 o
   7   4   8         37.59         36.95        23.41 o
   8   4   8          0.99         18.72        23.94 o
   9   4   8         24.02         10.24        24.66 o
  10   4   8        180.93        193.56        28.48 o
  11   4   8        105.28        109.35        28.69 o
  12   4   8         29.11         22.11        28.73 o
  13   4   8         40.09         26.48        34.99 o
 -15   5   8        110.76         90.89        42.42 o
 -14   5   8        342.80        380.40        44.02 o
 -13   5   8        939.31        901.99        61.03 o
 -12   5   8       1338.20       1370.97        72.26 o
 -11   5   8       1294.31       1172.70        51.65 o
 -10   5   8        401.59        333.79        32.14 o
  -9   5   8         19.13         12.47        25.50 o
  -8   5   8       1545.77       1535.36        66.96 o
  -7   5   8        678.09        713.75        33.21 o
  -6   5   8        269.82        260.88        21.37 o
  -5   5   8        185.27        181.13        20.27 o
  -4   5   8        229.90        208.19        17.80 o
  -3   5   8         65.12        107.35        16.24 o
  -2   5   8       1656.04       1684.59        50.67 o
  -1   5   8       1512.46       1538.60        40.47 o
   0   5   8       2071.32       1975.57        58.71 o
   1   5   8        335.22        316.07        25.19 o
   2   5   8          0.53         -8.75        21.97 o
   3   5   8          8.31          1.01        21.95 o
   4   5   8          6.98          8.32        22.73 o
   5   5   8        428.94        436.84        36.47 o
   6   5   8        546.97        493.08        32.48 o
   7   5   8          8.88         -5.74        24.91 o
   8   5   8          6.44         18.28        25.56 o
   9   5   8          1.96         34.89        25.91 o
  10   5   8         86.41        121.03        28.02 o
  11   5   8        152.42        148.39        30.06 o
  12   5   8          2.87        -18.73        32.87 o
 -15   6   8         64.88         47.80        51.52 o
 -14   6   8         31.81         28.52        47.71 o
 -13   6   8          1.26         22.37        34.29 o
 -12   6   8          0.23          3.47        32.11 o
 -11   6   8         48.07         68.04        31.20 o
 -10   6   8          0.66         -7.46        33.19 o
  -9   6   8         12.74          6.70        26.50 o
  -8   6   8         27.85         56.82        26.39 o
  -7   6   8        223.13        252.06        32.13 o
  -6   6   8        167.98        162.72        25.62 o
  -5   6   8          2.84         -2.20        17.98 o
  -4   6   8          0.05          3.89        19.69 o
  -3   6   8        316.01        282.18        22.68 o
  -2   6   8         30.44         25.99        19.83 o
  -1   6   8         20.35         22.68        16.82 o
   0   6   8         54.41         74.98        36.51 o
   1   6   8          9.65         -3.67        31.84 o
   2   6   8         32.85         36.37        23.29 o
   3   6   8        124.14        133.49        24.59 o
   4   6   8          5.17        -17.87        23.96 o
   5   6   8          6.47         32.16        24.01 o
   6   6   8         61.63         53.20        24.91 o
   7   6   8          4.20         24.21        26.11 o
   8   6   8          0.22        -13.16        26.39 o
   9   6   8         28.94         37.88        27.33 o
  10   6   8         15.08         13.89        27.63 o
  11   6   8         14.20         -9.58        34.56 o
 -14   7   8         68.92         91.13        72.49 o
 -13   7   8        174.11        112.21        36.39 o
 -12   7   8        197.83        141.20        34.91 o
 -11   7   8        597.90        602.32        44.43 o
 -10   7   8         30.90          5.52        35.75 o
  -9   7   8        134.48        176.81        36.02 o
  -8   7   8        719.66        723.88        40.06 o
  -7   7   8         40.94         65.48        22.73 o
  -6   7   8        129.42        100.58        25.26 o
  -5   7   8        994.63        937.20        40.06 o
  -4   7   8         91.25        118.89        25.35 o
  -3   7   8        448.41        502.49        37.89 o
  -2   7   8        136.56        169.76        28.53 o
  -1   7   8        943.78        969.65        33.56 o
   0   7   8        327.76        343.71        48.31 o
   1   7   8          1.25        -27.98        27.98 o
   2   7   8          4.34          1.53        24.67 o
   3   7   8        300.48        303.34        37.81 o
   4   7   8        107.35        140.17        26.56 o
   5   7   8        119.44        142.09        27.60 o
   6   7   8         87.16        105.78        30.79 o
   7   7   8          1.32        -11.45        27.64 o
   8   7   8         38.12         30.26        26.98 o
   9   7   8        410.22        438.77        49.62 o
  10   7   8        143.00        189.93        31.28 o
 -13   8   8         25.83         92.16        75.59 o
 -12   8   8         39.16         54.11        40.55 o
 -11   8   8          0.87         20.36        41.90 o
 -10   8   8         62.17         90.10        38.32 o
  -9   8   8        328.34        377.03        63.40 o
  -8   8   8         49.47         36.90        27.43 o
  -7   8   8        255.01        269.52        31.02 o
  -6   8   8         12.89         30.06        27.52 o
  -5   8   8        499.05        530.86        32.67 o
  -4   8   8        340.69        323.43        33.63 o
  -3   8   8        176.85        246.56        36.77 o
  -2   8   8        179.33        229.94        25.32 o
  -1   8   8          0.35         -1.63        30.52 o
   0   8   8          0.32        -17.39        30.29 o
   1   8   8         43.45         69.98        30.51 o
   2   8   8        129.34        178.61        28.08 o
   3   8   8        124.53        120.83        27.13 o
   4   8   8        146.32        140.52        28.32 o
   5   8   8          2.72        -10.81        27.49 o
   6   8   8         72.08         89.77        29.12 o
   7   8   8         57.04         51.52        28.17 o
   8   8   8         20.64         35.60        29.53 o
   9   8   8          9.64          8.90        34.56 o
 -10   9   8        237.43        154.51        48.26 o
  -9   9   8         96.14        101.12        46.70 o
  -8   9   8        143.07        191.07        44.25 o
  -7   9   8         48.91         44.70        36.52 o
  -6   9   8        512.24        423.66        33.42 o
  -5   9   8         73.26         72.78        29.49 o
  -4   9   8         31.40         -3.89        27.56 o
  -3   9   8        235.04        191.39        30.79 o
  -2   9   8        429.31        424.05        36.21 o
  -1   9   8        165.61        209.42        33.32 o
   0   9   8        147.78        152.48        32.48 o
   1   9   8          2.17         -4.64        32.53 o
   2   9   8          1.00        -13.98        45.28 o
   3   9   8          7.17         39.77        27.95 o
   4   9   8        319.86        326.07        32.56 o
   5   9   8          5.29         46.96        30.07 o
   6   9   8          5.69         29.86        29.26 o
   7   9   8         59.00         87.09        37.67 o
   8   9   8        227.97        190.54        62.13 o
  -9  10   8         77.10         82.84        57.99 o
  -8  10   8        175.77        269.78       137.72 o
  -7  10   8         52.58         45.94        31.09 o
  -6  10   8        334.79        377.63        41.91 o
  -5  10   8        111.16        184.98        58.49 o
  -4  10   8         92.53        132.41        39.26 o
  -3  10   8        190.61        253.75        45.90 o
  -2  10   8        171.13        267.29        40.12 o
  -1  10   8         37.73          2.44        43.34 o
   0  10   8          3.29        -11.56        34.40 o
   1  10   8        151.22        183.23        34.93 o
   2  10   8        320.93        400.59        39.88 o
   3  10   8         57.72         65.15        30.60 o
   4  10   8          9.52        -23.07        28.91 o
   5  10   8          0.69         57.99        43.20 o
   6  10   8          6.34        -16.57        57.99 o
  -6  11   8         41.77        187.43        69.38 o
  -5  11   8         29.48         86.98        67.31 o
  -4  11   8          2.61         59.02        69.38 o
  -3  11   8          7.28         25.38        60.41 o
  -2  11   8         26.63         33.62        49.23 o
  -1  11   8         37.53        117.05        48.91 o
   0  11   8          5.98         65.24        67.31 o
   1  11   8          5.83        126.33        71.45 o
   2  11   8         18.26        237.13        62.13 o
   3  11   8          1.05         61.27        44.59 o
 -16   1   9         48.50         50.74        77.66 o
 -15   1   9        373.76        469.24        44.04 o
 -14   1   9        204.45        183.89        38.18 o
 -13   1   9        745.48        770.44        51.75 o
 -12   1   9        352.74        388.75        40.62 o
 -11   1   9         68.80         46.10        23.55 o
 -10   1   9        650.59        795.15        33.81 o
  -9   1   9        556.57        688.70        25.92 o
  -8   1   9        150.35        224.99        17.62 o
  -7   1   9        859.77        942.75        26.68 o
  -6   1   9        668.91        707.29        25.30 o
  -5   1   9        142.31        169.16        15.64 o
  -4   1   9        183.43        226.56        16.52 o
  -3   1   9        121.98        171.30        16.90 o
  -2   1   9       2541.96       2434.38        53.55 o
  -1   1   9        103.97        121.19        16.98 o
   0   1   9        289.68        311.16        20.11 o
   1   1   9          0.51         33.07        17.31 o
   2   1   9          9.49         28.37        17.74 o
   3   1   9       1166.26       1098.57        34.87 o
   4   1   9        480.75        512.15        24.26 o
   5   1   9        104.35         87.36        19.93 o
   6   1   9        106.26         83.15        21.09 o
   7   1   9         78.62         89.92        20.34 o
   8   1   9        209.13        222.39        24.67 o
   9   1   9         68.08         73.37        24.56 o
  10   1   9         10.94         12.69        25.52 o
  11   1   9         23.47        -10.12        30.57 o
  12   1   9         29.10         43.64        50.12 o
 -15   2   9        222.48        256.49        42.61 o
 -14   2   9         40.88         62.36        44.48 o
 -13   2   9          1.44         44.45        36.65 o
 -12   2   9          9.12         22.94        35.42 o
 -11   2   9        510.37        540.83        35.01 o
 -10   2   9        289.54        311.08        28.81 o
  -9   2   9        405.05        376.65        24.60 o
  -8   2   9        427.43        382.84        23.06 o
  -7   2   9        109.84         93.64        17.36 o
  -6   2   9        544.02        526.25        19.54 o
  -5   2   9          4.61          8.86        14.99 o
  -4   2   9        159.16        192.47        19.51 o
  -3   2   9         34.42         35.77        15.24 o
  -2   2   9        158.47        170.67        15.75 o
  -1   2   9          1.53         22.66        22.69 o
   0   2   9       1345.31       1355.34        39.30 o
   1   2   9        222.34        279.59        19.38 o
   2   2   9          4.25          6.38        17.45 o
   3   2   9         73.78         68.00        17.59 o
   4   2   9          6.19         27.19        18.43 o
   5   2   9         26.90         15.79        23.41 o
   6   2   9         50.70         24.85        23.93 o
   7   2   9          2.85         22.83        24.90 o
   8   2   9          7.95         42.45        25.16 o
   9   2   9         17.95         23.16        25.56 o
  10   2   9         44.24         56.04        26.02 o
  11   2   9         30.06         35.30        26.72 o
  12   2   9          4.02        -19.50        37.80 o
 -15   3   9         78.26         84.77        41.54 o
 -14   3   9         72.00        124.33        40.80 o
 -13   3   9        583.11        621.61        45.00 o
 -12   3   9        197.46        183.31        45.39 o
 -11   3   9         19.57         -6.58        28.92 o
 -10   3   9        141.32        140.78        29.23 o
  -9   3   9        475.61        525.22        25.61 o
  -8   3   9       1171.72       1166.08        38.17 o
  -7   3   9       1013.54        897.50        31.14 o
  -6   3   9        400.65        333.29        26.18 o
  -5   3   9         65.00         20.42        18.78 o
  -4   3   9         19.75         14.93        20.76 o
  -3   3   9          6.40         22.37        22.59 o
  -2   3   9        786.64        787.29        42.15 o
  -1   3   9        279.60        280.94        25.92 o
   0   3   9         50.67         63.66        22.36 o
   1   3   9        157.61        119.76        32.28 o
   2   3   9        151.94        150.56        24.30 o
   3   3   9        301.45        317.98        26.38 o
   4   3   9        106.42         77.65        24.11 o
   5   3   9        106.67         99.29        24.51 o
   6   3   9         35.89         -3.85        24.60 o
   7   3   9         32.84         33.33        25.38 o
   8   3   9          2.20          0.39        26.10 o
   9   3   9         30.20         22.84        27.00 o
  10   3   9          0.52         -8.82        27.97 o
  11   3   9          5.57         12.10        28.93 o
 -15   4   9         18.83        -14.23        48.91 o
 -14   4   9         87.71        111.96        40.62 o
 -13   4   9         55.01         65.38        36.02 o
 -12   4   9        450.44        430.60        46.28 o
 -11   4   9        582.21        629.47        37.46 o
 -10   4   9         38.82         61.52        29.90 o
  -9   4   9        141.35        109.68        25.44 o
  -8   4   9          4.52         39.40        26.68 o
  -7   4   9         97.76        105.84        21.97 o
  -6   4   9        597.32        551.96        26.85 o
  -5   4   9        417.75        436.11        24.90 o
  -4   4   9        274.25        274.55        30.00 o
  -3   4   9          3.79         24.79        26.71 o
  -2   4   9         91.45        150.00        24.64 o
  -1   4   9        152.50        154.89        24.67 o
   0   4   9         35.23         12.74        22.97 o
   1   4   9        246.68        270.61        26.23 o
   2   4   9        428.42        438.86        28.70 o
   3   4   9          4.99          9.04        23.33 o
   4   4   9        105.40        146.18        24.73 o
   5   4   9        684.92        635.50        32.59 o
   6   4   9        200.59        264.75        27.79 o
   7   4   9        148.59        111.03        26.98 o
   8   4   9        444.60        343.17        30.34 o
   9   4   9        114.81        102.60        28.38 o
  10   4   9         56.45         50.63        29.01 o
  11   4   9         26.47         38.74        34.35 o
 -14   5   9         92.54        117.55        42.63 o
 -13   5   9          0.59          8.32        33.57 o
 -12   5   9         83.95         78.14        33.56 o
 -11   5   9         17.31         35.44        32.31 o
 -10   5   9        109.94         86.75        31.35 o
  -9   5   9         47.39          0.50        28.01 o
  -8   5   9          1.82        -11.44        27.29 o
  -7   5   9         53.14         32.48        26.79 o
  -6   5   9        313.82        259.04        28.10 o
  -5   5   9         48.73         17.91        25.04 o
  -4   5   9         92.08         65.26        27.56 o
  -3   5   9        108.03         93.22        28.90 o
  -2   5   9         61.58         76.41        30.95 o
  -1   5   9         36.93         34.43        24.52 o
   0   5   9          0.69         12.29        23.69 o
   1   5   9        307.35        252.78        26.70 o
   2   5   9         11.81         25.70        23.77 o
   3   5   9         54.27         31.26        24.87 o
   4   5   9         91.74         84.50        25.86 o
   5   5   9          4.75         16.40        24.94 o
   6   5   9          5.48          2.68        25.71 o
   7   5   9          4.26          6.96        27.80 o
   8   5   9         30.49         53.46        27.45 o
   9   5   9         76.38         39.60        29.28 o
  10   5   9        191.30        196.78        36.53 o
 -13   6   9         10.64        114.87        43.22 o
 -12   6   9        357.75        422.70        57.45 o
 -11   6   9        481.45        507.40        50.37 o
 -10   6   9        488.13        436.34        41.19 o
  -9   6   9       1222.10       1082.93       111.60 o
  -8   6   9        533.78        529.65        40.65 o
  -7   6   9          9.29         54.31        36.48 o
  -6   6   9       1076.95       1082.88        55.97 o
  -5   6   9        621.03        607.10        32.92 o
  -4   6   9        541.27        499.58        35.46 o
  -3   6   9        323.37        313.49        38.87 o
  -2   6   9          0.36        -10.00        29.39 o
  -1   6   9        123.47        139.73        32.48 o
   0   6   9        100.38         75.24        25.78 o
   1   6   9        389.16        379.61        39.76 o
   2   6   9        383.53        378.24        29.64 o
   3   6   9          5.85          0.82        25.81 o
   4   6   9         21.19         15.58        26.33 o
   5   6   9         62.95         64.80        27.28 o
   6   6   9         47.39         60.49        27.93 o
   7   6   9         53.89         71.39        28.77 o
   8   6   9          0.63         -3.53        27.89 o
   9   6   9          0.17          5.06        34.93 o
 -12   7   9          9.55         13.49        48.31 o
 -11   7   9         20.79        -18.13        41.14 o
 -10   7   9        149.99        176.49        53.33 o
  -9   7   9          5.85        -19.39        43.56 o
  -8   7   9         97.67        192.32        41.67 o
  -7   7   9         13.56         38.03        35.43 o
  -6   7   9        344.30        312.77        52.98 o
  -5   7   9          0.50         -3.53        34.45 o
  -4   7   9         77.97         80.74        27.63 o
  -3   7   9          9.93         38.12        32.17 o
  -2   7   9         10.76         24.21        37.68 o
  -1   7   9          0.91         16.26        30.92 o
   0   7   9         25.27         67.68        26.82 o
   1   7   9         94.35        105.51        27.92 o
   2   7   9        130.34         97.39        32.88 o
   3   7   9         83.54         89.70        28.02 o
   4   7   9          0.53         15.85        28.08 o
   5   7   9         33.44         58.72        28.74 o
   6   7   9        266.75        259.70        31.34 o
   7   7   9         16.09         48.45        29.47 o
   8   7   9        135.52        135.07        31.53 o
 -10   8   9         53.79         19.09        46.49 o
  -9   8   9          5.63        -30.62        48.65 o
  -8   8   9          4.39          7.04        70.49 o
  -7   8   9        123.83        160.55        59.81 o
  -6   8   9        523.95        498.37        45.95 o
  -5   8   9         24.68         48.81        53.18 o
  -4   8   9         74.63        125.54        37.00 o
  -3   8   9          0.80         14.78        42.10 o
  -2   8   9         14.51         54.98        34.15 o
  -1   8   9        394.60        430.41        42.07 o
   0   8   9        377.61        469.23        38.72 o
   1   8   9        199.41        202.43        30.53 o
   2   8   9         85.85         84.12        29.02 o
   3   8   9          1.33         13.34        28.44 o
   4   8   9         34.54         37.92        29.14 o
   5   8   9        126.15        159.08        30.40 o
   6   8   9        141.92        141.58        34.42 o
   7   8   9         55.24         11.39        59.02 o
  -8   9   9        263.25        331.57        85.95 o
  -7   9   9        130.24        221.26        50.44 o
  -6   9   9        102.81        142.19        38.60 o
  -5   9   9        573.58        563.24       125.92 o
  -4   9   9          4.00         39.89        36.63 o
  -3   9   9        612.68        547.23        50.39 o
  -2   9   9        191.53        236.68        48.36 o
  -1   9   9         41.54         28.86        46.06 o
   0   9   9        186.90        249.79        36.58 o
   1   9   9          9.50        -14.46        30.23 o
   2   9   9          2.85          6.82        30.55 o
   3   9   9         15.46         45.30        30.35 o
   4   9   9         31.72         77.45        35.80 o
   5   9   9         20.55         53.59        43.56 o
  -6  10   9         62.36        218.50        72.49 o
  -5  10   9        115.76        194.68        69.38 o
  -4  10   9         37.23         69.38        69.38 o
  -3  10   9         26.24         81.81        70.42 o
  -2  10   9         61.59         64.74        69.90 o
  -1  10   9          6.50          4.14        70.42 o
   0  10   9         77.68         67.31        68.34 o
   1  10   9          0.57         72.49        57.99 o
   2  10   9          0.33         76.63        60.06 o
 -14   0  10          1.03         13.46        71.45 o
 -13   0  10        487.99        605.78        79.74 o
 -12   0  10        238.11        305.26        69.38 o
 -11   0  10        508.66        616.98        89.77 o
 -10   0  10        640.47        734.39        51.71 o
  -9   0  10         20.11         38.99        24.16 o
  -8   0  10        810.72        946.22        39.06 o
  -7   0  10        832.89        950.74        37.13 o
  -6   0  10       2554.18       2877.99        72.08 o
  -5   0  10        253.17        238.67        28.24 o
  -4   0  10         19.69         21.36        22.76 o
  -3   0  10         50.90         21.74        22.05 o
  -2   0  10        500.31        535.65        36.54 o
  -1   0  10        257.41        320.55        29.59 o
   0   0  10       2654.47       2431.39        79.71 o
   1   0  10        655.17        644.86        38.41 o
   2   0  10        583.64        535.01        39.30 o
   3   0  10        415.43        483.55        33.86 o
   4   0  10        148.26        160.18        35.47 o
   5   0  10        536.04        526.17        47.87 o
   6   0  10         87.19         61.43        29.55 o
   7   0  10        137.94         67.39        41.55 o
   8   0  10          7.75        -28.03        41.53 o
   9   0  10         17.83          5.77        44.54 o
  10   0  10         26.13        -20.71        70.42 o
 -14   1  10          1.12         -5.29        49.78 o
 -13   1  10         25.52        -13.14        47.96 o
 -12   1  10          1.45        -29.74        29.74 o
 -11   1  10         22.26         17.24        29.60 o
 -10   1  10          9.74        -22.30        22.30 o
  -9   1  10          1.34        -18.61        18.61 o
  -8   1  10          1.60        -18.22        18.22 o
  -7   1  10          8.25         -4.64        17.86 o
  -6   1  10        345.27        286.71        22.49 o
  -5   1  10        191.24        158.29        20.83 o
  -4   1  10          0.56         -3.25        18.80 o
  -3   1  10         97.08         61.64        21.28 o
  -2   1  10         55.24         43.79        20.76 o
  -1   1  10         97.68        107.06        23.97 o
   0   1  10         69.34         73.48        24.10 o
   1   1  10        343.33        278.11        26.68 o
   2   1  10         19.18         -0.29        23.14 o
   3   1  10          1.19          4.77        29.15 o
   4   1  10         28.86         22.57        22.45 o
   5   1  10         10.03         52.09        23.94 o
   6   1  10          0.82        -14.06        23.50 o
   7   1  10         37.23         17.19        24.43 o
   8   1  10         41.47         31.30        25.76 o
   9   1  10          7.91         -3.52        26.25 o
  10   1  10         23.45        -22.86        35.88 o
 -14   2  10        204.27        190.06        41.86 o
 -13   2  10         27.84        -11.99        33.23 o
 -12   2  10          8.40          2.29        31.98 o
 -11   2  10        364.18        430.98        37.81 o
 -10   2  10          8.47        -28.41        28.41 o
  -9   2  10          7.21        -21.96        21.96 o
  -8   2  10        143.72        151.59        22.79 o
  -7   2  10        213.66        231.06        20.85 o
  -6   2  10         44.40         26.30        18.98 o
  -5   2  10        135.88        120.90        20.46 o
  -4   2  10         93.76         88.25        25.62 o
  -3   2  10          9.07        -21.45        25.17 o
  -2   2  10         42.79         37.99        24.70 o
  -1   2  10          8.84         16.63        24.35 o
   0   2  10        124.94        138.83        34.68 o
   1   2  10         21.27         11.31        24.30 o
   2   2  10         16.27         46.94        24.37 o
   3   2  10         13.44         32.40        24.90 o
   4   2  10         31.92          5.40        25.38 o
   5   2  10          2.21          3.46        26.04 o
   6   2  10          3.33          4.52        25.83 o
   7   2  10          2.58          2.47        26.46 o
   8   2  10          4.80         33.40        26.28 o
   9   2  10         32.56         46.08        26.42 o
  10   2  10         70.54        104.59        55.92 o
 -13   3  10        201.14        131.01        35.67 o
 -12   3  10         26.60         15.36        32.80 o
 -11   3  10        118.63        129.79        32.93 o
 -10   3  10        279.17        328.69        44.54 o
  -9   3  10        365.42        327.44        28.26 o
  -8   3  10        148.15        120.80        27.10 o
  -7   3  10         71.48         -2.85        23.82 o
  -6   3  10          1.01        -20.88        20.88 o
  -5   3  10        283.19        277.63        27.95 o
  -4   3  10       1274.22       1245.54        46.59 o
  -3   3  10        647.34        634.52        32.96 o
  -2   3  10        411.77        362.94        28.82 o
  -1   3  10          0.80          2.63        24.62 o
   0   3  10        132.55        187.28        26.86 o
   1   3  10        168.07        205.43        26.68 o
   2   3  10        171.75        202.18        27.34 o
   3   3  10        292.17        251.90        27.25 o
   4   3  10         74.85         71.66        26.24 o
   5   3  10          2.35         -3.44        26.13 o
   6   3  10         61.56         92.99        27.69 o
   7   3  10        437.86        443.42        32.78 o
   8   3  10         61.49         61.08        29.05 o
   9   3  10         13.09        -25.49        33.83 o
 -13   4  10         16.58         63.43        35.31 o
 -12   4  10        142.47        177.73        42.30 o
 -11   4  10         28.04         15.43        32.33 o
 -10   4  10          7.28          8.69        35.12 o
  -9   4  10          0.66        -12.50        36.03 o
  -8   4  10        165.30        132.26        30.95 o
  -7   4  10        274.97        167.64        35.22 o
  -6   4  10        315.88        283.59        34.04 o
  -5   4  10        259.56        197.84        28.63 o
  -4   4  10         16.74          8.97        25.94 o
  -3   4  10        223.12        254.33        41.88 o
  -2   4  10        439.75        332.21        29.42 o
  -1   4  10        129.36         95.11        25.44 o
   0   4  10         63.42         39.11        26.09 o
   1   4  10         89.60         81.68        26.45 o
   2   4  10          9.77         -2.84        26.00 o
   3   4  10         82.96         68.28        26.55 o
   4   4  10        116.68         87.97        27.15 o
   5   4  10        149.94        130.01        27.92 o
   6   4  10         49.08         82.16        28.43 o
   7   4  10          0.37        -13.07        28.34 o
   8   4  10          1.96         -6.46        29.09 o
   9   4  10         39.67         24.85        53.85 o
 -12   5  10        112.18        113.33        43.12 o
 -11   5  10         26.91         40.06        38.48 o
 -10   5  10        371.97        427.13        44.30 o
  -9   5  10         35.20         39.77        38.38 o
  -8   5  10         46.74         14.59        42.74 o
  -7   5  10         75.84        103.34        36.35 o
  -6   5  10         63.46        103.49        35.92 o
  -5   5  10         83.35         95.91        28.47 o
  -4   5  10        331.93        358.00        34.41 o
  -3   5  10        226.26        329.76        62.46 o
  -2   5  10        518.53        426.38        30.92 o
  -1   5  10        174.90        156.15        28.02 o
   0   5  10         12.07         10.47        31.99 o
   1   5  10         12.82         14.30        26.69 o
   2   5  10          3.78        -26.38        26.38 o
   3   5  10          3.52         -1.19        27.04 o
   4   5  10          3.85         13.40        27.77 o
   5   5  10         17.25         47.92        28.45 o
   6   5  10          6.04        -17.36        28.17 o
   7   5  10        143.40        111.58        30.06 o
   8   5  10         82.21         19.67        56.95 o
 -11   6  10          0.12        -40.00        40.00 o
 -10   6  10         13.15         -9.20        39.06 o
  -9   6  10         26.17        -12.08        47.91 o
  -8   6  10          0.76          6.01        36.96 o
  -7   6  10         23.97         16.63        36.78 o
  -6   6  10         76.33         82.26        36.40 o
  -5   6  10          4.83          5.78        36.42 o
  -4   6  10          0.22         65.81        31.85 o
  -3   6  10          8.07         55.68        32.41 o
  -2   6  10         48.72         55.68        27.24 o
  -1   6  10         95.30        106.02        28.52 o
   0   6  10          4.13         26.04        27.73 o
   1   6  10          4.51         13.32        27.65 o
   2   6  10        306.65        294.87        30.70 o
   3   6  10          8.14         -6.31        28.17 o
   4   6  10         96.07        102.72        29.42 o
   5   6  10          0.45         27.46        29.59 o
   6   6  10          2.95        -22.46        29.60 o
   7   6  10         11.18         -7.26        40.63 o
  -9   7  10        460.81        355.07        85.43 o
  -8   7  10          4.58        -31.35        45.56 o
  -7   7  10         33.30         56.79        49.51 o
  -6   7  10          6.41          7.45        37.94 o
  -5   7  10         65.11         91.74        37.06 o
  -4   7  10        279.83        320.38        41.88 o
  -3   7  10        480.84        515.61        51.85 o
  -2   7  10         33.02         34.94        34.40 o
  -1   7  10         29.85         37.67        28.81 o
   0   7  10          1.29         16.12        30.81 o
   1   7  10        178.04        204.10        31.02 o
   2   7  10         98.63        110.04        30.38 o
   3   7  10         85.46         92.09        30.26 o
   4   7  10        130.54        138.45        31.57 o
   5   7  10         14.81         37.30        34.86 o
  -7   8  10         60.80        150.13        61.26 o
  -6   8  10        551.97        614.72        48.24 o
  -5   8  10         63.39         89.20        41.64 o
  -4   8  10         42.06          8.19        39.00 o
  -3   8  10        110.50         90.72        48.26 o
  -2   8  10          0.45         34.56        46.88 o
  -1   8  10        264.01        332.94        34.38 o
   0   8  10          1.37         20.18        29.88 o
   1   8  10          8.88         26.31        31.01 o
   2   8  10        175.35        139.54        32.16 o
   3   8  10         54.95         94.94        43.53 o
   4   8  10         33.51         42.46        61.10 o
  -4   9  10        792.47        639.95        86.98 o
  -3   9  10        100.99        190.54        77.66 o
  -2   9  10          1.53         64.20        71.45 o
  -1   9  10          8.80        113.91        73.52 o
 -12   1  11         42.99        153.39        49.78 o
 -11   1  11        259.20        228.42        55.51 o
 -10   1  11        215.44        254.63        37.06 o
  -9   1  11         27.00        -25.29        25.29 o
  -8   1  11         43.12        -23.93        23.93 o
  -7   1  11         57.49          5.66        24.09 o
  -6   1  11        235.54        315.47        31.74 o
  -5   1  11        212.75        247.84        28.58 o
  -4   1  11        265.69        234.95        30.12 o
  -3   1  11        162.78        105.78        25.45 o
  -2   1  11         32.83        -15.83        29.44 o
  -1   1  11        578.92        583.85        36.32 o
   0   1  11         52.61         65.98        24.41 o
   1   1  11        140.77        103.76        30.10 o
   2   1  11        489.02        470.01        35.38 o
   3   1  11        454.15        407.54        34.42 o
   4   1  11         37.91         49.36        30.60 o
   5   1  11         27.42         60.97        30.77 o
   6   1  11          3.72        -30.43        30.43 o
 -12   2  11        119.34        141.57        40.59 o
 -11   2  11          0.55        -26.73        36.02 o
 -10   2  11         22.67          5.01        30.77 o
  -9   2  11         22.18         63.68        30.27 o
  -8   2  11        486.02        470.92        27.81 o
  -7   2  11         48.19         18.28        23.30 o
  -6   2  11         15.71          4.84        23.32 o
  -5   2  11          0.56         13.38        22.70 o
  -4   2  11         24.97         66.16        26.31 o
  -3   2  11          1.97         12.74        27.48 o
  -2   2  11         48.45         50.76        27.16 o
  -1   2  11         94.24         92.38        27.32 o
   0   2  11         96.33        146.49        27.60 o
   1   2  11         33.23         33.11        26.73 o
   2   2  11        244.63        259.88        29.68 o
   3   2  11         62.44         64.86        28.11 o
   4   2  11         10.29          0.94        27.90 o
   5   2  11          2.20          1.99        28.87 o
   6   2  11         10.76         -4.98        31.39 o
 -11   3  11        135.95        120.76        50.13 o
 -10   3  11        326.35        307.93        41.63 o
  -9   3  11        169.28        179.91        32.27 o
  -8   3  11          9.09        -27.24        27.24 o
  -7   3  11         96.35         20.42        23.99 o
  -6   3  11        143.26         93.77        27.01 o
  -5   3  11        155.61        140.79        24.48 o
  -4   3  11          6.94          6.62        27.96 o
  -3   3  11          3.39         -1.13        27.61 o
  -2   3  11          9.41         10.41        27.99 o
  -1   3  11        211.71        215.29        29.65 o
   0   3  11        286.45        286.74        30.44 o
   1   3  11        304.20        252.86        32.73 o
   2   3  11         84.90         67.96        28.43 o
   3   3  11          0.13         -2.73        28.11 o
   4   3  11         28.32         -7.98        27.56 o
   5   3  11         30.49         41.75        28.96 o
   6   3  11         44.89         58.00        39.66 o
   7   3  11          0.95        -53.85        55.92 o
 -10   4  11         99.66         46.65        49.80 o
  -9   4  11         11.45         -9.68        37.77 o
  -8   4  11        232.86        269.97        43.11 o
  -7   4  11         39.02         35.85        28.45 o
  -6   4  11          5.88          1.77        30.99 o
  -5   4  11          2.78          8.06        26.43 o
  -4   4  11          0.32         42.73        29.24 o
  -3   4  11         39.74         66.00        28.73 o
  -2   4  11        160.07        185.15        30.34 o
  -1   4  11        146.17        177.69        30.07 o
   0   4  11        287.95        278.03        31.34 o
   1   4  11          0.70         34.67        28.90 o
   2   4  11         40.14         19.81        28.74 o
   3   4  11          3.26         17.27        29.03 o
   4   4  11        237.47        264.79        31.56 o
   5   4  11         62.77        106.73        40.93 o
   6   4  11         13.05         -2.07        54.88 o
  -9   5  11         57.93        -12.47        40.27 o
  -8   5  11         73.30         50.36        58.98 o
  -7   5  11         89.26        149.15        40.99 o
  -6   5  11         38.21          2.84        43.38 o
  -5   5  11          2.00          3.03        30.74 o
  -4   5  11          8.57         30.77        29.50 o
  -3   5  11         25.16         42.63        33.33 o
  -2   5  11         44.39         40.99        29.26 o
  -1   5  11          1.60        -24.96        33.63 o
   0   5  11          2.80         21.21        29.03 o
   1   5  11          6.12        -17.65        28.84 o
   2   5  11         31.11          0.30        29.30 o
   3   5  11         44.89         38.68        30.23 o
   4   5  11         44.07         59.42        41.66 o
   5   5  11          1.88         62.13        59.02 o
  -8   6  11        264.74        210.61       139.28 o
  -7   6  11        241.02        194.67        40.17 o
  -6   6  11         53.77         81.43        39.71 o
  -5   6  11          0.69        -32.03        39.69 o
  -4   6  11        145.67        160.48        38.21 o
  -3   6  11        133.47        170.91        31.62 o
  -2   6  11        213.30        164.21        31.46 o
  -1   6  11        235.87        243.03        32.43 o
   0   6  11          9.91          3.11        29.89 o
   1   6  11        136.63        164.27        31.65 o
   2   6  11          1.49        -13.55        42.10 o
   3   6  11        175.91        176.78        57.99 o
  -5   7  11          2.83         37.59        75.08 o
  -4   7  11          1.39         -9.49        41.34 o
  -3   7  11          0.61        -36.20        48.80 o
  -2   7  11         98.14        107.53        48.36 o
  -1   7  11         22.14         18.30        50.60 o
   0   7  11          2.94         19.56        37.32 o
   1   7  11         78.45        193.71        45.38 o
  -8   0  12        427.12        307.55        67.31 o
  -7   0  12         60.00         16.82        95.79 o
  -6   0  12         38.73         -2.35        47.62 o
  -5   0  12          4.12         20.55        45.85 o
  -4   0  12        221.31        243.69        49.21 o
  -3   0  12         57.64        104.21        48.36 o
  -2   0  12         81.30         33.14        45.98 o
  -1   0  12        222.00        142.15        47.32 o
   0   0  12         73.63         54.29        46.43 o
   1   0  12        568.52        461.09        57.47 o
   2   0  12        266.18        224.71        64.20 o
  -8   1  12          2.01         23.82        63.17 o
  -7   1  12         35.72        -24.41        37.54 o
  -6   1  12         34.43        -12.85        55.75 o
  -5   1  12          4.62        -10.36        29.52 o
  -4   1  12          0.11        -32.02        32.02 o
  -3   1  12          5.31        -16.84        34.53 o
  -2   1  12          0.16        -32.53        32.53 o
  -1   1  12          1.20         -0.91        32.30 o
   0   1  12         63.69         57.70        32.62 o
   1   1  12         59.50         59.04        32.73 o
   2   1  12         23.22         62.32        42.83 o
  -8   2  12        158.02         72.27        52.28 o
  -7   2  12         22.48        -33.53        33.53 o
  -6   2  12          0.25        -29.07        29.07 o
  -5   2  12         14.85        -32.38        32.38 o
  -4   2  12          3.09         17.16        60.18 o
  -3   2  12         27.44         33.13        36.35 o
  -2   2  12         21.98          4.42        36.01 o
  -1   2  12          2.18        -36.40        36.40 o
   0   2  12         18.06         10.62        37.01 o
   1   2  12        182.66        185.51        38.76 o
   2   2  12         44.86         74.56        61.10 o
  -7   3  12         43.39        -42.99        42.99 o
  -6   3  12        301.49        293.89        55.94 o
  -5   3  12        565.61        478.50        37.23 o
  -4   3  12          1.45         -7.36        36.16 o
  -3   3  12         54.98         72.45        37.80 o
  -2   3  12         14.79        -20.91        35.80 o
  -1   3  12         75.91         94.23        37.33 o
   0   3  12         82.53        104.84        36.95 o
   1   3  12         61.15        136.69        64.20 o
   2   3  12         11.57          0.00        60.06 o
  -6   4  12          2.22        -11.90        85.43 o
  -5   4  12          0.88         30.52        33.31 o
  -4   4  12         53.08         57.23        31.65 o
  -3   4  12         47.58         46.88        31.39 o
  -2   4  12          2.91         32.52        36.85 o
  -1   4  12          0.03        -13.80        36.40 o
   0   4  12         10.86         51.64        42.79 o
   1   4  12        120.37         77.50        42.61 o
                                                
